# Supplementary material for: The tetraspanin transmembrane protein CD53 mediates dyslipidemia and integrates inflammatory and metabolic signaling in hepatocytes
Source: J Biol Chem. 2022 Dec 27;299(2):102835. doi: 10.1016/j.jbc.2022.102835 (PMC9900517; doi:10.1016/j.jbc.2022.102835)
Supplement: Data file S1 [file mmc1.xlsx]

## Sheet: Samples View Report for DeBosch
#DeBosch_001 timsTOF Mouse Unique 082122, Samples Report created on 08/25/2022																																2863 Proteins at
									Total Spectrum Count	Total Spectrum Count	Total Spectrum Count	Total Spectrum Count	Total Spectrum Count	Total Spectrum Count	Total Spectrum Count	Total Spectrum Count	Total Spectrum Count	Total Spectrum Count	Total Spectrum Count	Total Spectrum Count	Total Spectrum Count	Total Spectrum Count	Total Spectrum Count	Total Spectrum Count	Total Spectrum Count	Total Spectrum Count						99.0% Minimum
DeBosch_001 timsTOF Mouse Unique 082122									Uncategorized Sample	Uncategorized Sample	Uncategorized Sample	Uncategorized Sample	Uncategorized Sample	Uncategorized Sample	Uncategorized Sample	Uncategorized Sample	Uncategorized Sample	Uncategorized Sample	Uncategorized Sample	Uncategorized Sample	Uncategorized Sample	Uncategorized Sample	Uncategorized Sample	Uncategorized Sample	Uncategorized Sample	Uncategorized Sample						2 Min # Peptides
									Ctl	GFP	Per1	Per1delCBD	Per1delNLS	CBD	C1	C2	C3	C4	C5	C6	C7	C8	C9	C10	C11	C12						0.6% Decoy FDR
#	Visible?	Starred?	Identified Proteins (3428)	Accession Number	Alternate ID	Molecular Weight	Protein Grouping Ambiguity	Taxonomy	DeBosch_001_4897_2182_01_Slot2-1_1_129_5.3.556 (F018990)	DeBosch_001_4897_2182_02_Slot2-2_1_130_5.3.556 (F018991)	DeBosch_001_4897_2182_03_Slot2-3_1_131_5.3.556 (F018993)	DeBosch_001_4897_2182_04_Slot2-4_1_132_5.3.556 (F018996)	DeBosch_001_4897_2182_05_Slot2-5_1_133_5.3.556 (F018997)	DeBosch_001_4897_2182_06_Slot2-6_1_134_5.3.556 (F018998)	DeBosch_001_4897_2182_07_Slot2-7_1_135_5.3.556 (F018999)	DeBosch_001_4897_2182_08_Slot2-8_1_136_5.3.556 (F019000)	DeBosch_001_4897_2182_09_Slot2-9_1_137_5.3.556 (F019001)	DeBosch_001_4897_2182_10_Slot2-10_1_140_5.3.556 (F019002)	DeBosch_001_4897_2182_11_Slot2-11_1_141_5.3.556 (F019003)	DeBosch_001_4897_2182_12_Slot2-12_1_142_5.3.556 (F019004)	DeBosch_001_4897_2182_13_Slot2-13_1_143_5.3.556 (F019006)	DeBosch_001_4897_2182_14_Slot2-14_1_144_5.3.556 (F019007)	DeBosch_001_4897_2182_15_Slot2-15_1_145_5.3.556 (F019008)	DeBosch_001_4897_2182_16_Slot2-16_1_146_5.3.556 (F019009)	DeBosch_001_4897_2182_17_Slot2-17_1_147_5.3.556 (F019010)	DeBosch_001_4897_2182_18_Slot2-18_1_148_5.3.556 (F019011)						362629 Spectra at
1	TRUE	Empty	Myosin-9 OS=Mus musculus OX=10090 GN=Myh9 PE=1 SV=4	Q8VDD5	Myh9	226 kDa	TRUE	unknown	845	1257	1120	1432	1774	3039	1382	1656	1887	1316	1665	1934	1163	1241	1564	1933	2193	2071						91.0% Minimum
2	TRUE	Empty	Pyruvate carboxylase, mitochondrial OS=Mus musculus OX=10090 GN=Pc PE=1 SV=1	Q05920	Pc	130 kDa	TRUE	unknown	898	620	573	652	691	637	1728	1616	2014	1083	1903	1729	1858	1706	2026	1774	1895	1820						0.06% Decoy FD
3	TRUE	Empty	Acetyl-CoA carboxylase 1 OS=Mus musculus OX=10090 GN=Acaca PE=1 SV=1	Q5SWU9	Acaca	265 kDa	TRUE	unknown	1236	923	903	914	1022	672	853	696	853	616	850	806	913	845	872	864	849	869
4	TRUE	Empty	Propionyl-CoA carboxylase alpha chain, mitochondrial OS=Mus musculus OX=10090 GN=Pcca PE=1 SV=2	Q91ZA3	Pcca	80 kDa	TRUE	unknown	492	351	293	328	357	180	742	520	754	463	666	624	803	679	674	748	755	692
5	TRUE	Empty	Actin, cytoplasmic 1 OS=Mus musculus OX=10090 GN=Actb PE=1 SV=1	P60710	Actb	42 kDa	TRUE	unknown	219	286	240	369	439	666	449	702	692	466	586	691	386	443	550	795	876	832
6	TRUE	Empty	Actin, cytoplasmic 2 OS=Mus musculus OX=10090 GN=Actg1 PE=1 SV=1	P63260	Actg1	42 kDa	TRUE	unknown	0	0	0	370	436	668	0	682	622	0	0	621	0	0	0	722	788	756
7	TRUE	Empty	Methylcrotonoyl-CoA carboxylase subunit alpha, mitochondrial OS=Mus musculus OX=10090 GN=Mccc1 PE=1 SV=2	Q99MR8	Mccc1	79 kDa		unknown	433	289	304	282	324	150	485	365	491	331	481	457	514	479	441	488	494	452
8	TRUE	Empty	Propionyl-CoA carboxylase beta chain, mitochondrial OS=Mus musculus OX=10090 GN=Pccb PE=1 SV=2	Q99MN9	Pccb	58 kDa		unknown	288	229	247	237	261	95	421	369	434	315	452	406	444	449	394	434	448	426
9	TRUE	Empty	Methylcrotonoyl-CoA carboxylase beta chain, mitochondrial OS=Mus musculus OX=10090 GN=Mccc2 PE=1 SV=1	Q3ULD5	Mccc2	61 kDa	TRUE	unknown	370	275	300	308	304	131	401	293	389	284	386	363	394	374	344	414	392	371
10	TRUE	Empty	Myosin-10 OS=Mus musculus OX=10090 GN=Myh10 PE=1 SV=2	Q61879	Myh10	229 kDa	TRUE	unknown	0	126	0	0	179	0	300	384	439	293	389	468	261	296	359	466	520	494
11	TRUE	Empty	Acetyl-CoA carboxylase 2 OS=Mus musculus OX=10090 GN=Acacb PE=1 SV=1	E9Q4Z2	Acacb	276 kDa	TRUE	unknown	229	168	165	153	181	116	392	317	381	283	403	377	378	371	385	400	382	407
12	TRUE	Empty	Actin, alpha skeletal muscle OS=Mus musculus OX=10090 GN=Acta1 PE=1 SV=1	P68134	Acta1	42 kDa	TRUE	unknown	98	118	93	126	152	250	212	284	306	233	269	316	187	224	283	364	372	375
13	TRUE	Empty	Huntingtin-interacting protein 1-related protein OS=Mus musculus OX=10090 GN=Hip1r PE=1 SV=2	Q9JKY5	Hip1r	119 kDa	TRUE	unknown	367	186	246	221	225	37	234	185	258	228	275	284	260	293	267	271	251	245
14	TRUE	Empty	Myosin-14 OS=Mus musculus OX=10090 GN=Myh14 PE=1 SV=1	Q6URW6	Myh14	229 kDa	TRUE	unknown	101	150	144	174	210	326	184	211	266	205	254	272	172	188	241	285	321	296
15	TRUE	Empty	Myosin-11 OS=Mus musculus OX=10090 GN=Myh11 PE=1 SV=1	O08638	Myh11	227 kDa	TRUE	unknown	0	162	0	160	0	294	0	0	0	197	0	0	163	0	0	0	278	0
16	TRUE	Empty	Heat shock cognate 71 kDa protein OS=Mus musculus OX=10090 GN=Hspa8 PE=1 SV=1	P63017	Hspa8	71 kDa	TRUE	unknown	90	234	869	797	871	151	83	104	67	59	64	73	69	74	61	59	58	72
17	TRUE	Empty	Keratin, type II cytoskeletal 8 OS=Mus musculus OX=10090 GN=Krt8 PE=1 SV=4	P11679	Krt8	55 kDa	TRUE	unknown	198	275	322	298	302	254	153	157	129	134	149	163	134	144	129	137	129	154
18	TRUE	Empty	Plectin OS=Mus musculus OX=10090 GN=Plec PE=1 SV=3	Q9QXS1	Plec	534 kDa	TRUE	unknown	197	436	479	441	462	278	89	134	66	59	69	105	28	47	36	86	80	91
19	TRUE	Empty	Period circadian protein homolog 1 OS=Mus musculus OX=10090 GN=Per1 PE=1 SV=2	O35973	Per1	136 kDa	TRUE	unknown	0	0	947	793	998	87	15	0	6	0	0	0	0	0	0	0	0	0
20	TRUE	Empty	Carbamoyl-phosphate synthase [ammonia], mitochondrial OS=Mus musculus OX=10090 GN=Cps1 PE=1 SV=2	Q8C196	Cps1	165 kDa	TRUE	unknown	71	110	55	56	55	53	222	181	190	158	200	224	238	204	207	228	194	214
21	TRUE	Empty	Beta-actin-like protein 2 OS=Mus musculus OX=10090 GN=Actbl2 PE=1 SV=1	Q8BFZ3	Actbl2	42 kDa	TRUE	unknown	66	85	57	85	99	147	127	162	177	145	156	195	116	128	169	202	221	222
22	TRUE	Empty	Clathrin heavy chain 1 OS=Mus musculus OX=10090 GN=Cltc PE=1 SV=3	Q68FD5	Cltc	192 kDa		unknown	118	175	183	238	242	452	88	123	98	55	70	89	48	48	79	100	88	92
23	TRUE	Empty	Keratin, type I cytoskeletal 10 OS=Mus musculus OX=10090 GN=Krt10 PE=1 SV=3	P02535	Krt10	58 kDa	TRUE	unknown	129	110	105	110	73	114	121	263	120	130	151	141	108	135	128	112	110	123
24	TRUE	Empty	Keratin, type I cytoskeletal 18 OS=Mus musculus OX=10090 GN=Krt18 PE=1 SV=5	P05784	Krt18	48 kDa	TRUE	unknown	129	183	244	225	243	190	95	68	82	91	108	90	74	78	74	77	72	92
25	TRUE	Empty	Myosin regulatory light chain 12B OS=Mus musculus OX=10090 GN=Myl12b PE=1 SV=2	Q3THE2	Myl12b	20 kDa	TRUE	unknown	63	90	98	107	156	307	82	124	127	85	119	132	88	80	99	136	157	139
26	TRUE	Empty	Keratin, type II cytoskeletal 5 OS=Mus musculus OX=10090 GN=Krt5 PE=1 SV=1	Q922U2	Krt5	62 kDa	TRUE	unknown	125	125	117	122	100	112	122	198	118	127	115	139	110	119	116	113	108	123
27	TRUE	Empty	Unconventional myosin-Ic OS=Mus musculus OX=10090 GN=Myo1c PE=1 SV=2	Q9WTI7	Myo1c	122 kDa	TRUE	unknown	71	90	90	125	143	192	97	143	142	89	110	146	82	91	106	141	147	162
28	TRUE	Empty	Unconventional myosin-XVIIIa OS=Mus musculus OX=10090 GN=Myo18a PE=1 SV=2	Q9JMH9	Myo18a	233 kDa	TRUE	unknown	32	49	41	55	75	120	91	140	149	96	115	171	88	108	124	197	211	200
29	TRUE	Empty	Keratin, type I cytoskeletal 14 OS=Mus musculus OX=10090 GN=Krt14 PE=1 SV=2	Q61781	Krt14	53 kDa	TRUE	unknown	105	92	109	130	81	93	117	249	96	160	106	124	85	108	103	95	85	98
30	TRUE	Empty	Tubulin beta-4B chain OS=Mus musculus OX=10090 GN=Tubb4b PE=1 SV=1	P68372	Tubb4b	50 kDa	TRUE	unknown	89	125	194	198	187	142	108	112	90	72	84	92	89	86	92	83	70	74
31	TRUE	Empty	Filamin-A OS=Mus musculus OX=10090 GN=Flna PE=1 SV=5	Q8BTM8	Flna	281 kDa	TRUE	unknown	81	183	92	95	127	168	90	92	87	61	77	90	70	61	77	128	115	134
32	TRUE	Empty	Keratin, type II cytoskeletal 2 epidermal OS=Mus musculus OX=10090 GN=Krt2 PE=1 SV=1	Q3TTY5	Krt2	71 kDa	TRUE	unknown	114	103	90	97	82	83	101	130	121	112	101	105	104	109	105	99	109	99
33	TRUE	Empty	Unconventional myosin-Ib OS=Mus musculus OX=10090 GN=Myo1b PE=1 SV=3	P46735	Myo1b	129 kDa	TRUE	unknown	52	87	67	95	117	157	80	117	110	82	99	117	69	85	102	126	127	142
34	TRUE	Empty	Keratin, type II cytoskeletal 1b OS=Mus musculus OX=10090 GN=Krt77 PE=1 SV=1	Q6IFZ6	Krt77	61 kDa	TRUE	unknown	100	104	91	114	73	95	122	181	88	101	97	119	80	108	103	96	90	101
35	TRUE	Empty	Keratin, type II cytoskeletal 1 OS=Mus musculus OX=10090 GN=Krt1 PE=1 SV=4	P04104	Krt1	66 kDa	TRUE	unknown	106	99	84	104	65	85	128	169	98	101	102	115	84	115	107	98	94	96
36	TRUE	Empty	Tubulin beta-5 chain OS=Mus musculus OX=10090 GN=Tubb5 PE=1 SV=1	P99024	Tubb5	50 kDa	TRUE	unknown	78	113	176	187	172	140	101	102	83	65	77	88	85	82	85	73	62	69
37	TRUE	Empty	Tubulin beta-2A chain OS=Mus musculus OX=10090 GN=Tubb2a PE=1 SV=1	Q7TMM9	Tubb2a	50 kDa	TRUE	unknown	78	109	168	169	160	127	100	103	81	67	80	90	86	83	86	80	65	72
38	TRUE	Empty	Desmoplakin OS=Mus musculus OX=10090 GN=Dsp PE=1 SV=1	E9Q557	Dsp	333 kDa	TRUE	unknown	79	86	122	115	104	107	83	311	65	125	74	100	48	74	62	62	48	48
39	TRUE	Empty	Myosin light polypeptide 6 OS=Mus musculus OX=10090 GN=Myl6 PE=1 SV=3	Q60605	Myl6	17 kDa	TRUE	unknown	51	80	69	79	109	174	82	92	101	84	88	115	76	74	94	109	137	120
40	TRUE	Empty	Endoplasmic reticulum chaperone BiP OS=Mus musculus OX=10090 GN=Hspa5 PE=1 SV=3	P20029	Hspa5	72 kDa	TRUE	unknown	59	135	197	190	201	110	75	87	67	53	53	64	60	66	64	64	58	66
41	TRUE	Empty	Keratin, type I cytoskeletal 42 OS=Mus musculus OX=10090 GN=Krt42 PE=1 SV=1	Q6IFX2	Krt42	50 kDa	TRUE	unknown	88	59	80	106	65	72	88	188	70	141	82	99	64	85	71	61	57	65
42	TRUE	Empty	Keratin, type II cytoskeletal 6A OS=Mus musculus OX=10090 GN=Krt6a PE=1 SV=3	P50446	Krt6a	59 kDa	TRUE	unknown	83	78	74	90	68	73	87	192	78	112	82	99	74	94	75	76	72	87
43	TRUE	Empty	Stress-70 protein, mitochondrial OS=Mus musculus OX=10090 GN=Hspa9 PE=1 SV=3	P38647	Hspa9	73 kDa	TRUE	unknown	82	101	165	143	158	105	78	51	61	50	72	78	75	68	62	62	62	72
44	TRUE	Empty	Tubulin beta-4A chain OS=Mus musculus OX=10090 GN=Tubb4a PE=1 SV=3	Q9D6F9	Tubb4a	50 kDa	TRUE	unknown	0	0	0	0	0	0	0	87	0	0	0	0	0	0	0	0	0	0
45	TRUE	Empty	Keratin, type I cytoskeletal 17 OS=Mus musculus OX=10090 GN=Krt17 PE=1 SV=3	Q9QWL7	Krt17	48 kDa	TRUE	unknown	78	54	69	101	48	66	86	203	64	152	80	91	58	89	70	64	59	61
46	TRUE	Empty	Unconventional myosin-VI OS=Mus musculus OX=10090 GN=Myo6 PE=1 SV=1	Q64331	Myo6	146 kDa	TRUE	unknown	56	84	78	104	134	184	52	70	84	46	81	95	27	35	64	80	82	84
47	TRUE	Empty	Myosin regulatory light polypeptide 9 OS=Mus musculus OX=10090 GN=Myl9 PE=1 SV=3	Q9CQ19	Myl9	20 kDa	TRUE	unknown	0	0	0	0	0	0	66	72	0	0	92	100	0	0	0	93	104	94
48	TRUE	Empty	Keratin, type II cytoskeletal 75 OS=Mus musculus OX=10090 GN=Krt75 PE=1 SV=1	Q8BGZ7	Krt75	60 kDa	TRUE	unknown	78	79	70	80	68	0	75	147	70	87	74	90	0	79	68	66	63	74
49	TRUE	Empty	Tubulin alpha-1B chain OS=Mus musculus OX=10090 GN=Tuba1b PE=1 SV=2	P05213	Tuba1b	50 kDa	TRUE	unknown	71	83	148	129	140	102	74	69	52	49	64	54	50	58	48	57	60	54
50	TRUE	Empty	Keratin, type II cytoskeletal 73 OS=Mus musculus OX=10090 GN=Krt73 PE=1 SV=1	Q6NXH9	Krt73	59 kDa	TRUE	unknown	73	77	64	82	46	60	88	119	0	69	71	77	56	79	69	72	66	72
51	TRUE	Empty	Cytoplasmic dynein 1 heavy chain 1 OS=Mus musculus OX=10090 GN=Dync1h1 PE=1 SV=2	Q9JHU4	Dync1h1	532 kDa	TRUE	unknown	95	128	153	139	150	144	104	155	19	51	15	19	14	30	24	18	13	25
52	TRUE	Empty	Tubulin alpha-1C chain OS=Mus musculus OX=10090 GN=Tuba1c PE=1 SV=1	P68373	Tuba1c	50 kDa	TRUE	unknown	69	79	134	122	129	92	72	67	51	50	63	52	53	51	52	57	56	55
53	TRUE	Empty	Tubulin beta-6 chain OS=Mus musculus OX=10090 GN=Tubb6 PE=1 SV=1	Q922F4	Tubb6	50 kDa	TRUE	unknown	61	80	125	122	115	86	75	72	53	45	48	56	57	55	60	53	43	47
54	TRUE	Empty	Tubulin alpha-4A chain OS=Mus musculus OX=10090 GN=Tuba4a PE=1 SV=1	P68368	Tuba4a	50 kDa	TRUE	unknown	62	76	126	114	122	90	63	63	46	43	58	49	45	52	48	47	55	55
55	TRUE	Empty	Unconventional myosin-Ie OS=Mus musculus OX=10090 GN=Myo1e PE=1 SV=1	E9Q634	Myo1e	127 kDa	TRUE	unknown	38	57	36	56	70	92	68	71	85	72	69	76	38	46	65	80	92	89
56	TRUE	Empty	Keratin, type I cytoskeletal 16 OS=Mus musculus OX=10090 GN=Krt16 PE=1 SV=3	Q9Z2K1	Krt16	52 kDa	TRUE	unknown	57	46	57	66	38	55	70	153	51	95	63	73	46	69	53	55	52	52
57	TRUE	Empty	Heat shock-related 70 kDa protein 2 OS=Mus musculus OX=10090 GN=Hspa2 PE=1 SV=2	P17156	Hspa2	70 kDa	TRUE	unknown	0	76	244	222	238	50	0	0	0	0	0	0	0	0	0	0	0	0
58	TRUE	Empty	Glyceraldehyde-3-phosphate dehydrogenase OS=Mus musculus OX=10090 GN=Gapdh PE=1 SV=2	P16858	Gapdh	36 kDa	TRUE	unknown	40	55	57	57	51	59	97	69	73	63	73	67	72	66	65	62	64	74
59	TRUE	Empty	Heat shock protein HSP 90-beta OS=Mus musculus OX=10090 GN=Hsp90ab1 PE=1 SV=3	P11499	Hsp90ab1	83 kDa	TRUE	unknown	38	99	88	82	92	61	76	87	36	47	31	41	44	41	49	35	36	45
60	TRUE	Empty	Supervillin OS=Mus musculus OX=10090 GN=Svil PE=1 SV=1	Q8K4L3	Svil	243 kDa	TRUE	unknown	5	16	14	23	53	73	50	76	86	63	80	102	46	47	75	100	108	101
61	TRUE	Empty	Keratin, type II cytoskeletal 79 OS=Mus musculus OX=10090 GN=Krt79 PE=1 SV=2	Q8VED5	Krt79	58 kDa	TRUE	unknown	0	0	0	0	0	0	0	108	0	0	0	77	0	0	66	0	0	0
62	TRUE	Empty	Protein S100-A8 OS=Mus musculus OX=10090 GN=S100a8 PE=1 SV=3	P27005	S100a8	10 kDa		unknown	148	139	99	82	73	46	65	55	54	56	53	38	32	27	35	33	31	27
63	TRUE	Empty	60 kDa heat shock protein, mitochondrial OS=Mus musculus OX=10090 GN=Hspd1 PE=1 SV=1	P63038	Hspd1	61 kDa		unknown	48	85	103	101	86	52	60	43	55	48	55	65	55	49	55	55	58	57
64	TRUE	Empty	Keratin, type II cytoskeletal 71 OS=Mus musculus OX=10090 GN=Krt71 PE=1 SV=1	Q9R0H5	Krt71	57 kDa	TRUE	unknown	67	0	0	0	0	0	0	0	0	0	0	0	0	0	0	0	0	0
65	TRUE	Empty	Keratin, type I cytoskeletal 19 OS=Mus musculus OX=10090 GN=Krt19 PE=1 SV=1	P19001	Krt19	45 kDa	TRUE	unknown	78	88	141	129	135	95	30	58	22	43	36	33	19	30	25	0	18	14
66	TRUE	Empty	Filamin-B OS=Mus musculus OX=10090 GN=Flnb PE=1 SV=3	Q80X90	Flnb	278 kDa	TRUE	unknown	20	129	40	46	59	73	44	68	51	27	38	71	46	31	39	76	63	92
67	TRUE	Empty	Tight junction protein ZO-2 OS=Mus musculus OX=10090 GN=Tjp2 PE=1 SV=2	Q9Z0U1	Tjp2	131 kDa	TRUE	unknown	24	37	29	38	47	178	35	63	52	45	42	65	26	41	46	62	69	67
68	TRUE	Empty	ATP synthase subunit beta, mitochondrial OS=Mus musculus OX=10090 GN=Atp5f1b PE=1 SV=2	P56480	Atp5f1b	56 kDa	TRUE	unknown	45	59	38	34	43	54	60	64	56	42	58	66	61	47	50	61	62	56
69	TRUE	Empty	Calmodulin-1 OS=Mus musculus OX=10090 GN=Calm1 PE=1 SV=1	P0DP26 (+2)	Calm1	17 kDa	TRUE	unknown	29	31	35	60	69	112	41	67	67	35	55	72	34	32	39	57	75	77
70	TRUE	Empty	Keratin, type I cytoskeletal 13 OS=Mus musculus OX=10090 GN=Krt13 PE=1 SV=2	P08730	Krt13	48 kDa	TRUE	unknown	60	0	57	59	0	41	50	94	46	0	0	0	0	0	0	0	0	0
71	TRUE	Empty	Ankycorbin OS=Mus musculus OX=10090 GN=Rai14 PE=1 SV=1	Q9EP71	Rai14	109 kDa	TRUE	unknown	19	37	31	47	55	104	41	58	61	41	56	73	28	32	46	62	70	69
72	TRUE	Empty	Tight junction protein ZO-1 OS=Mus musculus OX=10090 GN=Tjp1 PE=1 SV=2	P39447	Tjp1	195 kDa		unknown	34	37	20	41	51	96	39	52	59	28	46	59	23	39	48	73	77	77
73	TRUE	Empty	Polymeric immunoglobulin receptor OS=Mus musculus OX=10090 GN=Pigr PE=1 SV=1	O70570	Pigr	85 kDa	TRUE	unknown	59	27	56	34	47	7	56	34	51	52	61	54	62	65	64	64	58	52
74	TRUE	Empty	ATP synthase subunit alpha, mitochondrial OS=Mus musculus OX=10090 GN=Atp5f1a PE=1 SV=1	Q03265	Atp5f1a	60 kDa		unknown	30	50	29	33	29	34	63	50	66	54	63	56	65	58	54	63	57	61
75	TRUE	Empty	Junction plakoglobin OS=Mus musculus OX=10090 GN=Jup PE=1 SV=3	Q02257	Jup	82 kDa	TRUE	unknown	53	52	43	47	54	61	60	127	47	60	40	55	30	48	42	48	40	32
76	TRUE	Empty	Cingulin OS=Mus musculus OX=10090 GN=Cgn PE=1 SV=1	P59242	Cgn	136 kDa	TRUE	unknown	15	31	6	20	23	44	52	64	65	44	53	76	38	44	61	74	83	84
77	TRUE	Empty	Glutamate dehydrogenase 1, mitochondrial OS=Mus musculus OX=10090 GN=Glud1 PE=1 SV=1	P26443	Glud1	61 kDa	TRUE	unknown	30	41	32	29	26	24	71	44	43	29	39	74	92	51	74	55	41	64
78	TRUE	Empty	Polyadenylate-binding protein 1 OS=Mus musculus OX=10090 GN=Pabpc1 PE=1 SV=2	P29341	Pabpc1	71 kDa	TRUE	unknown	43	80	128	134	118	67	26	25	26	15	20	26	19	21	26	20	25	23
79	TRUE	Empty	Keratin, type II cytoskeletal 2 oral OS=Mus musculus OX=10090 GN=Krt76 PE=1 SV=1	Q3UV17	Krt76	63 kDa	TRUE	unknown	45	50	45	48	40	36	46	88	42	46	50	55	40	49	40	44	43	52
80	TRUE	Empty	Heat shock protein HSP 90-alpha OS=Mus musculus OX=10090 GN=Hsp90aa1 PE=1 SV=4	P07901	Hsp90aa1	85 kDa	TRUE	unknown	27	75	64	68	61	35	58	60	23	29	22	34	35	24	34	26	22	31
81	TRUE	Empty	Tropomyosin alpha-1 chain OS=Mus musculus OX=10090 GN=Tpm1 PE=1 SV=1	P58771	Tpm1	33 kDa	TRUE	unknown	18	22	21	21	33	51	41	48	57	54	53	73	38	46	54	60	69	65
82	TRUE	Empty	Heat shock 70 kDa protein 1A OS=Mus musculus OX=10090 GN=Hspa1a PE=1 SV=2	Q61696	Hspa1a	70 kDa	TRUE	unknown	0	67	202	179	199	29	16	48	0	10	9	7	0	0	0	0	0	0
83	TRUE	Empty	LIM domain and actin-binding protein 1 OS=Mus musculus OX=10090 GN=Lima1 PE=1 SV=3	Q9ERG0	Lima1	84 kDa	TRUE	unknown	0	12	4	9	13	16	40	51	66	42	56	80	39	49	57	71	89	77
84	TRUE	Empty	Trifunctional enzyme subunit alpha, mitochondrial OS=Mus musculus OX=10090 GN=Hadha PE=1 SV=1	Q8BMS1	Hadha	83 kDa		unknown	53	43	44	37	47	54	52	38	51	30	45	53	42	43	38	54	49	43
85	TRUE	Empty	Alpha-actinin-4 OS=Mus musculus OX=10090 GN=Actn4 PE=1 SV=1	P57780	Actn4	105 kDa	TRUE	unknown	41	74	41	51	57	88	34	102	26	21	30	39	37	21	28	35	32	43
86	TRUE	Empty	ATP-dependent RNA helicase DDX3X OS=Mus musculus OX=10090 GN=Ddx3x PE=1 SV=3	Q62167	Ddx3x	73 kDa	TRUE	unknown	32	61	71	88	82	90	33	46	29	25	26	25	32	24	23	24	30	32
87	TRUE	Empty	Heterogeneous nuclear ribonucleoprotein M OS=Mus musculus OX=10090 GN=Hnrnpm PE=1 SV=3	Q9D0E1	Hnrnpm	78 kDa	TRUE	unknown	30	80	103	108	90	88	26	46	16	21	20	22	17	19	14	21	21	23
88	TRUE	Empty	Protein phosphatase 1 regulatory subunit 12A OS=Mus musculus OX=10090 GN=Ppp1r12a PE=1 SV=2	Q9DBR7	Ppp1r12a	115 kDa	TRUE	unknown	30	30	30	43	47	85	30	40	54	43	35	52	17	28	26	54	56	53
89	TRUE	Empty	Probable ATP-dependent RNA helicase DDX5 OS=Mus musculus OX=10090 GN=Ddx5 PE=1 SV=2	Q61656	Ddx5	69 kDa	TRUE	unknown	30	51	63	71	64	63	47	30	33	37	44	30	30	36	26	36	33	30
90	TRUE	Empty	Alpha-actinin-1 OS=Mus musculus OX=10090 GN=Actn1 PE=1 SV=1	Q7TPR4	Actn1	103 kDa	TRUE	unknown	37	56	39	48	47	74	37	72	28	24	28	48	32	17	23	46	41	42
91	TRUE	Empty	Keratin, type I cytoskeletal 15 OS=Mus musculus OX=10090 GN=Krt15 PE=1 SV=2	Q61414	Krt15	49 kDa	TRUE	unknown	42	0	0	0	0	38	0	91	0	0	0	0	0	0	0	0	0	0
92	TRUE	Empty	40S ribosomal protein S18 OS=Mus musculus OX=10090 GN=Rps18 PE=1 SV=3	P62270	Rps18	18 kDa		unknown	38	35	43	39	40	46	33	31	32	36	37	38	33	38	28	40	41	39
93	TRUE	Empty	Vimentin OS=Mus musculus OX=10090 GN=Vim PE=1 SV=3	P20152	Vim	54 kDa	TRUE	unknown	36	46	52	44	53	54	44	34	41	39	43	45	25	28	27	40	35	39
94	TRUE	Empty	Probable ATP-dependent RNA helicase DDX17 OS=Mus musculus OX=10090 GN=Ddx17 PE=1 SV=1	Q501J6	Ddx17	72 kDa	TRUE	unknown	40	61	84	97	86	77	37	27	26	19	21	20	17	20	16	19	21	27
95	TRUE	Empty	Elongation factor Tu, mitochondrial OS=Mus musculus OX=10090 GN=Tufm PE=1 SV=1	Q8BFR5	Tufm	50 kDa	TRUE	unknown	40	43	69	76	80	47	39	28	27	23	25	28	32	35	28	29	24	31
96	TRUE	Empty	3-ketoacyl-CoA thiolase, mitochondrial OS=Mus musculus OX=10090 GN=Acaa2 PE=1 SV=3	Q8BWT1	Acaa2	42 kDa		unknown	15	28	14	17	16	19	56	41	44	23	39	49	56	59	47	50	41	61
97	TRUE	Empty	Tropomodulin-3 OS=Mus musculus OX=10090 GN=Tmod3 PE=1 SV=1	Q9JHJ0	Tmod3	40 kDa	TRUE	unknown	16	24	21	24	29	49	39	43	49	40	45	53	26	32	43	55	55	47
98	TRUE	Empty	Tropomyosin alpha-3 chain OS=Mus musculus OX=10090 GN=Tpm3 PE=1 SV=3	P21107	Tpm3	33 kDa	TRUE	unknown	15	23	20	21	36	53	33	44	49	37	39	56	26	33	38	46	56	52
99	TRUE	Empty	Myosin phosphatase Rho-interacting protein OS=Mus musculus OX=10090 GN=Mprip PE=1 SV=2	P97434	Mprip	116 kDa	TRUE	unknown	31	59	44	62	75	129	23	28	32	21	31	33	13	10	24	24	29	29
100	TRUE	Empty	AP-2 complex subunit beta OS=Mus musculus OX=10090 GN=Ap2b1 PE=1 SV=1	Q9DBG3	Ap2b1	105 kDa	TRUE	unknown	26	67	59	67	79	101	24	29	20	14	22	26	20	19	24	18	25	28
101	TRUE	Empty	Tropomyosin beta chain OS=Mus musculus OX=10090 GN=Tpm2 PE=1 SV=1	P58774	Tpm2	33 kDa	TRUE	unknown	0	0	0	0	0	0	39	44	50	40	43	62	32	40	49	50	61	57
102	TRUE	Empty	40S ribosomal protein S4, X isoform OS=Mus musculus OX=10090 GN=Rps4x PE=1 SV=2	P62702	Rps4x	30 kDa		unknown	31	42	40	39	41	47	36	33	27	24	28	30	28	29	29	27	33	32
103	TRUE	Empty	Elongation factor 2 OS=Mus musculus OX=10090 GN=Eef2 PE=1 SV=2	P58252	Eef2	95 kDa	TRUE	unknown	39	64	43	33	44	59	44	83	19	23	22	32	44	24	32	25	27	30
104	TRUE	Empty	Sodium/potassium-transporting ATPase subunit alpha-1 OS=Mus musculus OX=10090 GN=Atp1a1 PE=1 SV=1	Q8VDN2	Atp1a1	113 kDa	TRUE	unknown	33	38	60	48	51	44	49	22	33	24	26	31	30	27	38	28	31	32
105	TRUE	Empty	Heat shock 70 kDa protein 1-like OS=Mus musculus OX=10090 GN=Hspa1l PE=1 SV=4	P16627	Hspa1l	71 kDa	TRUE	unknown	0	0	138	124	0	0	0	0	0	0	0	0	0	0	0	0	0	0
106	TRUE	Empty	Alpha-enolase OS=Mus musculus OX=10090 GN=Eno1 PE=1 SV=3	P17182	Eno1	47 kDa	TRUE	unknown	27	45	25	40	22	39	41	52	26	28	21	40	41	28	32	28	24	33
107	TRUE	Empty	Glutathione S-transferase P 1 OS=Mus musculus OX=10090 GN=Gstp1 PE=1 SV=2	P19157	Gstp1	24 kDa	TRUE	unknown	17	31	18	25	11	26	49	50	34	32	36	57	73	43	50	40	39	56
108	TRUE	Empty	Y-box-binding protein 1 OS=Mus musculus OX=10090 GN=Ybx1 PE=1 SV=3	P62960	Ybx1	36 kDa	TRUE	unknown	36	62	69	80	65	68	28	26	22	27	21	21	22	23	20	26	28	27
109	TRUE	Empty	40S ribosomal protein S3 OS=Mus musculus OX=10090 GN=Rps3 PE=1 SV=1	P62908	Rps3	27 kDa		unknown	31	40	58	39	51	43	44	38	37	34	29	35	30	29	27	31	34	33
110	TRUE	Empty	Phosphatidylinositol 4-phosphate 3-kinase C2 domain-containing subunit alpha OS=Mus musculus OX=10090 GN=Pik3c2a PE=1 SV=2	Q61194	Pik3c2a	191 kDa	TRUE	unknown	43	83	78	96	113	168	0	3	2	0	4	4	0	0	4	7	8	9
111	TRUE	Empty	Protein transport protein Sec16A OS=Mus musculus OX=10090 GN=Sec16a PE=1 SV=1	E9QAT4	Sec16a	254 kDa		unknown	22	38	160	134	141	51	14	9	6	6	5	9	7	10	7	7	7	13
112	TRUE	Empty	Ras GTPase-activating-like protein IQGAP1 OS=Mus musculus OX=10090 GN=Iqgap1 PE=1 SV=2	Q9JKF1	Iqgap1	189 kDa	TRUE	unknown	34	65	52	67	64	102	34	49	14	13	12	18	11	19	17	17	25	21
113	TRUE	Empty	Tropomyosin alpha-4 chain OS=Mus musculus OX=10090 GN=Tpm4 PE=1 SV=3	Q6IRU2	Tpm4	28 kDa	TRUE	unknown	19	23	27	21	30	70	25	33	40	30	30	45	24	35	34	37	43	40
114	TRUE	Empty	F-actin-capping protein subunit beta OS=Mus musculus OX=10090 GN=Capzb PE=1 SV=3	P47757	Capzb	31 kDa		unknown	15	19	15	24	31	33	31	45	40	34	40	50	27	33	35	50	49	53
115	TRUE	Empty	AP-2 complex subunit alpha-2 OS=Mus musculus OX=10090 GN=Ap2a2 PE=1 SV=2	P17427	Ap2a2	104 kDa	TRUE	unknown	31	51	58	64	69	83	19	25	28	10	23	25	13	19	19	25	31	28
116	TRUE	Empty	Pleckstrin homology-like domain family B member 2 OS=Mus musculus OX=10090 GN=Phldb2 PE=1 SV=2	Q8K1N2	Phldb2	141 kDa	TRUE	unknown	23	42	58	45	47	74	32	23	29	20	22	32	9	18	19	30	34	36
117	TRUE	Empty	Clusterin OS=Mus musculus OX=10090 GN=Clu PE=1 SV=1	Q06890	Clu	52 kDa		unknown	23	31	39	39	41	42	40	28	39	38	34	33	37	37	27	32	31	31
118	TRUE	Empty	Spectrin alpha chain, non-erythrocytic 1 OS=Mus musculus OX=10090 GN=Sptan1 PE=1 SV=4	P16546	Sptan1	285 kDa	TRUE	unknown	0	53	9	11	23	52	20	86	30	13	19	40	6	13	22	63	55	62
119	TRUE	Empty	Heterogeneous nuclear ribonucleoprotein F OS=Mus musculus OX=10090 GN=Hnrnpf PE=1 SV=3	Q9Z2X1	Hnrnpf	46 kDa	TRUE	unknown	31	49	80	77	58	44	26	21	16	19	15	18	13	17	18	17	16	20
120	TRUE	Empty	Peroxiredoxin-1 OS=Mus musculus OX=10090 GN=Prdx1 PE=1 SV=1	P35700	Prdx1	22 kDa	TRUE	unknown	26	43	44	30	34	47	36	29	29	21	29	43	44	29	38	27	26	31
121	TRUE	Empty	Unconventional myosin-Vb OS=Mus musculus OX=10090 GN=Myo5b PE=1 SV=2	P21271	Myo5b	211 kDa	TRUE	unknown	19	29	21	35	66	86	14	37	31	15	26	39	5	10	20	39	32	44
122	TRUE	Empty	Nucleolin OS=Mus musculus OX=10090 GN=Ncl PE=1 SV=2	P09405	Ncl	77 kDa		unknown	37	43	42	43	45	48	31	26	30	28	26	30	25	28	25	27	25	23
123	TRUE	Empty	40S ribosomal protein S3a OS=Mus musculus OX=10090 GN=Rps3a PE=1 SV=3	P97351	Rps3a	30 kDa	TRUE	unknown	36	36	43	40	40	48	36	29	29	19	24	32	21	22	26	24	28	23
124	TRUE	Empty	Probable ubiquitin carboxyl-terminal hydrolase FAF-X OS=Mus musculus OX=10090 GN=Usp9x PE=1 SV=2	P70398	Usp9x	291 kDa	TRUE	unknown	18	38	168	150	114	40	12	3	2	2	0	0	0	2	0	0	0	0
125	TRUE	Empty	Argininosuccinate synthase OS=Mus musculus OX=10090 GN=Ass1 PE=1 SV=1	P16460	Ass1	47 kDa		unknown	3	5	5	5	4	5	48	38	47	35	51	48	45	43	45	42	41	43
126	TRUE	Empty	Protein flightless-1 homolog OS=Mus musculus OX=10090 GN=Flii PE=1 SV=1	Q9JJ28	Flii	145 kDa		unknown	7	9	8	17	21	39	27	43	48	24	30	44	16	29	31	51	54	52
127	TRUE	Empty	Lamina-associated polypeptide 2, isoforms alpha/zeta OS=Mus musculus OX=10090 GN=Tmpo PE=1 SV=4	Q61033	Tmpo	75 kDa		unknown	18	55	38	46	51	78	22	28	36	18	20	31	8	21	21	22	20	16
128	TRUE	Empty	Lipoamide acyltransferase component of branched-chain alpha-keto acid dehydrogenase complex, mitochondrial OS=Mus musculus OX=10090 GN=Dbt PE=1 SV=2	P53395	Dbt	53 kDa	TRUE	unknown	44	38	33	33	44	2	35	23	37	24	30	23	33	28	24	23	27	21
129	TRUE	Empty	Protein disulfide-isomerase OS=Mus musculus OX=10090 GN=P4hb PE=1 SV=2	P09103	P4hb	57 kDa	TRUE	unknown	25	29	20	20	12	24	46	44	25	19	24	36	42	29	34	28	21	30
130	TRUE	Empty	BAG family molecular chaperone regulator 3 OS=Mus musculus OX=10090 GN=Bag3 PE=1 SV=2	Q9JLV1	Bag3	62 kDa		unknown	7	26	137	127	136	12	9	11	6	6	9	10	5	8	4	11	9	8
131	TRUE	Empty	60S acidic ribosomal protein P0 OS=Mus musculus OX=10090 GN=Rplp0 PE=1 SV=3	P14869	Rplp0	34 kDa	TRUE	unknown	24	34	40	38	36	48	26	22	28	14	19	21	22	18	25	26	24	24
132	TRUE	Empty	BAG family molecular chaperone regulator 2 OS=Mus musculus OX=10090 GN=Bag2 PE=1 SV=1	Q91YN9	Bag2	23 kDa		unknown	11	26	153	140	151	15	4	2	4	2	3	2	3	3	0	3	3	3
133	TRUE	Empty	40S ribosomal protein S17 OS=Mus musculus OX=10090 GN=Rps17 PE=1 SV=2	P63276	Rps17	16 kDa		unknown	26	39	39	46	35	37	30	29	27	15	25	24	28	25	25	34	32	25
134	TRUE	Empty	Pyruvate kinase PKM OS=Mus musculus OX=10090 GN=Pkm PE=1 SV=4	P52480	Pkm	58 kDa	TRUE	unknown	40	61	44	55	39	47	40	83	5	15	8	20	21	4	12	11	7	15
135	TRUE	Empty	Splicing factor, proline- and glutamine-rich OS=Mus musculus OX=10090 GN=Sfpq PE=1 SV=1	Q8VIJ6	Sfpq	75 kDa	TRUE	unknown	17	63	47	52	62	99	20	31	20	25	5	5	7	11	11	23	16	13
136	TRUE	Empty	Bifunctional glutamate/proline--tRNA ligase OS=Mus musculus OX=10090 GN=Eprs1 PE=1 SV=4	Q8CGC7	Eprs1	170 kDa	TRUE	unknown	37	63	62	57	56	59	32	28	16	5	11	8	13	23	15	14	7	15
137	TRUE	Empty	Spectrin beta chain, non-erythrocytic 1 OS=Mus musculus OX=10090 GN=Sptbn1 PE=1 SV=2	Q62261	Sptbn1	274 kDa	TRUE	unknown	5	51	13	17	28	56	19	47	25	10	12	28	8	11	12	65	52	52
138	TRUE	Empty	Unconventional myosin-Id OS=Mus musculus OX=10090 GN=Myo1d PE=1 SV=1	Q5SYD0	Myo1d	116 kDa	TRUE	unknown	0	13	7	17	23	57	15	28	25	24	23	45	4	9	20	42	44	48
139	TRUE	Empty	Endoplasmin OS=Mus musculus OX=10090 GN=Hsp90b1 PE=1 SV=2	P08113	Hsp90b1	92 kDa	TRUE	unknown	24	36	21	23	16	21	44	29	26	24	25	38	39	28	27	28	23	30
140	TRUE	Empty	Annexin A2 OS=Mus musculus OX=10090 GN=Anxa2 PE=1 SV=2	P07356	Anxa2	39 kDa	TRUE	unknown	31	49	33	37	31	38	27	50	16	23	18	26	29	22	25	20	15	25
141	TRUE	Empty	Aldehyde dehydrogenase, mitochondrial OS=Mus musculus OX=10090 GN=Aldh2 PE=1 SV=1	P47738	Aldh2	57 kDa	TRUE	unknown	20	28	20	21	20	23	39	39	27	16	30	36	40	30	33	35	33	29
142	TRUE	Empty	F-actin-capping protein subunit alpha-2 OS=Mus musculus OX=10090 GN=Capza2 PE=1 SV=3	P47754	Capza2	33 kDa	TRUE	unknown	7	20	11	10	21	35	22	35	39	19	28	35	11	16	28	46	40	51
143	TRUE	Empty	ADP/ATP translocase 2 OS=Mus musculus OX=10090 GN=Slc25a5 PE=1 SV=3	P51881	Slc25a5	33 kDa	TRUE	unknown	33	49	56	45	44	32	29	17	20	24	23	22	20	25	19	23	19	20
144	TRUE	Empty	Heterogeneous nuclear ribonucleoprotein K OS=Mus musculus OX=10090 GN=Hnrnpk PE=1 SV=1	P61979	Hnrnpk	51 kDa		unknown	22	45	60	70	54	47	24	28	15	25	15	19	21	20	14	15	12	17
145	TRUE	Empty	Catenin delta-1 OS=Mus musculus OX=10090 GN=Ctnnd1 PE=1 SV=2	P30999	Ctnnd1	105 kDa		unknown	17	31	48	48	58	78	22	14	13	15	15	18	17	19	19	24	22	22
146	TRUE	Empty	Keratin, type II cytoskeletal 4 OS=Mus musculus OX=10090 GN=Krt4 PE=1 SV=2	P07744	Krt4	56 kDa	TRUE	unknown	0	0	31	28	0	0	0	0	0	0	29	0	0	0	0	0	0	0
147	TRUE	Empty	RNA-splicing ligase RtcB homolog OS=Mus musculus OX=10090 GN=Rtcb PE=1 SV=1	Q99LF4	Rtcb	55 kDa		unknown	27	50	54	46	48	59	15	23	16	15	16	21	15	15	14	13	19	19
148	TRUE	Empty	Major vault protein OS=Mus musculus OX=10090 GN=Mvp PE=1 SV=4	Q9EQK5	Mvp	96 kDa		unknown	41	40	49	40	37	13	45	24	16	22	25	18	26	18	18	24	16	23
149	TRUE	Empty	Periplakin OS=Mus musculus OX=10090 GN=Ppl PE=1 SV=1	Q9R269	Ppl	204 kDa	TRUE	unknown	19	73	73	53	73	103	0	64	0	0	0	0	0	0	0	0	0	0
150	TRUE	Empty	Dedicator of cytokinesis protein 7 OS=Mus musculus OX=10090 GN=Dock7 PE=1 SV=3	Q8R1A4	Dock7	241 kDa	TRUE	unknown	14	32	28	35	44	102	6	19	29	8	15	24	5	6	18	21	27	27
151	TRUE	Empty	Elongation factor 1-alpha 1 OS=Mus musculus OX=10090 GN=Eef1a1 PE=1 SV=3	P10126	Eef1a1	50 kDa		unknown	35	27	37	31	33	36	27	37	24	28	24	24	24	26	22	22	22	26
152	TRUE	Empty	Ubiquitin-40S ribosomal protein S27a OS=Mus musculus OX=10090 GN=Rps27a PE=1 SV=2	P62983	Rps27a	18 kDa	TRUE	unknown	16	29	40	27	37	30	14	26	13	14	13	19	14	15	11	14	13	13
153	TRUE	Empty	Catenin alpha-1 OS=Mus musculus OX=10090 GN=Ctnna1 PE=1 SV=1	P26231	Ctnna1	100 kDa	TRUE	unknown	20	41	42	42	49	73	23	35	15	10	14	16	15	17	17	17	16	21
154	TRUE	Empty	AP-2 complex subunit alpha-1 OS=Mus musculus OX=10090 GN=Ap2a1 PE=1 SV=1	P17426	Ap2a1	108 kDa	TRUE	unknown	23	41	46	53	52	63	15	25	18	9	14	22	7	11	14	21	25	24
155	TRUE	Empty	Catenin beta-1 OS=Mus musculus OX=10090 GN=Ctnnb1 PE=1 SV=1	Q02248	Ctnnb1	85 kDa	TRUE	unknown	28	36	42	50	45	51	22	45	16	19	12	17	16	18	18	22	14	17
156	TRUE	Empty	Coatomer subunit alpha OS=Mus musculus OX=10090 GN=Copa PE=1 SV=2	Q8CIE6	Copa	138 kDa		unknown	23	46	37	43	48	64	38	24	13	17	12	11	9	18	15	13	15	18
157	TRUE	Empty	CAD protein OS=Mus musculus OX=10090 GN=Cad PE=1 SV=1	B2RQC6	Cad	243 kDa	TRUE	unknown	35	50	57	58	61	54	24	14	10	12	12	11	13	0	11	13	0	10
158	TRUE	Empty	T-complex protein 1 subunit alpha OS=Mus musculus OX=10090 GN=Tcp1 PE=1 SV=3	P11983	Tcp1	60 kDa		unknown	20	43	61	54	49	37	20	36	14	11	12	17	18	21	17	12	9	22
159	TRUE	Empty	Actin-related protein 2 OS=Mus musculus OX=10090 GN=Actr2 PE=1 SV=1	P61161	Actr2	45 kDa		unknown	5	13	11	11	13	26	17	32	18	19	19	24	11	15	18	19	18	26
160	TRUE	Empty	Eukaryotic translation initiation factor 4 gamma 1 OS=Mus musculus OX=10090 GN=Eif4g1 PE=1 SV=1	Q6NZJ6	Eif4g1	176 kDa	TRUE	unknown	22	65	66	62	51	47	23	29	12	11	6	10	9	17	10	5	7	10
161	TRUE	Empty	Ribosome-binding protein 1 OS=Mus musculus OX=10090 GN=Rrbp1 PE=1 SV=2	Q99PL5	Rrbp1	173 kDa	TRUE	unknown	7	40	29	31	27	37	34	28	27	18	10	15	12	22	23	25	23	28
162	TRUE	Empty	Coatomer subunit gamma-1 OS=Mus musculus OX=10090 GN=Copg1 PE=1 SV=1	Q9QZE5	Copg1	98 kDa	TRUE	unknown	30	38	61	56	46	70	17	18	13	12	15	11	11	11	9	8	7	14
163	TRUE	Empty	Regulator of nonsense transcripts 1 OS=Mus musculus OX=10090 GN=Upf1 PE=1 SV=2	Q9EPU0	Upf1	124 kDa		unknown	16	46	79	89	67	50	12	17	9	6	7	7	5	5	4	8	6	10
164	TRUE	Empty	40S ribosomal protein S29 OS=Mus musculus OX=10090 GN=Rps29 PE=1 SV=2	P62274	Rps29	7 kDa	TRUE	unknown	23	26	23	24	23	22	18	16	23	17	24	26	22	16	20	22	22	27
165	TRUE	Empty	Keratin, type II cuticular Hb4 OS=Mus musculus OX=10090 GN=Krt84 PE=2 SV=2	Q99M73	Krt84	65 kDa	TRUE	unknown	35	0	0	24	0	0	0	0	0	0	0	0	0	0	0	0	0	0
166	TRUE	Empty	Non-POU domain-containing octamer-binding protein OS=Mus musculus OX=10090 GN=Nono PE=1 SV=3	Q99K48	Nono	55 kDa	TRUE	unknown	11	56	45	50	63	77	13	17	9	16	2	4	4	10	7	13	10	9
167	TRUE	Empty	Keratin, type I cytoskeletal 20 OS=Mus musculus OX=10090 GN=Krt20 PE=1 SV=1	Q9D312	Krt20	49 kDa	TRUE	unknown	47	55	74	65	77	54	0	0	0	0	0	0	0	0	0	0	0	0
168	TRUE	Empty	Succinate dehydrogenase [ubiquinone] flavoprotein subunit, mitochondrial OS=Mus musculus OX=10090 GN=Sdha PE=1 SV=1	Q8K2B3	Sdha	73 kDa		unknown	12	18	13	13	14	17	34	21	39	17	28	29	34	27	33	33	35	27
169	TRUE	Empty	T-complex protein 1 subunit gamma OS=Mus musculus OX=10090 GN=Cct3 PE=1 SV=1	P80318	Cct3	61 kDa		unknown	24	31	59	49	47	42	24	28	12	12	7	12	19	24	11	11	8	17
170	TRUE	Empty	E3 ubiquitin-protein ligase RNF213 OS=Mus musculus OX=10090 GN=Rnf213 PE=1 SV=2	E9Q555	Rnf213	585 kDa	TRUE	unknown	7	25	63	54	77	47	57	9	7	12	4	3	6	15	9	6	3	9
171	TRUE	Empty	60S ribosomal protein L23 OS=Mus musculus OX=10090 GN=Rpl23 PE=1 SV=1	P62830	Rpl23	15 kDa		unknown	30	29	22	27	33	30	28	22	24	19	23	26	24	15	17	21	23	25
172	TRUE	Empty	Moesin OS=Mus musculus OX=10090 GN=Msn PE=1 SV=3	P26041	Msn	68 kDa	TRUE	unknown	22	28	19	24	13	30	30	43	19	20	6	22	26	30	18	17	6	24
173	TRUE	Empty	Transitional endoplasmic reticulum ATPase OS=Mus musculus OX=10090 GN=Vcp PE=1 SV=4	Q01853	Vcp	89 kDa		unknown	7	53	38	29	31	24	26	111	3	4	4	22	27	4	12	7	0	16
174	TRUE	Empty	14-3-3 protein zeta/delta OS=Mus musculus OX=10090 GN=Ywhaz PE=1 SV=1	P63101	Ywhaz	28 kDa	TRUE	unknown	22	36	36	31	28	29	24	62	13	11	12	20	21	15	18	20	11	22
175	TRUE	Empty	Serine/arginine repetitive matrix protein 2 OS=Mus musculus OX=10090 GN=Srrm2 PE=1 SV=3	Q8BTI8	Srrm2	295 kDa	TRUE	unknown	17	16	56	59	45	20	14	5	5	10	10	9	8	14	10	15	14	10
176	TRUE	Empty	TRIO and F-actin-binding protein OS=Mus musculus OX=10090 GN=Triobp PE=1 SV=3	Q99KW3	Triobp	223 kDa	TRUE	unknown	3	4	3	10	18	41	22	25	40	18	25	33	11	12	31	43	42	39
177	TRUE	Empty	AP-1 complex subunit beta-1 OS=Mus musculus OX=10090 GN=Ap1b1 PE=1 SV=2	O35643	Ap1b1	104 kDa	TRUE	unknown	0	32	31	37	41	60	14	19	0	0	0	0	0	0	0	0	0	0
178	TRUE	Empty	2-oxoglutarate dehydrogenase, mitochondrial OS=Mus musculus OX=10090 GN=Ogdh PE=1 SV=3	Q60597	Ogdh	116 kDa	TRUE	unknown	19	26	21	17	23	19	29	21	25	13	23	24	29	20	28	26	25	28
179	TRUE	Empty	Phenylalanine--tRNA ligase alpha subunit OS=Mus musculus OX=10090 GN=Farsa PE=1 SV=1	Q8C0C7	Farsa	58 kDa		unknown	19	28	38	45	42	40	19	16	14	16	19	18	15	13	12	16	14	15
180	TRUE	Empty	Plasminogen activator inhibitor 1 RNA-binding protein OS=Mus musculus OX=10090 GN=Serbp1 PE=1 SV=2	Q9CY58	Serbp1	45 kDa	TRUE	unknown	16	31	20	29	25	26	13	13	12	27	12	15	20	31	15	23	22	23
181	TRUE	Empty	Heat shock protein 105 kDa OS=Mus musculus OX=10090 GN=Hsph1 PE=1 SV=2	Q61699	Hsph1	96 kDa	TRUE	unknown	0	31	124	100	120	15	0	7	0	0	0	0	0	0	0	0	0	0
182	TRUE	Empty	Keratin, type II cuticular Hb1 OS=Mus musculus OX=10090 GN=Krt81 PE=2 SV=2	Q9ERE2	Krt81	53 kDa	TRUE	unknown	185	0	0	0	0	77	0	0	0	0	0	0	0	0	0	0	0	0
183	TRUE	Empty	Retinal dehydrogenase 1 OS=Mus musculus OX=10090 GN=Aldh1a1 PE=1 SV=5	P24549	Aldh1a1	54 kDa	TRUE	unknown	20	38	27	31	23	41	19	25	14	4	9	24	29	11	32	18	11	23
184	TRUE	Empty	Coatomer subunit beta OS=Mus musculus OX=10090 GN=Copb1 PE=1 SV=1	Q9JIF7	Copb1	107 kDa		unknown	23	36	51	45	41	41	17	18	12	15	9	10	11	11	10	13	11	15
185	TRUE	Empty	Y-box-binding protein 3 OS=Mus musculus OX=10090 GN=Ybx3 PE=1 SV=2	Q9JKB3	Ybx3	39 kDa	TRUE	unknown	27	51	66	64	55	50	10	9	8	8	6	8	8	5	5	4	8	8
186	TRUE	Empty	Keratin, type II cuticular Hb6 OS=Mus musculus OX=10090 GN=Krt86 PE=2 SV=2	P97861	Krt86	53 kDa	TRUE	unknown	183	0	0	0	0	0	0	0	0	0	0	0	0	0	0	0	0	0
187	TRUE	Empty	Catalase OS=Mus musculus OX=10090 GN=Cat PE=1 SV=4	P24270	Cat	60 kDa		unknown	13	25	11	17	9	28	29	29	22	12	12	32	35	21	29	28	21	31
188	TRUE	Empty	Actin-related protein 3 OS=Mus musculus OX=10090 GN=Actr3 PE=1 SV=3	Q99JY9	Actr3	47 kDa	TRUE	unknown	8	21	11	19	19	29	22	30	22	20	20	30	16	11	24	27	29	25
189	TRUE	Empty	Ataxin-2-like protein OS=Mus musculus OX=10090 GN=Atxn2l PE=1 SV=1	Q7TQH0	Atxn2l	111 kDa	TRUE	unknown	24	60	58	59	63	46	6	2	8	6	7	6	7	12	4	4	6	3
190	TRUE	Empty	60S ribosomal protein L4 OS=Mus musculus OX=10090 GN=Rpl4 PE=1 SV=3	Q9D8E6	Rpl4	47 kDa	TRUE	unknown	12	30	35	38	35	29	24	20	18	13	19	17	11	12	10	13	13	13
191	TRUE	Empty	Prelamin-A/C OS=Mus musculus OX=10090 GN=Lmna PE=1 SV=2	P48678	Lmna	74 kDa		unknown	22	45	40	31	39	46	12	84	5	15	7	19	4	3	0	6	2	8
192	TRUE	Empty	Cytosolic 10-formyltetrahydrofolate dehydrogenase OS=Mus musculus OX=10090 GN=Aldh1l1 PE=1 SV=1	Q8R0Y6	Aldh1l1	99 kDa	TRUE	unknown	0	19	4	13	4	21	34	15	27	7	18	35	46	23	37	26	22	30
193	TRUE	Empty	Protein disulfide-isomerase A3 OS=Mus musculus OX=10090 GN=Pdia3 PE=1 SV=2	P27773	Pdia3	57 kDa		unknown	14	34	20	25	10	23	31	32	12	8	10	28	34	31	26	17	13	28
194	TRUE	Empty	14-3-3 protein theta OS=Mus musculus OX=10090 GN=Ywhaq PE=1 SV=1	P68254	Ywhaq	28 kDa	TRUE	unknown	23	38	35	32	28	30	23	46	14	13	13	19	15	14	14	14	9	16
195	TRUE	Empty	Filamin-C OS=Mus musculus OX=10090 GN=Flnc PE=1 SV=3	Q8VHX6	Flnc	291 kDa	TRUE	unknown	9	49	49	43	58	38	0	0	0	0	0	0	0	0	0	0	0	0
196	TRUE	Empty	Elongation factor 1-gamma OS=Mus musculus OX=10090 GN=Eef1g PE=1 SV=3	Q9D8N0	Eef1g	50 kDa		unknown	28	40	24	39	26	43	32	42	13	9	3	8	11	21	11	7	5	10
197	TRUE	Empty	ATP-dependent RNA helicase DDX1 OS=Mus musculus OX=10090 GN=Ddx1 PE=1 SV=1	Q91VR5	Ddx1	83 kDa		unknown	13	42	46	54	36	58	12	12	13	11	11	14	7	13	11	11	12	6
198	TRUE	Empty	Unconventional myosin-VIIa OS=Mus musculus OX=10090 GN=Myo7a PE=1 SV=2	P97479	Myo7a	255 kDa	TRUE	unknown	0	0	3	2	0	10	18	26	38	20	36	35	9	14	27	37	36	43
199	TRUE	Empty	Nischarin OS=Mus musculus OX=10090 GN=Nisch PE=1 SV=2	Q80TM9	Nisch	175 kDa		unknown	0	4	113	105	109	5	0	0	0	0	0	0	0	0	0	0	0	0
200	TRUE	Empty	Calcium-binding mitochondrial carrier protein Aralar2 OS=Mus musculus OX=10090 GN=Slc25a13 PE=1 SV=1	Q9QXX4	Slc25a13	74 kDa	TRUE	unknown	8	22	20	14	24	18	34	12	24	14	21	17	31	29	22	28	17	24
201	TRUE	Empty	Ornithine carbamoyltransferase, mitochondrial OS=Mus musculus OX=10090 GN=Otc PE=1 SV=1	P11725	Otc	40 kDa		unknown	0	0	0	0	0	0	38	21	31	19	30	35	42	33	33	34	27	36
202	TRUE	Empty	Heterogeneous nuclear ribonucleoprotein Q OS=Mus musculus OX=10090 GN=Syncrip PE=1 SV=2	Q7TMK9	Syncrip	70 kDa	TRUE	unknown	15	30	56	57	51	42	17	20	7	10	11	10	9	8	10	9	8	11
203	TRUE	Empty	UDP-glucose 6-dehydrogenase OS=Mus musculus OX=10090 GN=Ugdh PE=1 SV=1	O70475	Ugdh	55 kDa		unknown	7	16	12	12	11	17	28	21	25	18	26	28	29	23	25	24	25	26
204	TRUE	Empty	60S ribosomal protein L3 OS=Mus musculus OX=10090 GN=Rpl3 PE=1 SV=3	P27659	Rpl3	46 kDa		unknown	13	37	33	32	35	36	15	23	13	10	14	13	7	13	14	19	17	17
205	TRUE	Empty	Triosephosphate isomerase OS=Mus musculus OX=10090 GN=Tpi1 PE=1 SV=5	P17751	Tpi1	27 kDa		unknown	24	32	22	31	21	31	20	51	8	13	7	19	23	8	23	15	11	21
206	TRUE	Empty	Poly(rC)-binding protein 1 OS=Mus musculus OX=10090 GN=Pcbp1 PE=1 SV=1	P60335	Pcbp1	37 kDa	TRUE	unknown	16	29	41	38	36	40	16	26	15	14	12	11	14	11	12	15	13	15
207	TRUE	Empty	Constitutive coactivator of PPAR-gamma-like protein 1 OS=Mus musculus OX=10090 GN=FAM120A PE=1 SV=2	Q6A0A9	FAM120A	122 kDa	TRUE	unknown	20	36	73	80	68	51	5	2	4	3	3	3	5	3	4	2	3	3
208	TRUE	Empty	Transketolase OS=Mus musculus OX=10090 GN=Tkt PE=1 SV=1	P40142	Tkt	68 kDa	TRUE	unknown	23	40	19	32	13	23	38	17	6	4	3	24	29	3	26	15	5	23
209	TRUE	Empty	Phosphoglycerate kinase 1 OS=Mus musculus OX=10090 GN=Pgk1 PE=1 SV=4	P09411	Pgk1	45 kDa	TRUE	unknown	17	28	18	24	9	18	32	36	7	11	9	24	29	9	24	16	5	28
210	TRUE	Empty	60S ribosomal protein L12 OS=Mus musculus OX=10090 GN=Rpl12 PE=1 SV=2	P35979	Rpl12	18 kDa		unknown	19	24	25	28	23	26	19	23	16	16	17	17	19	20	17	21	19	26
211	TRUE	Empty	Keratin, type II cytoskeletal 72 OS=Mus musculus OX=10090 GN=Krt72 PE=3 SV=1	Q6IME9	Krt72	57 kDa	TRUE	unknown	0	0	0	0	0	16	0	0	0	25	0	0	0	0	0	0	0	0
212	TRUE	Empty	Keratin, type II cuticular 87 OS=Mus musculus OX=10090 GN=Krt87 PE=2 SV=2	Q6IMF0	Krt87	55 kDa	TRUE	unknown	155	0	0	6	0	76	16	12	10	10	0	10	10	0	0	15	0	0
213	TRUE	Empty	L-lactate dehydrogenase A chain OS=Mus musculus OX=10090 GN=Ldha PE=1 SV=3	P06151	Ldha	36 kDa	TRUE	unknown	16	23	14	17	11	28	30	16	11	13	13	15	24	13	23	12	12	19
214	TRUE	Empty	Keratin, type II cuticular Hb5 OS=Mus musculus OX=10090 GN=Krt85 PE=1 SV=2	Q9Z2T6	Krt85	56 kDa	TRUE	unknown	122	0	0	0	0	74	21	0	0	0	0	14	0	0	0	0	0	0
215	TRUE	Empty	Phosphate carrier protein, mitochondrial OS=Mus musculus OX=10090 GN=Slc25a3 PE=1 SV=1	Q8VEM8	Slc25a3	40 kDa		unknown	22	20	23	20	19	29	22	17	19	14	18	19	17	24	14	13	12	17
216	TRUE	Empty	Ras GTPase-activating protein-binding protein 1 OS=Mus musculus OX=10090 GN=G3bp1 PE=1 SV=1	P97855	G3bp1	52 kDa	TRUE	unknown	16	54	47	59	53	68	5	6	7	5	3	6	3	5	3	5	4	5
217	TRUE	Empty	Keratin, type I cytoskeletal 28 OS=Mus musculus OX=10090 GN=Krt28 PE=1 SV=1	A6BLY7	Krt28	50 kDa	TRUE	unknown	21	18	0	18	0	0	0	37	0	22	0	0	0	0	0	0	0	0
218	TRUE	Empty	PRKC apoptosis WT1 regulator protein OS=Mus musculus OX=10090 GN=Pawr PE=1 SV=2	Q925B0	Pawr	36 kDa		unknown	6	4	9	12	13	31	14	24	27	19	17	28	11	20	23	33	33	28
219	TRUE	Empty	sp|Q9WVQ0|PMFBP_MOUSE-DECOY	sp|Q9WVQ0|PMFBP_MOUSE-DECOY		?	TRUE	unknown	8	12	12	15	15	0	11	19	15	14	13	14	12	12	19	15	16	16
220	TRUE	Empty	14-3-3 protein beta/alpha OS=Mus musculus OX=10090 GN=Ywhab PE=1 SV=3	Q9CQV8	Ywhab	28 kDa	TRUE	unknown	18	34	32	29	20	25	23	49	11	8	0	17	17	0	14	13	0	17
221	TRUE	Empty	Trifunctional enzyme subunit beta, mitochondrial OS=Mus musculus OX=10090 GN=Hadhb PE=1 SV=1	Q99JY0	Hadhb	51 kDa		unknown	17	15	18	18	19	30	21	18	21	20	21	21	18	19	20	20	21	20
222	TRUE	Empty	Sarcoplasmic/endoplasmic reticulum calcium ATPase 2 OS=Mus musculus OX=10090 GN=Atp2a2 PE=1 SV=2	O55143	Atp2a2	115 kDa	TRUE	unknown	19	38	70	50	57	49	13	32	2	0	2	3	0	0	0	2	0	0
223	TRUE	Empty	Glutathione S-transferase Mu 1 OS=Mus musculus OX=10090 GN=Gstm1 PE=1 SV=2	P10649	Gstm1	26 kDa	TRUE	unknown	11	15	11	12	8	9	40	25	18	20	14	23	34	20	31	21	19	25
224	TRUE	Empty	Sulfide:quinone oxidoreductase, mitochondrial OS=Mus musculus OX=10090 GN=Sqor PE=1 SV=3	Q9R112	Sqor	50 kDa		unknown	19	20	46	37	42	34	21	10	12	14	12	12	12	10	16	14	10	12
225	TRUE	Empty	Serine/threonine-protein phosphatase PP1-beta catalytic subunit OS=Mus musculus OX=10090 GN=Ppp1cb PE=1 SV=3	P62141	Ppp1cb	37 kDa	TRUE	unknown	14	20	26	26	28	33	17	20	18	10	15	18	11	10	18	19	23	30
226	TRUE	Empty	Protein-glutamine gamma-glutamyltransferase 2 OS=Mus musculus OX=10090 GN=Tgm2 PE=1 SV=4	P21981	Tgm2	77 kDa		unknown	13	24	18	19	23	49	23	17	13	13	11	15	25	18	23	15	9	20
227	TRUE	Empty	Aconitate hydratase, mitochondrial OS=Mus musculus OX=10090 GN=Aco2 PE=1 SV=1	Q99KI0	Aco2	85 kDa		unknown	18	30	15	17	14	20	23	20	19	12	22	18	20	16	20	22	21	23
228	TRUE	Empty	Leucine-rich repeat flightless-interacting protein 2 OS=Mus musculus OX=10090 GN=Lrrfip2 PE=1 SV=1	Q91WK0	Lrrfip2	47 kDa	TRUE	unknown	6	5	4	6	10	24	18	27	24	17	24	34	13	17	19	37	31	32
229	TRUE	Empty	F-actin-capping protein subunit alpha-1 OS=Mus musculus OX=10090 GN=Capza1 PE=1 SV=4	P47753	Capza1	33 kDa	TRUE	unknown	4	9	7	10	8	28	10	26	23	13	14	27	11	10	16	26	28	36
230	TRUE	Empty	40S ribosomal protein S2 OS=Mus musculus OX=10090 GN=Rps2 PE=1 SV=3	P25444	Rps2	31 kDa		unknown	20	27	34	34	33	23	24	22	16	17	15	16	6	6	9	9	7	8
231	TRUE	Empty	Adenosylhomocysteinase OS=Mus musculus OX=10090 GN=Ahcy PE=1 SV=3	P50247	Ahcy	48 kDa		unknown	14	33	14	19	7	49	23	27	11	7	7	29	30	14	23	19	9	21
232	TRUE	Empty	DnaJ homolog subfamily A member 1 OS=Mus musculus OX=10090 GN=Dnaja1 PE=1 SV=1	P63037	Dnaja1	45 kDa	TRUE	unknown	9	21	45	42	46	20	17	11	11	11	7	9	8	10	9	10	10	11
233	TRUE	Empty	T-complex protein 1 subunit theta OS=Mus musculus OX=10090 GN=Cct8 PE=1 SV=3	P42932	Cct8	60 kDa		unknown	16	24	39	41	45	29	19	25	3	5	5	9	17	16	13	10	5	13
234	TRUE	Empty	Heat shock 70 kDa protein 4 OS=Mus musculus OX=10090 GN=Hspa4 PE=1 SV=1	Q61316	Hspa4	94 kDa	TRUE	unknown	13	35	66	48	72	18	11	30	2	0	0	10	13	0	11	3	0	9
235	TRUE	Empty	Myoferlin OS=Mus musculus OX=10090 GN=Myof PE=1 SV=2	Q69ZN7	Myof	233 kDa	TRUE	unknown	36	63	59	61	59	62	0	0	0	0	0	0	0	0	0	0	0	0
236	TRUE	Empty	Selenium-binding protein 2 OS=Mus musculus OX=10090 GN=Selenbp2 PE=1 SV=2	Q63836	Selenbp2	53 kDa	TRUE	unknown	0	0	0	0	0	0	25	21	0	0	0	30	35	0	30	25	19	0
237	TRUE	Empty	Actin-related protein 2/3 complex subunit 2 OS=Mus musculus OX=10090 GN=Arpc2 PE=1 SV=3	Q9CVB6	Arpc2	34 kDa		unknown	7	14	7	12	13	22	20	24	29	20	24	31	14	12	20	25	27	29
238	TRUE	Empty	Asparagine--tRNA ligase, cytoplasmic OS=Mus musculus OX=10090 GN=NARS1 PE=1 SV=2	Q8BP47	NARS1	64 kDa		unknown	15	21	38	29	29	22	18	17	15	11	13	14	14	16	15	12	13	15
239	TRUE	Empty	DNA damage-binding protein 1 OS=Mus musculus OX=10090 GN=Ddb1 PE=1 SV=2	Q3U1J4	Ddb1	127 kDa		unknown	5	20	80	80	68	22	11	14	2	0	5	5	4	3	4	4	5	0
240	TRUE	Empty	Ribonuclease inhibitor OS=Mus musculus OX=10090 GN=Rnh1 PE=1 SV=1	Q91VI7	Rnh1	50 kDa		unknown	15	27	49	41	47	27	15	6	10	6	11	10	15	10	11	14	10	9
241	TRUE	Empty	Heterogeneous nuclear ribonucleoprotein H OS=Mus musculus OX=10090 GN=Hnrnph1 PE=1 SV=3	O35737	Hnrnph1	49 kDa	TRUE	unknown	15	17	43	27	30	26	20	15	17	12	9	12	13	12	12	11	9	16
242	TRUE	Empty	14-3-3 protein epsilon OS=Mus musculus OX=10090 GN=Ywhae PE=1 SV=1	P62259	Ywhae	29 kDa	TRUE	unknown	25	28	23	21	21	21	21	55	9	12	8	18	19	11	14	11	9	12
243	TRUE	Empty	T-complex protein 1 subunit delta OS=Mus musculus OX=10090 GN=Cct4 PE=1 SV=3	P80315	Cct4	58 kDa		unknown	17	25	46	42	47	28	26	30	6	6	6	7	12	15	7	6	6	7
244	TRUE	Empty	Sequestosome-1 OS=Mus musculus OX=10090 GN=Sqstm1 PE=1 SV=1	Q64337	Sqstm1	48 kDa		unknown	16	21	20	24	23	23	18	10	11	11	15	14	14	11	15	17	14	17
245	TRUE	Empty	Protein PRRC2C OS=Mus musculus OX=10090 GN=Prrc2c PE=1 SV=3	Q3TLH4	Prrc2c	311 kDa	TRUE	unknown	20	61	68	59	49	49	0	0	0	0	0	0	0	0	0	0	0	0
246	TRUE	Empty	GRB10-interacting GYF protein 2 OS=Mus musculus OX=10090 GN=Gigyf2 PE=1 SV=2	Q6Y7W8	Gigyf2	149 kDa	TRUE	unknown	21	24	33	30	29	25	15	6	12	9	19	11	9	17	10	15	14	13
247	TRUE	Empty	Keratin, type I cytoskeletal 27 OS=Mus musculus OX=10090 GN=Krt27 PE=1 SV=1	Q9Z320	Krt27	49 kDa	TRUE	unknown	22	0	0	0	0	0	0	0	0	0	0	0	0	0	0	0	0	0
248	TRUE	Empty	Poly [ADP-ribose] polymerase 1 OS=Mus musculus OX=10090 GN=Parp1 PE=1 SV=3	P11103	Parp1	113 kDa	TRUE	unknown	0	24	11	11	18	28	23	24	33	12	17	28	11	12	16	23	23	12
249	TRUE	Empty	Keratin, type I cuticular Ha1 OS=Mus musculus OX=10090 GN=Krt31 PE=1 SV=2	Q61765	Krt31	47 kDa	TRUE	unknown	134	0	0	0	0	75	18	0	0	0	0	0	0	0	0	0	0	0
250	TRUE	Empty	Methanethiol oxidase OS=Mus musculus OX=10090 GN=Selenbp1 PE=1 SV=2	P17563	Selenbp1	53 kDa	TRUE	unknown	9	17	17	16	16	14	22	18	13	9	10	27	33	13	28	22	16	27
251	TRUE	Empty	Clathrin interactor 1 OS=Mus musculus OX=10090 GN=Clint1 PE=1 SV=2	Q99KN9	Clint1	69 kDa		unknown	15	24	38	43	43	53	9	11	9	10	8	12	6	7	11	8	11	10
252	TRUE	Empty	Sorbin and SH3 domain-containing protein 2 OS=Mus musculus OX=10090 GN=Sorbs2 PE=1 SV=2	Q3UTJ2	Sorbs2	132 kDa	TRUE	unknown	20	41	38	31	41	36	5	5	4	8	9	16	4	2	0	16	13	17
253	TRUE	Empty	60S acidic ribosomal protein P2 OS=Mus musculus OX=10090 GN=Rplp2 PE=1 SV=3	P99027	Rplp2	12 kDa		unknown	16	28	28	24	28	36	13	34	13	14	10	10	14	11	10	15	10	17
254	TRUE	Empty	Albumin OS=Mus musculus OX=10090 GN=Alb PE=1 SV=3	P07724	Alb	69 kDa		unknown	15	11	10	15	13	38	28	15	16	8	12	22	21	16	20	25	16	17
255	TRUE	Empty	Keratin, type I cuticular Ha3-II OS=Mus musculus OX=10090 GN=Krt33b PE=1 SV=2	Q61897	Krt33b	46 kDa	TRUE	unknown	136	0	0	0	0	73	0	0	0	0	0	0	0	0	0	0	0	0
256	TRUE	Empty	Src substrate cortactin OS=Mus musculus OX=10090 GN=Cttn PE=1 SV=2	Q60598	Cttn	61 kDa		unknown	14	17	13	12	16	20	21	18	20	14	18	24	14	18	17	24	20	22
257	TRUE	Empty	Unconventional myosin-Va OS=Mus musculus OX=10090 GN=Myo5a PE=1 SV=2	Q99104	Myo5a	216 kDa	TRUE	unknown	18	26	20	30	56	85	0	7	0	0	0	0	0	0	0	0	0	0
258	TRUE	Empty	Succinate--CoA ligase [GDP-forming] subunit beta, mitochondrial OS=Mus musculus OX=10090 GN=Suclg2 PE=1 SV=3	Q9Z2I8	Suclg2	47 kDa		unknown	11	17	14	17	12	14	17	14	22	12	12	15	18	21	21	23	15	19
259	TRUE	Empty	Heterogeneous nuclear ribonucleoproteins A2/B1 OS=Mus musculus OX=10090 GN=Hnrnpa2b1 PE=1 SV=2	O88569	Hnrnpa2b1	37 kDa		unknown	21	30	30	34	33	44	18	28	4	11	6	14	9	5	5	9	5	9
260	TRUE	Empty	Serine/arginine-rich splicing factor 1 OS=Mus musculus OX=10090 GN=Srsf1 PE=1 SV=3	Q6PDM2	Srsf1	28 kDa	TRUE	unknown	35	28	39	32	37	37	8	12	13	8	7	9	7	7	7	9	8	7
261	TRUE	Empty	DnaJ homolog subfamily A member 2 OS=Mus musculus OX=10090 GN=Dnaja2 PE=1 SV=1	Q9QYJ0	Dnaja2	46 kDa		unknown	14	20	57	50	55	25	7	14	6	5	8	7	8	10	9	6	0	4
262	TRUE	Empty	Fragile X mental retardation syndrome-related protein 1 OS=Mus musculus OX=10090 GN=Fxr1 PE=1 SV=2	Q61584	Fxr1	76 kDa	TRUE	unknown	22	42	39	47	44	49	6	2	6	4	5	8	4	5	4	8	7	9
263	TRUE	Empty	Leucine-rich repeat flightless-interacting protein 1 OS=Mus musculus OX=10090 GN=Lrrfip1 PE=1 SV=2	Q3UZ39	Lrrfip1	79 kDa	TRUE	unknown	7	10	9	10	10	19	11	21	20	14	20	21	15	17	19	32	28	33
264	TRUE	Empty	Ubiquitin-associated protein 2-like OS=Mus musculus OX=10090 GN=Ubap2l PE=1 SV=1	Q80X50	Ubap2l	117 kDa		unknown	26	30	27	40	31	38	12	10	8	7	7	13	12	7	9	11	8	12
265	TRUE	Empty	Poly(rC)-binding protein 2 OS=Mus musculus OX=10090 GN=Pcbp2 PE=1 SV=1	Q61990	Pcbp2	38 kDa	TRUE	unknown	11	24	34	34	34	25	12	26	9	0	11	8	14	13	10	15	10	11
266	TRUE	Empty	Apoptosis-inducing factor 1, mitochondrial OS=Mus musculus OX=10090 GN=Aifm1 PE=1 SV=1	Q9Z0X1	Aifm1	67 kDa		unknown	11	54	31	26	28	18	16	12	11	9	8	15	10	12	12	12	13	15
267	TRUE	Empty	E3 ubiquitin-protein ligase UBR4 OS=Mus musculus OX=10090 GN=Ubr4 PE=1 SV=1	A2AN08	Ubr4	572 kDa	TRUE	unknown	23	73	40	38	30	66	18	6	0	0	0	0	0	0	0	0	0	0
268	TRUE	Empty	F-box-like/WD repeat-containing protein TBL1X OS=Mus musculus OX=10090 GN=Tbl1x PE=1 SV=2	Q9QXE7	Tbl1x	57 kDa	TRUE	unknown	29	19	24	28	23	9	14	9	13	10	14	16	15	18	15	16	13	12
269	TRUE	Empty	ADP/ATP translocase 1 OS=Mus musculus OX=10090 GN=Slc25a4 PE=1 SV=4	P48962	Slc25a4	33 kDa	TRUE	unknown	29	43	46	37	36	28	14	0	0	0	0	0	0	0	0	0	0	0
270	TRUE	Empty	BAG family molecular chaperone regulator 5 OS=Mus musculus OX=10090 GN=Bag5 PE=1 SV=1	Q8CI32	Bag5	51 kDa		unknown	0	0	115	90	100	2	0	0	0	0	0	0	0	0	0	0	0	0
271	TRUE	Empty	Hydroxymethylglutaryl-CoA synthase, mitochondrial OS=Mus musculus OX=10090 GN=Hmgcs2 PE=1 SV=2	P54869	Hmgcs2	57 kDa	TRUE	unknown	0	4	0	0	0	0	32	22	20	18	16	18	23	23	26	24	28	22
272	TRUE	Empty	40S ribosomal protein S11 OS=Mus musculus OX=10090 GN=Rps11 PE=1 SV=3	P62281	Rps11	18 kDa		unknown	18	24	23	23	27	23	15	14	13	18	16	17	11	13	12	16	13	14
273	TRUE	Empty	Heat shock protein beta-1 OS=Mus musculus OX=10090 GN=Hspb1 PE=1 SV=3	P14602	Hspb1	23 kDa		unknown	6	15	36	28	32	4	16	26	17	10	15	15	16	14	21	12	12	14
274	TRUE	Empty	Very long-chain specific acyl-CoA dehydrogenase, mitochondrial OS=Mus musculus OX=10090 GN=Acadvl PE=1 SV=3	P50544	Acadvl	71 kDa		unknown	18	21	8	7	6	5	26	15	13	11	20	19	25	23	19	27	19	22
275	TRUE	Empty	40S ribosomal protein S5 OS=Mus musculus OX=10090 GN=Rps5 PE=1 SV=3	P97461	Rps5	23 kDa	TRUE	unknown	14	19	33	29	28	31	12	19	8	9	11	11	10	15	10	11	9	16
276	TRUE	Empty	Dolichyl-diphosphooligosaccharide--protein glycosyltransferase subunit 1 OS=Mus musculus OX=10090 GN=Rpn1 PE=1 SV=1	Q91YQ5	Rpn1	69 kDa	TRUE	unknown	17	20	21	15	20	27	23	13	15	6	14	12	13	20	16	14	13	17
277	TRUE	Empty	Enoyl-CoA delta isomerase 1, mitochondrial OS=Mus musculus OX=10090 GN=Eci1 PE=1 SV=2	P42125	Eci1	32 kDa		unknown	10	8	5	7	3	8	28	16	22	11	24	26	24	28	18	22	18	20
278	TRUE	Empty	Eukaryotic translation initiation factor 4 gamma 3 OS=Mus musculus OX=10090 GN=Eif4g3 PE=1 SV=2	Q80XI3	Eif4g3	175 kDa	TRUE	unknown	8	39	65	66	49	39	2	5	0	0	0	3	0	0	0	0	0	2
279	TRUE	Empty	Eukaryotic initiation factor 4A-I OS=Mus musculus OX=10090 GN=Eif4a1 PE=1 SV=1	P60843	Eif4a1	46 kDa	TRUE	unknown	11	38	17	17	16	24	19	49	8	8	8	15	15	7	9	8	2	11
280	TRUE	Empty	Methylmalonate-semialdehyde dehydrogenase [acylating], mitochondrial OS=Mus musculus OX=10090 GN=Aldh6a1 PE=1 SV=1	Q9EQ20	Aldh6a1	58 kDa	TRUE	unknown	4	19	0	4	0	8	20	14	19	11	17	20	27	24	21	19	15	16
281	TRUE	Empty	Peptidyl-prolyl cis-trans isomerase A OS=Mus musculus OX=10090 GN=Ppia PE=1 SV=2	P17742	Ppia	18 kDa		unknown	19	33	15	27	15	22	22	32	10	10	12	13	18	7	10	9	8	12
282	TRUE	Empty	Long-chain-fatty-acid--CoA ligase 5 OS=Mus musculus OX=10090 GN=Acsl5 PE=1 SV=1	Q8JZR0	Acsl5	76 kDa	TRUE	unknown	14	15	19	20	18	18	22	6	14	9	23	20	18	15	11	16	13	16
283	TRUE	Empty	60S ribosomal protein L7 OS=Mus musculus OX=10090 GN=Rpl7 PE=1 SV=2	P14148	Rpl7	31 kDa		unknown	12	22	26	26	25	20	15	13	16	15	12	16	7	9	11	13	12	14
284	TRUE	Empty	Serine/threonine-protein phosphatase PP1-alpha catalytic subunit OS=Mus musculus OX=10090 GN=Ppp1ca PE=1 SV=1	P62137	Ppp1ca	38 kDa	TRUE	unknown	15	19	27	23	22	32	15	18	13	6	10	14	8	7	14	13	17	18
285	TRUE	Empty	Importin subunit beta-1 OS=Mus musculus OX=10090 GN=Kpnb1 PE=1 SV=2	P70168	Kpnb1	97 kDa		unknown	20	34	35	35	30	35	24	29	4	2	3	6	8	3	10	2	4	6
286	TRUE	Empty	X-ray repair cross-complementing protein 6 OS=Mus musculus OX=10090 GN=Xrcc6 PE=1 SV=5	P23475	Xrcc6	69 kDa		unknown	11	26	15	14	17	33	13	20	23	10	11	15	7	5	13	16	18	11
287	TRUE	Empty	40S ribosomal protein S8 OS=Mus musculus OX=10090 GN=Rps8 PE=1 SV=2	P62242	Rps8	24 kDa		unknown	12	20	24	22	26	24	16	20	13	11	14	14	11	9	13	14	14	13
288	TRUE	Empty	Cytospin-A OS=Mus musculus OX=10090 GN=Specc1l PE=1 SV=1	Q2KN98	Specc1l	124 kDa		unknown	0	12	5	18	18	51	4	10	15	3	5	12	0	0	4	11	12	7
289	TRUE	Empty	E3 ubiquitin-protein ligase NEDD4 OS=Mus musculus OX=10090 GN=Nedd4 PE=1 SV=3	P46935	Nedd4	103 kDa	TRUE	unknown	4	24	69	59	66	23	11	6	0	2	0	2	2	2	0	0	0	3
290	TRUE	Empty	Heterogeneous nuclear ribonucleoprotein U OS=Mus musculus OX=10090 GN=Hnrnpu PE=1 SV=1	Q8VEK3	Hnrnpu	88 kDa	TRUE	unknown	11	27	30	34	25	31	13	15	12	7	9	11	9	9	9	10	11	11
291	TRUE	Empty	T-complex protein 1 subunit epsilon OS=Mus musculus OX=10090 GN=Cct5 PE=1 SV=1	P80316	Cct5	60 kDa		unknown	8	32	34	44	41	28	15	16	4	2	0	6	8	15	3	2	0	8
292	TRUE	Empty	T-complex protein 1 subunit beta OS=Mus musculus OX=10090 GN=Cct2 PE=1 SV=4	P80314	Cct2	57 kDa		unknown	11	24	40	34	44	23	16	17	7	4	7	9	9	10	6	9	7	6
293	TRUE	Empty	Liprin-beta-1 OS=Mus musculus OX=10090 GN=Ppfibp1 PE=1 SV=3	Q8C8U0	Ppfibp1	109 kDa	TRUE	unknown	11	26	59	60	53	37	9	3	4	4	0	0	0	0	2	0	5	2
294	TRUE	Empty	60S ribosomal protein L10a OS=Mus musculus OX=10090 GN=Rpl10a PE=1 SV=3	P53026	Rpl10a	25 kDa		unknown	13	19	19	19	20	21	20	20	10	13	11	14	6	12	10	11	12	14
295	TRUE	Empty	Long-chain-fatty-acid--CoA ligase 1 OS=Mus musculus OX=10090 GN=Acsl1 PE=1 SV=2	P41216	Acsl1	78 kDa	TRUE	unknown	2	5	4	5	3	7	26	10	18	19	17	21	29	23	22	30	18	25
296	TRUE	Empty	Eukaryotic translation initiation factor 3 subunit A OS=Mus musculus OX=10090 GN=Eif3a PE=1 SV=5	P23116	Eif3a	162 kDa	TRUE	unknown	16	50	38	32	34	41	12	27	0	3	0	0	3	0	0	0	0	0
297	TRUE	Empty	Nuclear fragile X mental retardation-interacting protein 2 OS=Mus musculus OX=10090 GN=Nufip2 PE=1 SV=1	Q5F2E7	Nufip2	76 kDa	TRUE	unknown	23	49	45	45	41	47	6	0	2	0	3	3	2	2	2	2	0	0
298	TRUE	Empty	Protein PRRC2B OS=Mus musculus OX=10090 GN=Prrc2b PE=1 SV=1	Q7TPM1	Prrc2b	161 kDa	TRUE	unknown	20	17	16	23	12	25	18	4	16	12	12	17	6	20	16	18	15	14
299	TRUE	Empty	ATP synthase subunit d, mitochondrial OS=Mus musculus OX=10090 GN=Atp5pd PE=1 SV=3	Q9DCX2	Atp5pd	19 kDa		unknown	6	15	6	12	11	16	18	12	23	14	19	24	18	15	25	18	18	12
300	TRUE	Empty	40S ribosomal protein S15 OS=Mus musculus OX=10090 GN=Rps15 PE=1 SV=2	P62843	Rps15	17 kDa		unknown	15	20	23	26	20	23	13	16	10	0	12	10	11	8	8	13	12	12
301	TRUE	Empty	DnaJ homolog subfamily C member 7 OS=Mus musculus OX=10090 GN=Dnajc7 PE=1 SV=2	Q9QYI3	Dnajc7	56 kDa		unknown	2	12	91	78	90	7	0	0	0	0	0	0	0	0	0	0	0	0
302	TRUE	Empty	Electron transfer flavoprotein subunit alpha, mitochondrial OS=Mus musculus OX=10090 GN=Etfa PE=1 SV=2	Q99LC5	Etfa	35 kDa		unknown	17	26	8	9	7	13	17	14	16	13	16	15	21	17	15	21	17	17
303	TRUE	Empty	La-related protein 1 OS=Mus musculus OX=10090 GN=Larp1 PE=1 SV=3	Q6ZQ58	Larp1	121 kDa	TRUE	unknown	6	19	73	71	44	39	0	3	0	0	0	0	0	0	0	0	0	0
304	TRUE	Empty	AP-2 complex subunit mu OS=Mus musculus OX=10090 GN=Ap2m1 PE=1 SV=1	P84091	Ap2m1	50 kDa		unknown	9	14	28	32	30	51	10	9	5	4	5	14	5	3	9	14	8	14
305	TRUE	Empty	Unconventional myosin-X OS=Mus musculus OX=10090 GN=Myo10 PE=1 SV=1	F8VQB6	Myo10	237 kDa	TRUE	unknown	0	0	4	8	10	6	7	19	17	5	19	25	3	6	14	28	27	27
306	TRUE	Empty	Paternally-expressed gene 3 protein OS=Mus musculus OX=10090 GN=Peg3 PE=1 SV=1	Q3URU2	Peg3	179 kDa	TRUE	unknown	4	22	73	76	62	34	0	0	0	0	0	0	0	0	0	0	0	0
307	TRUE	Empty	Histone H2B type 1-M OS=Mus musculus OX=10090 GN=H2bc14 PE=1 SV=2	P10854	H2bc14	14 kDa	TRUE	unknown	20	25	21	21	23	30	19	28	11	11	11	8	8	8	9	10	9	8
308	TRUE	Empty	Vigilin OS=Mus musculus OX=10090 GN=Hdlbp PE=1 SV=1	Q8VDJ3	Hdlbp	142 kDa		unknown	5	48	19	19	10	20	14	19	9	0	5	10	16	33	6	6	9	12
309	TRUE	Empty	Calumenin OS=Mus musculus OX=10090 GN=Calu PE=1 SV=1	O35887	Calu	37 kDa		unknown	17	29	47	46	42	22	12	7	5	5	4	5	5	6	8	5	3	2
310	TRUE	Empty	Polypyrimidine tract-binding protein 1 OS=Mus musculus OX=10090 GN=Ptbp1 PE=1 SV=2	P17225	Ptbp1	56 kDa	TRUE	unknown	11	23	30	32	34	38	8	11	6	6	9	7	9	9	5	7	7	11
311	TRUE	Empty	STIP1 homology and U box-containing protein 1 OS=Mus musculus OX=10090 GN=Stub1 PE=1 SV=1	Q9WUD1	Stub1	35 kDa	TRUE	unknown	0	10	85	78	88	5	0	0	0	0	0	0	0	0	0	0	0	0
312	TRUE	Empty	Nuclear receptor corepressor 1 OS=Mus musculus OX=10090 GN=Ncor1 PE=1 SV=1	Q60974	Ncor1	271 kDa	TRUE	unknown	63	17	37	22	26	0	9	0	7	7	11	6	9	18	4	10	5	7
313	TRUE	Empty	Receptor of activated protein C kinase 1 OS=Mus musculus OX=10090 GN=Rack1 PE=1 SV=3	P68040	Rack1	35 kDa		unknown	11	16	20	17	16	15	17	22	9	9	11	15	13	9	12	12	7	15
314	TRUE	Empty	Fibronectin OS=Mus musculus OX=10090 GN=Fn1 PE=1 SV=4	P11276	Fn1	273 kDa	TRUE	unknown	12	47	23	26	43	61	0	0	4	0	0	2	2	3	0	13	8	3
315	TRUE	Empty	Leucine-rich repeat-containing protein 59 OS=Mus musculus OX=10090 GN=Lrrc59 PE=1 SV=1	Q922Q8	Lrrc59	35 kDa		unknown	9	16	17	17	17	22	13	20	14	15	15	18	11	18	12	11	12	15
316	TRUE	Empty	ADP-ribosylation factor 3 OS=Mus musculus OX=10090 GN=Arf3 PE=2 SV=2	P61205	Arf3	21 kDa	TRUE	unknown	14	17	25	19	24	17	12	19	0	9	7	10	9	5	10	8	0	11
317	TRUE	Empty	Nuclear pore complex protein Nup214 OS=Mus musculus OX=10090 GN=Nup214 PE=1 SV=2	Q80U93	Nup214	213 kDa		unknown	30	26	32	26	26	19	17	2	12	4	12	9	8	9	6	7	4	4
318	TRUE	Empty	60S ribosomal protein L13a OS=Mus musculus OX=10090 GN=Rpl13a PE=1 SV=4	P19253	Rpl13a	23 kDa		unknown	10	15	16	12	16	16	15	10	12	15	12	17	9	11	8	9	8	14
319	TRUE	Empty	14-3-3 protein eta OS=Mus musculus OX=10090 GN=Ywhah PE=1 SV=2	P68510	Ywhah	28 kDa	TRUE	unknown	14	24	22	22	15	21	19	27	8	8	0	11	14	0	10	14	7	14
320	TRUE	Empty	40S ribosomal protein S9 OS=Mus musculus OX=10090 GN=Rps9 PE=1 SV=3	Q6ZWN5	Rps9	23 kDa		unknown	16	22	21	19	23	17	15	17	14	13	18	15	6	8	8	11	11	16
321	TRUE	Empty	Heterogeneous nuclear ribonucleoprotein A3 OS=Mus musculus OX=10090 GN=Hnrnpa3 PE=1 SV=1	Q8BG05	Hnrnpa3	40 kDa	TRUE	unknown	12	17	24	25	28	28	17	17	8	8	12	10	7	6	8	11	8	9
322	TRUE	Empty	Actin-related protein 2/3 complex subunit 1B OS=Mus musculus OX=10090 GN=Arpc1b PE=1 SV=4	Q9WV32	Arpc1b	41 kDa		unknown	6	12	7	6	15	16	15	15	16	19	13	19	13	14	15	20	23	23
323	TRUE	Empty	sp|A2ASS6|TITIN_MOUSE-DECOY	sp|A2ASS6|TITIN_MOUSE-DECOY		?	TRUE	unknown	0	3	4	4	2	5	4	9	0	0	0	4	0	2	0	3	0	0
324	TRUE	Empty	Protein FAM83H OS=Mus musculus OX=10090 GN=Fam83h PE=1 SV=1	Q148V8	Fam83h	131 kDa	TRUE	unknown	2	17	74	65	67	18	0	9	0	0	0	0	0	0	0	0	0	0
325	TRUE	Empty	40S ribosomal protein S10 OS=Mus musculus OX=10090 GN=Rps10 PE=1 SV=1	P63325	Rps10	19 kDa		unknown	10	26	17	19	21	17	11	19	10	6	9	13	17	7	8	15	9	6
326	TRUE	Empty	Fructose-bisphosphate aldolase A OS=Mus musculus OX=10090 GN=Aldoa PE=1 SV=2	P05064	Aldoa	39 kDa	TRUE	unknown	12	42	20	20	8	20	20	50	0	5	4	13	9	4	7	5	4	10
327	TRUE	Empty	ADP-ribosylation factor 4 OS=Mus musculus OX=10090 GN=Arf4 PE=1 SV=2	P61750	Arf4	20 kDa	TRUE	unknown	13	17	24	23	25	17	9	9	6	9	7	9	8	6	7	7	6	9
328	TRUE	Empty	Microtubule-actin cross-linking factor 1 OS=Mus musculus OX=10090 GN=Macf1 PE=1 SV=2	Q9QXZ0	Macf1	832 kDa	TRUE	unknown	4	6	41	51	38	9	4	26	3	0	0	4	4	0	0	6	5	8
329	TRUE	Empty	MICOS complex subunit Mic60 OS=Mus musculus OX=10090 GN=Immt PE=1 SV=1	Q8CAQ8	Immt	84 kDa	TRUE	unknown	16	64	31	27	35	36	2	0	5	0	0	5	0	0	0	7	4	0
330	TRUE	Empty	Carnitine O-palmitoyltransferase 1, liver isoform OS=Mus musculus OX=10090 GN=Cpt1a PE=1 SV=4	P97742	Cpt1a	88 kDa	TRUE	unknown	17	23	36	30	36	20	15	0	4	7	4	8	7	7	4	8	5	6
331	TRUE	Empty	60S ribosomal protein L23a OS=Mus musculus OX=10090 GN=Rpl23a PE=1 SV=1	P62751	Rpl23a	18 kDa		unknown	11	19	17	18	17	25	14	12	14	15	11	15	12	12	10	11	8	12
332	TRUE	Empty	RNA transcription, translation and transport factor protein OS=Mus musculus OX=10090 GN=RTRAF PE=1 SV=1	Q9CQE8	RTRAF	28 kDa		unknown	8	28	29	25	23	31	9	11	9	5	6	8	9	7	7	11	10	12
333	TRUE	Empty	Ras GTPase-activating-like protein IQGAP2 OS=Mus musculus OX=10090 GN=Iqgap2 PE=1 SV=2	Q3UQ44	Iqgap2	181 kDa	TRUE	unknown	0	9	0	5	9	18	43	13	12	12	3	14	12	40	16	11	9	22
334	TRUE	Empty	14-3-3 protein gamma OS=Mus musculus OX=10090 GN=Ywhag PE=1 SV=2	P61982	Ywhag	28 kDa	TRUE	unknown	0	21	15	20	13	14	16	30	10	0	0	11	11	14	9	0	0	13
335	TRUE	Empty	Casein kinase I isoform delta OS=Mus musculus OX=10090 GN=Csnk1d PE=1 SV=2	Q9DC28	Csnk1d	47 kDa	TRUE	unknown	0	3	85	67	79	5	0	4	0	0	0	0	0	0	0	0	0	0
336	TRUE	Empty	60S ribosomal protein L6 OS=Mus musculus OX=10090 GN=Rpl6 PE=1 SV=3	P47911	Rpl6	34 kDa		unknown	11	18	21	25	18	35	13	10	10	12	12	15	9	12	8	8	9	8
337	TRUE	Empty	Synaptic functional regulator FMR1 OS=Mus musculus OX=10090 GN=Fmr1 PE=1 SV=1	P35922	Fmr1	69 kDa	TRUE	unknown	9	29	33	46	35	40	0	0	0	0	0	0	0	0	0	0	0	0
338	TRUE	Empty	Keratin, type I cuticular Ha3-I OS=Mus musculus OX=10090 GN=Krt33a PE=1 SV=1	Q8K0Y2	Krt33a	46 kDa	TRUE	unknown	154	0	0	2	0	68	9	0	4	0	0	5	0	0	0	5	0	0
339	TRUE	Empty	E3 ubiquitin-protein ligase TRIM21 OS=Mus musculus OX=10090 GN=Trim21 PE=1 SV=1	Q62191	Trim21	54 kDa		unknown	0	0	4	0	0	38	15	15	15	11	21	14	15	22	18	19	17	16
340	TRUE	Empty	Succinate dehydrogenase [ubiquinone] iron-sulfur subunit, mitochondrial OS=Mus musculus OX=10090 GN=Sdhb PE=1 SV=1	Q9CQA3	Sdhb	32 kDa		unknown	6	5	7	7	6	5	23	10	14	12	14	17	19	20	17	22	18	20
341	TRUE	Empty	Aspartate aminotransferase, mitochondrial OS=Mus musculus OX=10090 GN=Got2 PE=1 SV=1	P05202	Got2	47 kDa		unknown	3	13	4	7	0	2	29	14	15	19	12	22	26	16	25	12	12	16
342	TRUE	Empty	Annexin A4 OS=Mus musculus OX=10090 GN=Anxa4 PE=1 SV=4	P97429	Anxa4	36 kDa	TRUE	unknown	24	45	27	32	22	29	8	19	0	0	0	7	9	0	5	3	0	7
343	TRUE	Empty	40S ribosomal protein S14 OS=Mus musculus OX=10090 GN=Rps14 PE=1 SV=3	P62264	Rps14	16 kDa	TRUE	unknown	17	16	18	14	23	14	16	11	10	8	12	14	9	11	12	14	10	13
344	TRUE	Empty	Inorganic pyrophosphatase OS=Mus musculus OX=10090 GN=Ppa1 PE=1 SV=1	Q9D819	Ppa1	33 kDa		unknown	9	17	16	22	21	17	19	14	9	6	6	12	18	10	11	7	7	16
345	TRUE	Empty	26S proteasome regulatory subunit 6A OS=Mus musculus OX=10090 GN=Psmc3 PE=1 SV=2	O88685	Psmc3	50 kDa		unknown	8	27	36	36	40	20	10	20	5	3	4	5	7	5	5	5	4	4
346	TRUE	Empty	Histone H4 OS=Mus musculus OX=10090 GN=H4c1 PE=1 SV=2	P62806	H4c1	11 kDa		unknown	17	22	18	16	22	30	14	20	11	7	19	14	9	4	5	8	5	7
347	TRUE	Empty	Dihydrolipoyllysine-residue succinyltransferase component of 2-oxoglutarate dehydrogenase complex, mitochondrial OS=Mus musculus OX=10090 GN=Dlst PE=1 SV=1	Q9D2G2	Dlst	49 kDa		unknown	18	10	9	7	8	5	15	11	13	13	17	16	14	16	12	20	20	15
348	TRUE	Empty	40S ribosomal protein S19 OS=Mus musculus OX=10090 GN=Rps19 PE=1 SV=3	Q9CZX8	Rps19	16 kDa		unknown	13	14	18	18	17	17	11	16	13	11	12	12	13	14	13	14	11	11
349	TRUE	Empty	Ubiquitin-like modifier-activating enzyme 1 OS=Mus musculus OX=10090 GN=Uba1 PE=1 SV=1	Q02053	Uba1	118 kDa	TRUE	unknown	15	40	21	34	21	32	15	17	0	0	0	5	18	0	6	0	0	10
350	TRUE	Empty	Calreticulin OS=Mus musculus OX=10090 GN=Calr PE=1 SV=1	P14211	Calr	48 kDa		unknown	7	16	11	16	4	7	20	19	10	11	4	12	31	8	18	9	9	13
351	TRUE	Empty	40S ribosomal protein S12 OS=Mus musculus OX=10090 GN=Rps12 PE=1 SV=2	P63323	Rps12	15 kDa		unknown	15	19	22	25	22	25	13	11	8	11	8	9	10	9	10	8	10	8
352	TRUE	Empty	Cryptochrome-1 OS=Mus musculus OX=10090 GN=Cry1 PE=1 SV=1	P97784	Cry1	68 kDa	TRUE	unknown	0	0	79	18	81	55	0	0	0	0	0	0	0	0	0	0	0	0
353	TRUE	Empty	Cryptochrome-2 OS=Mus musculus OX=10090 GN=Cry2 PE=1 SV=1	Q9R194	Cry2	67 kDa	TRUE	unknown	0	0	80	17	73	61	0	0	0	0	0	0	0	0	0	0	0	0
354	TRUE	Empty	X-ray repair cross-complementing protein 5 OS=Mus musculus OX=10090 GN=Xrcc5 PE=1 SV=4	P27641	Xrcc5	83 kDa		unknown	10	23	11	11	18	41	11	13	13	8	12	15	6	4	9	10	12	9
355	TRUE	Empty	Epoxide hydrolase 1 OS=Mus musculus OX=10090 GN=Ephx1 PE=1 SV=2	Q9D379	Ephx1	53 kDa		unknown	0	5	5	5	3	0	25	12	14	16	12	16	21	9	23	9	7	16
356	TRUE	Empty	Isoleucine--tRNA ligase, cytoplasmic OS=Mus musculus OX=10090 GN=Iars1 PE=1 SV=2	Q8BU30	Iars1	144 kDa	TRUE	unknown	12	32	24	29	27	33	21	12	4	5	2	0	5	10	3	0	0	10
357	TRUE	Empty	Serine/threonine-protein phosphatase PP1-gamma catalytic subunit OS=Mus musculus OX=10090 GN=Ppp1cc PE=1 SV=1	P63087	Ppp1cc	37 kDa	TRUE	unknown	0	0	0	21	0	0	0	0	0	0	0	0	0	0	0	0	0	0
358	TRUE	Empty	Twinfilin-1 OS=Mus musculus OX=10090 GN=Twf1 PE=1 SV=2	Q91YR1	Twf1	40 kDa	TRUE	unknown	2	5	4	4	5	10	17	16	17	15	22	20	11	17	13	18	20	23
359	TRUE	Empty	Desmoglein-1-beta OS=Mus musculus OX=10090 GN=Dsg1b PE=1 SV=1	Q7TSF1	Dsg1b	114 kDa	TRUE	unknown	19	13	11	9	6	7	18	21	9	22	15	17	14	18	11	9	9	10
360	TRUE	Empty	Programmed cell death 6-interacting protein OS=Mus musculus OX=10090 GN=Pdcd6ip PE=1 SV=3	Q9WU78	Pdcd6ip	96 kDa		unknown	17	22	19	21	17	24	25	22	4	6	3	8	7	3	9	10	5	7
361	TRUE	Empty	Heterogeneous nuclear ribonucleoprotein A1 OS=Mus musculus OX=10090 GN=Hnrnpa1 PE=1 SV=2	P49312	Hnrnpa1	34 kDa	TRUE	unknown	16	16	25	23	18	19	21	25	0	8	7	6	5	4	4	11	7	9
362	TRUE	Empty	Fatty acid-binding protein, liver OS=Mus musculus OX=10090 GN=Fabp1 PE=1 SV=2	P12710	Fabp1	14 kDa		unknown	0	4	0	0	0	0	27	20	10	10	3	21	35	15	20	15	12	28
363	TRUE	Empty	Aldehyde dehydrogenase X, mitochondrial OS=Mus musculus OX=10090 GN=Aldh1b1 PE=1 SV=1	Q9CZS1	Aldh1b1	58 kDa	TRUE	unknown	0	0	0	0	0	0	20	15	21	12	17	18	21	17	23	20	14	21
364	TRUE	Empty	40S ribosomal protein S6 OS=Mus musculus OX=10090 GN=Rps6 PE=1 SV=1	P62754	Rps6	29 kDa	TRUE	unknown	13	20	15	17	15	16	11	15	12	11	13	11	6	6	4	10	11	12
365	TRUE	Empty	Cytochrome c oxidase subunit NDUFA4 OS=Mus musculus OX=10090 GN=Ndufa4 PE=1 SV=2	Q62425	Ndufa4	9 kDa		unknown	12	11	16	15	14	10	17	8	15	12	13	9	17	12	13	14	13	12
366	TRUE	Empty	Sorting nexin-9 OS=Mus musculus OX=10090 GN=Snx9 PE=1 SV=1	Q91VH2	Snx9	67 kDa	TRUE	unknown	3	7	7	14	13	28	15	17	17	8	10	13	5	9	10	17	18	18
367	TRUE	Empty	Nucleophosmin OS=Mus musculus OX=10090 GN=Npm1 PE=1 SV=1	Q61937	Npm1	33 kDa		unknown	5	22	12	13	12	19	7	18	9	11	12	9	8	10	8	8	8	13
368	TRUE	Empty	Isocitrate dehydrogenase [NADP] cytoplasmic OS=Mus musculus OX=10090 GN=Idh1 PE=1 SV=2	O88844	Idh1	47 kDa	TRUE	unknown	9	15	13	14	9	7	22	15	7	8	10	22	20	9	13	12	5	17
369	TRUE	Empty	Elongation factor 1-delta OS=Mus musculus OX=10090 GN=Eef1d PE=1 SV=3	P57776	Eef1d	31 kDa	TRUE	unknown	12	20	14	18	13	19	17	20	13	12	0	7	14	12	13	11	5	12
370	TRUE	Empty	Protein PRRC2A OS=Mus musculus OX=10090 GN=Prrc2a PE=1 SV=1	Q7TSC1	Prrc2a	229 kDa	TRUE	unknown	6	25	43	54	36	43	0	0	0	0	0	0	0	0	0	0	0	0
371	TRUE	Empty	Dolichyl-diphosphooligosaccharide--protein glycosyltransferase subunit 2 OS=Mus musculus OX=10090 GN=Rpn2 PE=1 SV=1	Q9DBG6	Rpn2	69 kDa		unknown	9	17	18	19	27	20	16	15	11	3	7	9	7	9	10	13	9	10
372	TRUE	Empty	Ezrin OS=Mus musculus OX=10090 GN=Ezr PE=1 SV=3	P26040	Ezr	69 kDa	TRUE	unknown	12	34	15	25	15	26	8	42	0	0	0	0	0	0	0	0	0	0
373	TRUE	Empty	Serine/threonine-protein kinase MRCK beta OS=Mus musculus OX=10090 GN=Cdc42bpb PE=1 SV=2	Q7TT50	Cdc42bpb	195 kDa	TRUE	unknown	4	3	16	12	28	36	8	10	9	8	6	15	3	6	7	21	16	19
374	TRUE	Empty	Microtubule-associated protein 4 OS=Mus musculus OX=10090 GN=Map4 PE=1 SV=3	P27546	Map4	117 kDa	TRUE	unknown	5	18	27	21	27	32	19	3	10	8	3	3	10	5	5	7	4	9
375	TRUE	Empty	Myosin light chain 6B OS=Mus musculus OX=10090 GN=Myl6b PE=1 SV=1	Q8CI43	Myl6b	23 kDa	TRUE	unknown	0	0	0	0	0	21	0	13	0	0	0	0	0	0	0	14	16	16
376	TRUE	Empty	Importin-9 OS=Mus musculus OX=10090 GN=Ipo9 PE=1 SV=3	Q91YE6	Ipo9	116 kDa		unknown	15	25	51	40	47	26	7	5	0	0	0	0	0	0	0	0	0	0
377	TRUE	Empty	Protein phosphatase 1 regulatory subunit 12C OS=Mus musculus OX=10090 GN=Ppp1r12c PE=1 SV=1	Q3UMT1	Ppp1r12c	85 kDa	TRUE	unknown	0	5	6	5	8	22	10	19	18	9	15	22	3	7	11	20	24	20
378	TRUE	Empty	Fructose-bisphosphate aldolase B OS=Mus musculus OX=10090 GN=Aldob PE=1 SV=3	Q91Y97	Aldob	40 kDa	TRUE	unknown	5	16	8	6	2	3	24	14	11	12	11	17	25	15	16	11	9	18
379	TRUE	Empty	Annexin A5 OS=Mus musculus OX=10090 GN=Anxa5 PE=1 SV=1	P48036	Anxa5	36 kDa	TRUE	unknown	11	19	8	18	7	11	17	19	10	7	0	18	23	11	13	9	9	16
380	TRUE	Empty	DDB1- and CUL4-associated factor 1 OS=Mus musculus OX=10090 GN=Dcaf1 PE=1 SV=4	Q80TR8	Dcaf1	169 kDa	TRUE	unknown	0	0	80	93	46	0	0	0	0	0	0	0	0	0	0	0	0	0
381	TRUE	Empty	Glutathione S-transferase A3 OS=Mus musculus OX=10090 GN=Gsta3 PE=1 SV=2	P30115	Gsta3	25 kDa	TRUE	unknown	9	14	12	13	0	15	16	12	11	6	6	13	13	6	13	13	11	14
382	TRUE	Empty	Fragile X mental retardation syndrome-related protein 2 OS=Mus musculus OX=10090 GN=Fxr2 PE=1 SV=1	Q9WVR4	Fxr2	74 kDa	TRUE	unknown	13	34	32	43	34	41	0	0	0	0	0	0	0	0	0	0	0	0
383	TRUE	Empty	Actin-related protein 2/3 complex subunit 5 OS=Mus musculus OX=10090 GN=Arpc5 PE=1 SV=3	Q9CPW4	Arpc5	16 kDa		unknown	6	8	5	4	7	10	10	16	14	10	12	17	8	6	11	20	17	12
384	TRUE	Empty	Golgi apparatus protein 1 OS=Mus musculus OX=10090 GN=Glg1 PE=1 SV=1	Q61543	Glg1	134 kDa		unknown	31	17	21	31	38	36	5	4	3	0	3	3	2	0	0	3	6	4
385	TRUE	Empty	Keratin, type I cuticular Ha4 OS=Mus musculus OX=10090 GN=Krt34 PE=2 SV=1	Q9D646	Krt34	45 kDa	TRUE	unknown	127	0	0	0	0	71	0	0	0	0	0	0	0	0	0	0	0	0
386	TRUE	Empty	Cofilin-1 OS=Mus musculus OX=10090 GN=Cfl1 PE=1 SV=3	P18760	Cfl1	19 kDa	TRUE	unknown	16	18	15	12	10	19	20	10	7	3	5	12	16	8	12	6	4	8
387	TRUE	Empty	Poly(U)-binding-splicing factor PUF60 OS=Mus musculus OX=10090 GN=Puf60 PE=1 SV=2	Q3UEB3	Puf60	60 kDa		unknown	11	17	9	16	11	15	17	13	11	7	14	13	11	11	11	11	14	10
388	TRUE	Empty	Matrin-3 OS=Mus musculus OX=10090 GN=Matr3 PE=1 SV=1	Q8K310	Matr3	95 kDa		unknown	9	28	49	48	39	37	0	6	0	0	0	0	0	0	0	0	0	0
389	TRUE	Empty	Calnexin OS=Mus musculus OX=10090 GN=Canx PE=1 SV=1	P35564	Canx	67 kDa		unknown	7	21	16	19	16	24	12	15	7	5	7	10	13	7	8	8	7	14
390	TRUE	Empty	Serine/threonine-protein phosphatase 2A 65 kDa regulatory subunit A alpha isoform OS=Mus musculus OX=10090 GN=Ppp2r1a PE=1 SV=3	Q76MZ3	Ppp2r1a	65 kDa	TRUE	unknown	4	18	26	30	28	27	12	20	5	2	4	4	5	3	4	3	7	4
391	TRUE	Empty	Long-chain specific acyl-CoA dehydrogenase, mitochondrial OS=Mus musculus OX=10090 GN=Acadl PE=1 SV=2	P51174	Acadl	48 kDa	TRUE	unknown	13	15	13	11	10	10	22	9	7	9	9	14	15	14	12	13	11	10
392	TRUE	Empty	Transgelin-2 OS=Mus musculus OX=10090 GN=Tagln2 PE=1 SV=4	Q9WVA4	Tagln2	22 kDa	TRUE	unknown	12	21	16	17	8	13	24	19	5	5	3	11	14	10	14	6	4	6
393	TRUE	Empty	Profilin-1 OS=Mus musculus OX=10090 GN=Pfn1 PE=1 SV=2	P62962	Pfn1	15 kDa		unknown	14	23	18	17	14	15	19	13	5	6	5	10	16	3	12	7	0	13
394	TRUE	Empty	Ataxin-10 OS=Mus musculus OX=10090 GN=Atxn10 PE=1 SV=2	P28658	Atxn10	54 kDa		unknown	3	13	16	10	15	8	17	7	7	9	3	9	9	6	5	7	6	9
395	TRUE	Empty	Importin-7 OS=Mus musculus OX=10090 GN=Ipo7 PE=1 SV=2	Q9EPL8	Ipo7	119 kDa		unknown	11	25	37	34	28	29	9	6	2	3	3	3	6	0	4	0	3	0
396	TRUE	Empty	mRNA export factor OS=Mus musculus OX=10090 GN=Rae1 PE=1 SV=1	Q8C570	Rae1	41 kDa		unknown	13	15	23	12	20	9	4	4	5	0	6	7	6	5	4	4	5	0
397	TRUE	Empty	Exportin-2 OS=Mus musculus OX=10090 GN=Cse1l PE=1 SV=1	Q9ERK4	Cse1l	110 kDa		unknown	20	26	27	27	22	28	13	13	3	4	0	0	4	2	0	0	0	5
398	TRUE	Empty	D-beta-hydroxybutyrate dehydrogenase, mitochondrial OS=Mus musculus OX=10090 GN=Bdh1 PE=1 SV=2	Q80XN0	Bdh1	38 kDa	TRUE	unknown	0	0	0	0	0	0	22	13	15	15	16	24	24	21	17	18	13	14
399	TRUE	Empty	Heterogeneous nuclear ribonucleoprotein H2 OS=Mus musculus OX=10090 GN=Hnrnph2 PE=1 SV=1	P70333	Hnrnph2	49 kDa	TRUE	unknown	0	15	24	18	19	18	0	0	0	0	0	0	0	0	0	0	0	0
400	TRUE	Empty	Isocitrate dehydrogenase [NADP], mitochondrial OS=Mus musculus OX=10090 GN=Idh2 PE=1 SV=3	P54071	Idh2	51 kDa	TRUE	unknown	15	19	19	16	12	13	11	13	6	6	6	9	15	10	11	13	6	11
401	TRUE	Empty	FERM, ARHGEF and pleckstrin domain-containing protein 1 OS=Mus musculus OX=10090 GN=Farp1 PE=1 SV=1	F8VPU2	Farp1	119 kDa	TRUE	unknown	10	15	26	28	34	45	9	5	6	3	0	2	0	3	4	4	2	5
402	TRUE	Empty	60S ribosomal protein L30 OS=Mus musculus OX=10090 GN=Rpl30 PE=1 SV=2	P62889	Rpl30	13 kDa		unknown	7	13	15	13	19	14	7	9	7	6	7	11	5	7	7	7	6	7
403	TRUE	Empty	60S ribosomal protein L5 OS=Mus musculus OX=10090 GN=Rpl5 PE=1 SV=3	P47962	Rpl5	34 kDa	TRUE	unknown	9	13	11	16	11	18	13	19	7	9	4	10	10	7	9	8	9	9
404	TRUE	Empty	Cold shock domain-containing protein E1 OS=Mus musculus OX=10090 GN=Csde1 PE=1 SV=1	Q91W50	Csde1	89 kDa		unknown	7	28	39	35	25	22	11	13	4	5	0	5	3	0	2	7	3	3
405	TRUE	Empty	40S ribosomal protein S16 OS=Mus musculus OX=10090 GN=Rps16 PE=1 SV=4	P14131	Rps16	16 kDa		unknown	16	13	17	10	17	16	14	11	12	6	10	13	6	9	11	14	11	11
406	TRUE	Empty	60S ribosomal protein L18a OS=Mus musculus OX=10090 GN=Rpl18a PE=1 SV=1	P62717	Rpl18a	21 kDa		unknown	10	13	17	12	18	15	12	10	6	11	6	9	5	5	7	8	5	11
407	TRUE	Empty	Serine/threonine-protein phosphatase 2A 55 kDa regulatory subunit B alpha isoform OS=Mus musculus OX=10090 GN=Ppp2r2a PE=1 SV=1	Q6P1F6	Ppp2r2a	52 kDa		unknown	3	10	32	29	35	14	8	16	6	5	11	8	6	7	5	8	5	7
408	TRUE	Empty	Interferon-induced very large GTPase 1 OS=Mus musculus OX=10090 GN=Gvin1 PE=1 SV=1	Q80SU7	Gvin1	281 kDa		unknown	0	0	0	0	0	0	30	14	15	16	16	18	9	13	17	19	15	20
409	TRUE	Empty	ADP-ribosylation factor 5 OS=Mus musculus OX=10090 GN=Arf5 PE=1 SV=2	P84084	Arf5	21 kDa	TRUE	unknown	9	13	18	18	17	15	8	12	8	6	6	8	6	3	5	4	6	6
410	TRUE	Empty	Coatomer subunit delta OS=Mus musculus OX=10090 GN=Arcn1 PE=1 SV=2	Q5XJY5	Arcn1	57 kDa		unknown	12	24	29	25	23	17	9	19	4	0	0	7	10	3	7	6	0	5
411	TRUE	Empty	40S ribosomal protein S24 OS=Mus musculus OX=10090 GN=Rps24 PE=1 SV=1	P62849	Rps24	15 kDa		unknown	9	18	16	21	19	23	8	9	9	13	5	9	6	7	9	9	11	8
412	TRUE	Empty	Aldehyde dehydrogenase, cytosolic 1 OS=Mus musculus OX=10090 GN=Aldh1a7 PE=1 SV=1	O35945	Aldh1a7	55 kDa	TRUE	unknown	15	0	0	0	0	24	0	0	0	0	0	0	0	0	0	0	0	0
413	TRUE	Empty	14-3-3 protein sigma OS=Mus musculus OX=10090 GN=Sfn PE=1 SV=2	O70456	Sfn	28 kDa	TRUE	unknown	12	0	0	0	0	0	0	82	0	0	0	9	0	0	0	0	0	0
414	TRUE	Empty	40S ribosomal protein S20 OS=Mus musculus OX=10090 GN=Rps20 PE=1 SV=1	P60867	Rps20	13 kDa		unknown	10	15	15	13	18	13	12	14	12	10	9	11	9	9	7	12	13	11
415	TRUE	Empty	RuvB-like 2 OS=Mus musculus OX=10090 GN=Ruvbl2 PE=1 SV=3	Q9WTM5	Ruvbl2	51 kDa	TRUE	unknown	20	15	27	20	27	25	10	16	4	2	5	4	8	11	6	2	6	4
416	TRUE	Empty	26S proteasome non-ATPase regulatory subunit 2 OS=Mus musculus OX=10090 GN=Psmd2 PE=1 SV=1	Q8VDM4	Psmd2	100 kDa	TRUE	unknown	5	17	30	34	35	12	11	23	2	2	0	5	8	3	4	2	2	4
417	TRUE	Empty	Pyrroline-5-carboxylate reductase 2 OS=Mus musculus OX=10090 GN=Pycr2 PE=1 SV=1	Q922Q4	Pycr2	34 kDa	TRUE	unknown	24	26	30	26	27	77	0	0	0	0	0	0	0	0	0	0	0	0
418	TRUE	Empty	Cytochrome P450 2F2 OS=Mus musculus OX=10090 GN=Cyp2f2 PE=1 SV=1	P33267	Cyp2f2	56 kDa	TRUE	unknown	0	0	0	0	0	0	16	16	18	8	14	17	21	18	18	13	15	24
419	TRUE	Empty	NADH-cytochrome b5 reductase 3 OS=Mus musculus OX=10090 GN=Cyb5r3 PE=1 SV=3	Q9DCN2	Cyb5r3	34 kDa		unknown	8	10	9	11	9	11	16	7	19	6	14	13	15	9	10	15	11	13
420	TRUE	Empty	Keratin, type I cytoskeletal 24 OS=Mus musculus OX=10090 GN=Krt24 PE=2 SV=2	A1L317	Krt24	54 kDa	TRUE	unknown	13	11	0	0	0	0	12	0	0	0	0	0	0	14	0	0	0	0
421	TRUE	Empty	Leucine--tRNA ligase, cytoplasmic OS=Mus musculus OX=10090 GN=Lars1 PE=1 SV=2	Q8BMJ2	Lars1	134 kDa		unknown	6	34	28	31	32	29	13	9	2	0	0	2	0	5	5	0	0	2
422	TRUE	Empty	Insulin-degrading enzyme OS=Mus musculus OX=10090 GN=Ide PE=1 SV=1	Q9JHR7	Ide	118 kDa	TRUE	unknown	8	12	6	9	3	9	8	60	0	6	0	5	3	2	5	0	0	2
423	TRUE	Empty	Non-specific lipid-transfer protein OS=Mus musculus OX=10090 GN=Scp2 PE=1 SV=3	P32020	Scp2	59 kDa		unknown	0	2	0	0	0	2	18	14	14	5	6	17	19	15	21	21	16	18
424	TRUE	Empty	Casein kinase I isoform epsilon OS=Mus musculus OX=10090 GN=Csnk1e PE=1 SV=2	Q9JMK2	Csnk1e	47 kDa	TRUE	unknown	0	0	70	53	69	0	0	0	0	0	0	0	0	0	0	0	0	0
425	TRUE	Empty	Membrane-associated progesterone receptor component 1 OS=Mus musculus OX=10090 GN=Pgrmc1 PE=1 SV=4	O55022	Pgrmc1	22 kDa	TRUE	unknown	8	11	6	3	6	11	17	8	12	10	11	11	15	14	8	10	11	13
426	TRUE	Empty	Reticulocalbin-2 OS=Mus musculus OX=10090 GN=Rcn2 PE=1 SV=1	Q8BP92	Rcn2	37 kDa	TRUE	unknown	11	8	57	49	45	16	3	2	3	0	0	0	0	0	3	0	0	0
427	TRUE	Empty	T-complex protein 1 subunit zeta OS=Mus musculus OX=10090 GN=Cct6a PE=1 SV=3	P80317	Cct6a	58 kDa	TRUE	unknown	9	21	37	31	32	14	16	13	0	0	0	4	3	7	2	0	0	3
428	TRUE	Empty	Putative RNA-binding protein Luc7-like 2 OS=Mus musculus OX=10090 GN=Luc7l2 PE=1 SV=1	Q7TNC4	Luc7l2	47 kDa	TRUE	unknown	12	16	15	15	13	10	12	6	8	9	14	11	9	12	8	7	8	11
429	TRUE	Empty	26S proteasome regulatory subunit 6B OS=Mus musculus OX=10090 GN=Psmc4 PE=1 SV=2	P54775	Psmc4	47 kDa	TRUE	unknown	5	23	30	34	39	13	5	17	3	2	2	4	9	0	0	2	0	4
430	TRUE	Empty	eIF-2-alpha kinase activator GCN1 OS=Mus musculus OX=10090 GN=Gcn1 PE=1 SV=1	E9PVA8	Gcn1	293 kDa		unknown	6	19	21	30	20	53	13	15	0	0	0	2	0	0	2	0	0	4
431	TRUE	Empty	Keratin, type II cuticular Hb2 OS=Mus musculus OX=10090 GN=Krt82 PE=1 SV=2	Q99M74	Krt82	57 kDa	TRUE	unknown	0	0	0	0	0	27	0	16	10	0	0	0	0	0	0	0	0	0
432	TRUE	Empty	Keratin, type I cuticular Ha5 OS=Mus musculus OX=10090 GN=Krt35 PE=1 SV=1	Q497I4	Krt35	51 kDa	TRUE	unknown	39	0	0	0	0	54	0	15	0	0	0	0	0	0	0	0	0	0
433	TRUE	Empty	Arginine--tRNA ligase, cytoplasmic OS=Mus musculus OX=10090 GN=Rars1 PE=1 SV=2	Q9D0I9	Rars1	76 kDa		unknown	7	25	10	13	13	18	27	15	7	7	2	6	9	13	13	3	2	6
434	TRUE	Empty	Ras-related protein Rab-7a OS=Mus musculus OX=10090 GN=Rab7a PE=1 SV=2	P51150	Rab7a	23 kDa	TRUE	unknown	14	18	9	12	12	11	13	22	9	6	7	10	10	7	8	6	7	6
435	TRUE	Empty	LIM and SH3 domain protein 1 OS=Mus musculus OX=10090 GN=Lasp1 PE=1 SV=1	Q61792	Lasp1	30 kDa		unknown	11	13	8	11	7	13	11	9	12	10	12	12	15	11	11	11	12	13
436	TRUE	Empty	Guanine nucleotide-binding protein G(i) subunit alpha-2 OS=Mus musculus OX=10090 GN=Gnai2 PE=1 SV=5	P08752	Gnai2	40 kDa	TRUE	unknown	12	17	15	24	31	41	8	2	3	0	5	6	3	4	3	5	3	6
437	TRUE	Empty	Talin-1 OS=Mus musculus OX=10090 GN=Tln1 PE=1 SV=2	P26039	Tln1	270 kDa	TRUE	unknown	4	37	9	18	13	30	39	11	0	0	0	6	8	0	3	2	0	4
438	TRUE	Empty	D-3-phosphoglycerate dehydrogenase OS=Mus musculus OX=10090 GN=Phgdh PE=1 SV=3	Q61753	Phgdh	57 kDa		unknown	18	26	16	17	23	36	9	20	3	4	0	5	4	6	5	4	3	4
439	TRUE	Empty	Radixin OS=Mus musculus OX=10090 GN=Rdx PE=1 SV=3	P26043	Rdx	69 kDa	TRUE	unknown	0	20	13	13	0	16	10	22	8	0	0	0	13	24	10	0	0	10
440	TRUE	Empty	Stress-induced-phosphoprotein 1 OS=Mus musculus OX=10090 GN=Stip1 PE=1 SV=1	Q60864	Stip1	63 kDa		unknown	8	36	39	30	42	8	8	10	0	0	0	2	5	0	4	0	0	4
441	TRUE	Empty	40S ribosomal protein S13 OS=Mus musculus OX=10090 GN=Rps13 PE=1 SV=2	P62301	Rps13	17 kDa	TRUE	unknown	9	13	11	15	13	16	13	10	10	11	10	9	9	10	11	9	8	10
442	TRUE	Empty	Peroxiredoxin-4 OS=Mus musculus OX=10090 GN=Prdx4 PE=1 SV=1	O08807	Prdx4	31 kDa	TRUE	unknown	0	14	0	9	0	12	14	12	0	0	0	13	17	10	17	11	0	8
443	TRUE	Empty	Alpha-aminoadipic semialdehyde synthase, mitochondrial OS=Mus musculus OX=10090 GN=Aass PE=1 SV=1	Q99K67	Aass	103 kDa		unknown	0	0	0	0	0	0	21	15	13	11	7	15	16	15	16	14	11	20
444	TRUE	Empty	RNA-binding protein FUS OS=Mus musculus OX=10090 GN=Fus PE=1 SV=1	P56959	Fus	53 kDa	TRUE	unknown	6	10	18	25	16	15	4	6	3	10	6	7	6	5	3	6	5	4
445	TRUE	Empty	Enhancer of mRNA-decapping protein 4 OS=Mus musculus OX=10090 GN=Edc4 PE=1 SV=2	Q3UJB9	Edc4	152 kDa	TRUE	unknown	22	19	24	20	15	16	12	9	6	6	10	5	3	9	4	11	5	6
446	TRUE	Empty	Histone H3.2 OS=Mus musculus OX=10090 GN=H3c2 PE=1 SV=2	P84228	H3c2	15 kDa		unknown	15	17	15	14	14	11	12	12	6	3	7	7	4	3	3	6	3	4
447	TRUE	Empty	Alanine--glyoxylate aminotransferase 2, mitochondrial OS=Mus musculus OX=10090 GN=Agxt2 PE=1 SV=1	Q3UEG6	Agxt2	57 kDa		unknown	0	0	0	0	0	0	18	10	17	3	18	12	21	16	23	19	13	20
448	TRUE	Empty	Hemoglobin subunit alpha OS=Mus musculus OX=10090 GN=Hba PE=1 SV=2	P01942	Hba	15 kDa		unknown	12	10	10	6	13	9	21	4	7	7	11	22	11	15	9	15	6	13
449	TRUE	Empty	Serine/threonine-protein phosphatase 6 regulatory subunit 3 OS=Mus musculus OX=10090 GN=Ppp6r3 PE=1 SV=1	Q922D4	Ppp6r3	95 kDa	TRUE	unknown	5	21	51	57	43	20	0	0	0	0	0	0	0	0	0	0	0	0
450	TRUE	Empty	Eukaryotic translation initiation factor 3 subunit L OS=Mus musculus OX=10090 GN=Eif3l PE=1 SV=1	Q8QZY1	Eif3l	67 kDa	TRUE	unknown	7	19	19	17	14	16	21	29	5	7	2	2	3	5	6	4	5	3
451	TRUE	Empty	Heterogeneous nuclear ribonucleoprotein L OS=Mus musculus OX=10090 GN=Hnrnpl PE=1 SV=2	Q8R081	Hnrnpl	64 kDa		unknown	4	21	45	38	28	23	8	12	2	0	0	0	0	0	0	2	4	0
452	TRUE	Empty	182 kDa tankyrase-1-binding protein OS=Mus musculus OX=10090 GN=Tnks1bp1 PE=1 SV=2	P58871	Tnks1bp1	182 kDa		unknown	7	48	29	23	32	42	2	0	0	0	0	0	0	0	0	0	0	0
453	TRUE	Empty	Erbin OS=Mus musculus OX=10090 GN=Erbin PE=1 SV=3	Q80TH2	Erbin	157 kDa	TRUE	unknown	0	9	52	52	38	27	0	0	0	0	0	0	0	0	0	0	0	0
454	TRUE	Empty	40S ribosomal protein SA OS=Mus musculus OX=10090 GN=Rpsa PE=1 SV=4	P14206	Rpsa	33 kDa		unknown	10	16	14	11	13	13	15	18	8	8	6	8	11	7	6	10	5	6
455	TRUE	Empty	60S ribosomal protein L26 OS=Mus musculus OX=10090 GN=Rpl26 PE=1 SV=1	P61255	Rpl26	17 kDa	TRUE	unknown	8	13	15	17	16	19	8	11	5	8	9	9	6	6	8	8	8	7
456	TRUE	Empty	60S ribosomal protein L8 OS=Mus musculus OX=10090 GN=Rpl8 PE=1 SV=2	P62918	Rpl8	28 kDa		unknown	7	10	15	12	11	13	11	14	13	10	8	11	8	8	9	9	12	15
457	TRUE	Empty	Betaine--homocysteine S-methyltransferase 1 OS=Mus musculus OX=10090 GN=Bhmt PE=1 SV=1	O35490	Bhmt	45 kDa		unknown	0	0	0	0	0	0	21	11	12	10	6	25	24	8	22	19	12	18
458	TRUE	Empty	A-kinase anchor protein 9 OS=Mus musculus OX=10090 GN=Akap9 PE=1 SV=2	Q70FJ1	Akap9	436 kDa	TRUE	unknown	6	16	19	18	22	38	0	0	0	0	0	4	2	2	3	0	2	4
459	TRUE	Empty	RuvB-like 1 OS=Mus musculus OX=10090 GN=Ruvbl1 PE=1 SV=1	P60122	Ruvbl1	50 kDa		unknown	13	17	26	30	35	24	7	13	0	0	3	2	3	5	4	0	0	0
460	TRUE	Empty	F-box-like/WD repeat-containing protein TBL1XR1 OS=Mus musculus OX=10090 GN=Tbl1xr1 PE=1 SV=1	Q8BHJ5	Tbl1xr1	56 kDa	TRUE	unknown	26	0	17	18	15	0	0	0	0	0	0	0	0	0	0	0	0	0
461	TRUE	Empty	40S ribosomal protein S15a OS=Mus musculus OX=10090 GN=Rps15a PE=1 SV=2	P62245	Rps15a	15 kDa		unknown	8	10	10	14	9	15	8	12	7	8	6	7	6	7	7	7	6	6
462	TRUE	Empty	Caprin-1 OS=Mus musculus OX=10090 GN=Caprin1 PE=1 SV=2	Q60865	Caprin1	78 kDa		unknown	8	18	19	18	18	19	8	12	5	8	6	8	6	8	4	7	5	6
463	TRUE	Empty	60S ribosomal protein L10 OS=Mus musculus OX=10090 GN=Rpl10 PE=1 SV=3	Q6ZWV3	Rpl10	25 kDa		unknown	10	15	13	17	13	16	7	8	7	5	4	9	6	4	5	5	5	6
464	TRUE	Empty	Serine-threonine kinase receptor-associated protein OS=Mus musculus OX=10090 GN=Strap PE=1 SV=2	Q9Z1Z2	Strap	38 kDa		unknown	9	17	30	23	22	17	12	22	3	0	2	6	3	3	4	5	4	6
465	TRUE	Empty	Glycine dehydrogenase (decarboxylating), mitochondrial OS=Mus musculus OX=10090 GN=Gldc PE=1 SV=1	Q91W43	Gldc	113 kDa	TRUE	unknown	16	27	32	28	32	31	3	0	0	0	0	2	0	3	0	0	0	0
466	TRUE	Empty	Insulin-like growth factor 2 mRNA-binding protein 2 OS=Mus musculus OX=10090 GN=Igf2bp2 PE=1 SV=1	Q5SF07	Igf2bp2	66 kDa	TRUE	unknown	16	26	41	47	34	29	0	0	0	0	0	0	0	0	0	0	0	0
467	TRUE	Empty	Ras GTPase-activating protein-binding protein 2 OS=Mus musculus OX=10090 GN=G3bp2 PE=1 SV=2	P97379	G3bp2	54 kDa	TRUE	unknown	11	27	23	34	25	29	4	3	5	3	4	4	2	3	2	4	2	2
468	TRUE	Empty	Eukaryotic translation initiation factor 3 subunit B OS=Mus musculus OX=10090 GN=Eif3b PE=1 SV=1	Q8JZQ9	Eif3b	91 kDa	TRUE	unknown	8	27	25	22	24	17	18	22	2	4	0	2	4	5	4	3	0	2
469	TRUE	Empty	DNA replication licensing factor MCM3 OS=Mus musculus OX=10090 GN=Mcm3 PE=1 SV=2	P25206	Mcm3	92 kDa		unknown	11	18	28	24	31	24	15	2	4	0	2	2	3	6	2	3	3	2
470	TRUE	Empty	Arginase-1 OS=Mus musculus OX=10090 GN=Arg1 PE=1 SV=1	Q61176	Arg1	35 kDa	TRUE	unknown	5	6	6	0	3	4	15	21	8	8	6	17	17	14	17	12	10	17
471	TRUE	Empty	Vinculin OS=Mus musculus OX=10090 GN=Vcl PE=1 SV=4	Q64727	Vcl	117 kDa		unknown	7	27	7	14	6	11	9	32	0	3	0	8	12	0	7	5	0	7
472	TRUE	Empty	Sarcosine dehydrogenase, mitochondrial OS=Mus musculus OX=10090 GN=Sardh PE=1 SV=1	Q99LB7	Sardh	102 kDa	TRUE	unknown	0	0	0	0	0	0	20	14	11	5	6	17	21	12	18	21	12	19
473	TRUE	Empty	Microtubule-associated protein 1B OS=Mus musculus OX=10090 GN=Map1b PE=1 SV=2	P14873	Map1b	270 kDa	TRUE	unknown	0	4	56	52	61	6	0	0	0	0	0	0	0	0	0	0	0	0
474	TRUE	Empty	Transcriptional activator protein Pur-alpha OS=Mus musculus OX=10090 GN=Pura PE=1 SV=1	P42669	Pura	35 kDa	TRUE	unknown	7	12	21	14	15	11	5	8	6	5	6	6	5	4	5	6	9	7
475	TRUE	Empty	Coatomer subunit beta' OS=Mus musculus OX=10090 GN=Copb2 PE=1 SV=2	O55029	Copb2	102 kDa		unknown	7	18	27	24	30	33	7	12	0	0	0	4	2	0	2	0	0	0
476	TRUE	Empty	Myosin-3 OS=Mus musculus OX=10090 GN=Myh3 PE=2 SV=2	P13541	Myh3	224 kDa	TRUE	unknown	0	0	0	9	11	0	8	0	0	0	0	0	0	0	0	0	0	0
477	TRUE	Empty	Glutaryl-CoA dehydrogenase, mitochondrial OS=Mus musculus OX=10090 GN=Gcdh PE=1 SV=2	Q60759	Gcdh	49 kDa		unknown	0	0	3	0	0	2	13	5	11	4	11	10	17	11	9	10	13	8
478	TRUE	Empty	Protein argonaute-2 OS=Mus musculus OX=10090 GN=Ago2 PE=1 SV=3	Q8CJG0	Ago2	97 kDa	TRUE	unknown	11	18	40	42	29	33	3	4	0	0	0	0	0	0	0	0	0	0
479	TRUE	Empty	Electron transfer flavoprotein subunit beta OS=Mus musculus OX=10090 GN=Etfb PE=1 SV=3	Q9DCW4	Etfb	28 kDa	TRUE	unknown	6	10	7	10	9	8	12	6	9	4	9	16	16	12	15	14	11	15
480	TRUE	Empty	Serine hydroxymethyltransferase, mitochondrial OS=Mus musculus OX=10090 GN=Shmt2 PE=1 SV=1	Q9CZN7	Shmt2	56 kDa	TRUE	unknown	4	14	7	15	4	4	15	10	9	4	5	11	13	24	12	13	8	12
481	TRUE	Empty	Splicing factor U2AF 65 kDa subunit OS=Mus musculus OX=10090 GN=U2af2 PE=1 SV=3	P26369	U2af2	54 kDa	TRUE	unknown	7	18	22	26	23	19	5	7	5	5	9	5	2	5	4	3	5	3
482	TRUE	Empty	26S proteasome regulatory subunit 7 OS=Mus musculus OX=10090 GN=Psmc2 PE=1 SV=5	P46471	Psmc2	49 kDa	TRUE	unknown	0	24	28	31	35	11	7	26	0	0	0	0	2	0	2	0	0	0
483	TRUE	Empty	26S proteasome regulatory subunit 8 OS=Mus musculus OX=10090 GN=Psmc5 PE=1 SV=1	P62196	Psmc5	46 kDa	TRUE	unknown	5	19	24	32	31	20	13	23	0	0	0	3	6	0	0	2	0	4
484	TRUE	Empty	Thiosulfate sulfurtransferase OS=Mus musculus OX=10090 GN=Tst PE=1 SV=3	P52196	Tst	33 kDa	TRUE	unknown	2	6	2	8	4	3	13	8	13	8	7	15	14	10	16	14	12	11
485	TRUE	Empty	Serpin B6 OS=Mus musculus OX=10090 GN=Serpinb6 PE=1 SV=1	Q60854	Serpinb6	43 kDa		unknown	14	16	20	22	16	34	12	4	2	3	0	7	5	2	6	0	4	5
486	TRUE	Empty	Cornifin-A OS=Mus musculus OX=10090 GN=Sprr1a PE=1 SV=1	Q62266	Sprr1a	16 kDa		unknown	0	0	0	0	0	0	13	21	11	16	10	15	16	10	10	14	15	13
487	TRUE	Empty	Importin-5 OS=Mus musculus OX=10090 GN=Ipo5 PE=1 SV=3	Q8BKC5	Ipo5	124 kDa	TRUE	unknown	8	33	23	30	23	26	10	3	0	0	0	3	2	2	4	0	0	0
488	TRUE	Empty	Centrosomal protein of 170 kDa OS=Mus musculus OX=10090 GN=Cep170 PE=1 SV=2	Q6A065	Cep170	175 kDa	TRUE	unknown	9	28	31	28	28	26	5	0	2	3	0	5	0	0	0	5	3	3
489	TRUE	Empty	KN motif and ankyrin repeat domain-containing protein 2 OS=Mus musculus OX=10090 GN=Kank2 PE=1 SV=1	Q8BX02	Kank2	90 kDa	TRUE	unknown	0	4	53	46	47	15	5	2	0	0	0	0	0	0	0	0	0	0
490	TRUE	Empty	Nuclear pore complex protein Nup98-Nup96 OS=Mus musculus OX=10090 GN=Nup98 PE=1 SV=2	Q6PFD9	Nup98	197 kDa	TRUE	unknown	13	9	14	8	11	9	14	5	13	8	16	11	6	12	6	10	4	8
491	TRUE	Empty	Nucleoside diphosphate kinase B OS=Mus musculus OX=10090 GN=Nme2 PE=1 SV=1	Q01768	Nme2	17 kDa	TRUE	unknown	12	18	15	13	5	10	14	13	8	6	4	8	15	8	9	7	5	12
492	TRUE	Empty	Eukaryotic translation initiation factor 5B OS=Mus musculus OX=10090 GN=Eif5b PE=1 SV=2	Q05D44	Eif5b	138 kDa	TRUE	unknown	5	30	19	22	22	32	3	8	5	0	0	0	0	7	2	4	2	8
493	TRUE	Empty	ATP synthase subunit gamma, mitochondrial OS=Mus musculus OX=10090 GN=Atp5f1c PE=1 SV=1	Q91VR2	Atp5f1c	33 kDa		unknown	4	4	6	5	3	7	11	7	12	11	11	16	11	13	16	12	11	12
494	TRUE	Empty	Protein transport protein Sec61 subunit alpha isoform 1 OS=Mus musculus OX=10090 GN=Sec61a1 PE=1 SV=2	P61620	Sec61a1	52 kDa		unknown	13	8	10	8	10	10	12	9	10	9	7	11	10	12	12	8	9	12
495	TRUE	Empty	Voltage-dependent anion-selective channel protein 1 OS=Mus musculus OX=10090 GN=Vdac1 PE=1 SV=3	Q60932	Vdac1	32 kDa	TRUE	unknown	6	17	14	17	21	40	7	10	4	0	3	7	3	2	3	5	5	4
496	TRUE	Empty	Fatty acid synthase OS=Mus musculus OX=10090 GN=Fasn PE=1 SV=2	P19096	Fasn	272 kDa	TRUE	unknown	8	32	13	21	19	43	12	14	0	0	0	2	7	0	0	2	0	3
497	TRUE	Empty	60S ribosomal protein L13 OS=Mus musculus OX=10090 GN=Rpl13 PE=1 SV=3	P47963	Rpl13	24 kDa		unknown	11	18	13	12	16	10	11	7	8	8	9	9	7	6	6	7	6	8
498	TRUE	Empty	Ras-related protein Rab-1A OS=Mus musculus OX=10090 GN=Rab1A PE=1 SV=3	P62821	Rab1A	23 kDa	TRUE	unknown	8	16	13	11	13	15	10	16	11	5	7	8	9	8	9	6	6	11
499	TRUE	Empty	Pyruvate dehydrogenase E1 component subunit beta, mitochondrial OS=Mus musculus OX=10090 GN=Pdhb PE=1 SV=1	Q9D051	Pdhb	39 kDa	TRUE	unknown	7	11	11	10	10	9	11	10	11	6	8	10	11	12	10	11	9	9
500	TRUE	Empty	Sideroflexin-1 OS=Mus musculus OX=10090 GN=Sfxn1 PE=1 SV=3	Q99JR1	Sfxn1	36 kDa		unknown	22	17	19	18	19	22	6	3	4	5	5	5	3	5	3	7	5	7
501	TRUE	Empty	Voltage-dependent anion-selective channel protein 2 OS=Mus musculus OX=10090 GN=Vdac2 PE=1 SV=2	Q60930	Vdac2	32 kDa	TRUE	unknown	11	24	22	29	26	36	2	7	0	0	0	0	0	0	0	2	0	0
502	TRUE	Empty	DNA ligase 3 OS=Mus musculus OX=10090 GN=Lig3 PE=1 SV=2	P97386	Lig3	113 kDa		unknown	0	17	3	7	11	23	11	8	20	10	12	14	5	5	6	9	7	4
503	TRUE	Empty	F-actin-uncapping protein LRRC16A OS=Mus musculus OX=10090 GN=Carmil1 PE=1 SV=2	Q6EDY6	Carmil1	152 kDa	TRUE	unknown	4	10	11	19	22	37	3	4	6	7	7	8	0	0	0	10	12	10
504	TRUE	Empty	T-complex protein 1 subunit eta OS=Mus musculus OX=10090 GN=Cct7 PE=1 SV=1	P80313	Cct7	60 kDa		unknown	4	18	33	26	31	15	9	20	0	0	0	0	4	4	2	3	0	0
505	TRUE	Empty	Peroxiredoxin-5, mitochondrial OS=Mus musculus OX=10090 GN=Prdx5 PE=1 SV=2	P99029	Prdx5	22 kDa		unknown	13	17	10	16	10	23	12	5	5	4	7	8	15	7	10	5	4	6
506	TRUE	Empty	Eukaryotic translation initiation factor 2 subunit 2 OS=Mus musculus OX=10090 GN=Eif2s2 PE=1 SV=1	Q99L45	Eif2s2	38 kDa		unknown	8	14	7	5	10	14	8	12	8	12	7	14	10	15	6	10	5	11
507	TRUE	Empty	Heat shock protein 75 kDa, mitochondrial OS=Mus musculus OX=10090 GN=Trap1 PE=1 SV=1	Q9CQN1	Trap1	80 kDa		unknown	6	21	9	12	7	8	20	10	6	8	6	8	14	7	13	8	6	7
508	TRUE	Empty	Eukaryotic translation initiation factor 2 subunit 1 OS=Mus musculus OX=10090 GN=Eif2s1 PE=1 SV=3	Q6ZWX6	Eif2s1	36 kDa		unknown	4	14	6	9	11	15	13	16	10	9	7	13	7	16	5	5	7	11
509	TRUE	Empty	Peroxiredoxin-2 OS=Mus musculus OX=10090 GN=Prdx2 PE=1 SV=3	Q61171	Prdx2	22 kDa		unknown	14	18	14	13	12	19	10	9	4	5	6	10	11	6	12	3	3	6
510	TRUE	Empty	ELAV-like protein 1 OS=Mus musculus OX=10090 GN=Elavl1 PE=1 SV=2	P70372	Elavl1	36 kDa		unknown	3	19	30	40	29	26	4	0	0	0	3	2	0	0	0	0	0	0
511	TRUE	Empty	Insulin-like growth factor 2 mRNA-binding protein 3 OS=Mus musculus OX=10090 GN=Igf2bp3 PE=1 SV=1	Q9CPN8	Igf2bp3	64 kDa	TRUE	unknown	11	30	37	40	29	30	0	0	0	0	0	0	0	0	0	0	0	0
512	TRUE	Empty	60S ribosomal protein L27 OS=Mus musculus OX=10090 GN=Rpl27 PE=1 SV=2	P61358	Rpl27	16 kDa		unknown	7	15	16	15	16	17	8	10	6	5	10	8	6	9	8	6	10	8
513	TRUE	Empty	Huntingtin-interacting protein 1 OS=Mus musculus OX=10090 GN=Hip1 PE=1 SV=2	Q8VD75	Hip1	115 kDa	TRUE	unknown	0	0	13	0	0	0	0	0	0	0	0	0	0	0	0	0	0	0
514	TRUE	Empty	Sickle tail protein OS=Mus musculus OX=10090 GN=Skt PE=1 SV=1	A2AQ25	Skt	213 kDa		unknown	5	10	42	35	41	24	0	0	0	0	0	0	0	0	0	0	0	0
515	TRUE	Empty	UDP-glucuronosyltransferase 1A1 OS=Mus musculus OX=10090 GN=Ugt1a1 PE=1 SV=2	Q63886	Ugt1a1	60 kDa	TRUE	unknown	0	0	0	0	0	0	20	13	9	11	11	16	15	14	17	13	7	15
516	TRUE	Empty	60S ribosomal protein L18 OS=Mus musculus OX=10090 GN=Rpl18 PE=1 SV=3	P35980	Rpl18	22 kDa		unknown	10	9	10	13	16	7	11	9	14	7	10	12	4	9	4	9	7	7
517	TRUE	Empty	Glutamate--cysteine ligase catalytic subunit OS=Mus musculus OX=10090 GN=Gclc PE=1 SV=4	P97494	Gclc	73 kDa		unknown	10	21	20	19	21	25	12	6	0	0	0	6	10	3	9	0	0	9
518	TRUE	Empty	Desmoglein-2 OS=Mus musculus OX=10090 GN=Dsg2 PE=1 SV=3	O55111	Dsg2	122 kDa		unknown	10	20	20	26	39	54	0	0	0	0	0	0	0	0	0	0	0	0
519	TRUE	Empty	S-formylglutathione hydrolase OS=Mus musculus OX=10090 GN=Esd PE=1 SV=1	Q9R0P3	Esd	31 kDa	TRUE	unknown	3	16	6	11	5	11	15	15	3	5	3	12	16	0	15	11	2	12
520	TRUE	Empty	Aspartate--tRNA ligase, cytoplasmic OS=Mus musculus OX=10090 GN=Dars1 PE=1 SV=2	Q922B2	Dars1	57 kDa		unknown	12	19	18	12	22	22	15	19	3	4	0	2	5	9	3	0	0	2
521	TRUE	Empty	UDP-glucuronosyltransferase 2B17 OS=Mus musculus OX=10090 GN=Ugt2b17 PE=1 SV=1	P17717	Ugt2b17	61 kDa	TRUE	unknown	0	0	0	0	0	0	16	18	11	11	9	13	19	15	19	15	9	18
522	TRUE	Empty	A-kinase anchor protein 8 OS=Mus musculus OX=10090 GN=Akap8 PE=1 SV=1	Q9DBR0	Akap8	76 kDa	TRUE	unknown	6	9	30	30	28	19	3	2	3	4	3	2	3	4	6	3	3	6
523	TRUE	Empty	26S proteasome non-ATPase regulatory subunit 1 OS=Mus musculus OX=10090 GN=Psmd1 PE=1 SV=1	Q3TXS7	Psmd1	106 kDa		unknown	0	17	26	34	24	17	14	17	0	0	0	0	4	0	0	0	2	0
524	TRUE	Empty	Cytochrome b-c1 complex subunit 2, mitochondrial OS=Mus musculus OX=10090 GN=Uqcrc2 PE=1 SV=1	Q9DB77	Uqcrc2	48 kDa		unknown	2	8	8	5	6	7	14	10	9	9	9	10	13	9	12	12	10	12
525	TRUE	Empty	Acetyl-CoA acetyltransferase, mitochondrial OS=Mus musculus OX=10090 GN=Acat1 PE=1 SV=1	Q8QZT1	Acat1	45 kDa		unknown	2	6	2	4	0	12	12	9	14	6	5	12	14	22	11	13	13	12
526	TRUE	Empty	Trinucleotide repeat-containing gene 6B protein OS=Mus musculus OX=10090 GN=Tnrc6b PE=1 SV=2	Q8BKI2	Tnrc6b	192 kDa		unknown	14	17	38	32	30	22	0	0	0	0	0	0	0	0	0	2	0	2
527	TRUE	Empty	Fumarate hydratase, mitochondrial OS=Mus musculus OX=10090 GN=Fh PE=1 SV=3	P97807	Fh	54 kDa		unknown	3	12	6	9	3	4	14	12	10	7	12	13	12	8	11	9	9	9
528	TRUE	Empty	RNA-binding protein 14 OS=Mus musculus OX=10090 GN=Rbm14 PE=1 SV=1	Q8C2Q3	Rbm14	69 kDa	TRUE	unknown	10	14	24	30	25	22	5	8	0	3	2	4	3	3	2	4	5	3
529	TRUE	Empty	Succinate--CoA ligase [ADP/GDP-forming] subunit alpha, mitochondrial OS=Mus musculus OX=10090 GN=Suclg1 PE=1 SV=4	Q9WUM5	Suclg1	36 kDa		unknown	0	13	6	8	2	8	14	12	11	6	9	12	16	10	10	13	8	9
530	TRUE	Empty	Ras-related protein Rab-1B OS=Mus musculus OX=10090 GN=Rab1b PE=1 SV=1	Q9D1G1	Rab1b	22 kDa	TRUE	unknown	11	12	13	13	14	16	8	18	6	6	8	7	9	8	7	5	0	0
531	TRUE	Empty	Protein disulfide-isomerase A4 OS=Mus musculus OX=10090 GN=Pdia4 PE=1 SV=3	P08003	Pdia4	72 kDa		unknown	5	30	15	11	7	6	15	13	0	0	0	11	18	4	13	2	0	12
532	TRUE	Empty	Myosin-4 OS=Mus musculus OX=10090 GN=Myh4 PE=2 SV=1	Q5SX39	Myh4	223 kDa	TRUE	unknown	10	0	0	0	0	0	0	0	0	0	0	0	0	0	0	0	13	0
533	TRUE	Empty	Amine oxidase [flavin-containing] B OS=Mus musculus OX=10090 GN=Maob PE=1 SV=4	Q8BW75	Maob	59 kDa		unknown	5	8	9	8	9	10	10	8	8	9	14	11	14	9	11	8	9	9
534	TRUE	Empty	26S proteasome regulatory subunit 10B OS=Mus musculus OX=10090 GN=Psmc6 PE=1 SV=1	P62334	Psmc6	44 kDa		unknown	6	13	26	28	21	12	8	18	0	2	3	5	5	5	6	2	0	5
535	TRUE	Empty	Ferritin light chain 1 OS=Mus musculus OX=10090 GN=Ftl1 PE=1 SV=2	P29391	Ftl1	21 kDa		unknown	3	13	19	15	10	6	16	8	0	5	0	8	18	3	14	5	2	11
536	TRUE	Empty	Elongation factor 1-beta OS=Mus musculus OX=10090 GN=Eef1b PE=1 SV=5	O70251	Eef1b	25 kDa	TRUE	unknown	12	14	8	10	7	13	11	11	9	7	6	5	10	12	10	5	4	11
537	TRUE	Empty	Mitochondrial dicarboxylate carrier OS=Mus musculus OX=10090 GN=Slc25a10 PE=1 SV=2	Q9QZD8	Slc25a10	32 kDa		unknown	0	10	18	15	14	5	15	5	7	4	6	9	10	9	7	9	9	9
538	TRUE	Empty	Annexin A3 OS=Mus musculus OX=10090 GN=Anxa3 PE=1 SV=4	O35639	Anxa3	36 kDa	TRUE	unknown	25	24	12	12	8	14	12	7	0	0	0	13	14	0	10	2	0	7
539	TRUE	Empty	Lactadherin OS=Mus musculus OX=10090 GN=Mfge8 PE=1 SV=3	P21956	Mfge8	51 kDa		unknown	9	18	13	23	38	61	2	0	0	0	0	0	2	0	0	0	0	0
540	TRUE	Empty	Peptidyl-prolyl cis-trans isomerase B OS=Mus musculus OX=10090 GN=Ppib PE=1 SV=2	P24369	Ppib	24 kDa		unknown	4	6	2	4	4	10	8	15	15	13	4	10	10	28	10	7	3	10
541	TRUE	Empty	Malate dehydrogenase, mitochondrial OS=Mus musculus OX=10090 GN=Mdh2 PE=1 SV=3	P08249	Mdh2	36 kDa		unknown	10	18	8	14	6	8	11	18	6	6	0	11	12	5	13	5	4	10
542	TRUE	Empty	C-1-tetrahydrofolate synthase, cytoplasmic OS=Mus musculus OX=10090 GN=Mthfd1 PE=1 SV=4	Q922D8	Mthfd1	101 kDa	TRUE	unknown	0	18	5	7	4	11	14	12	7	2	7	11	21	10	8	9	7	11
543	TRUE	Empty	Apolipoprotein E OS=Mus musculus OX=10090 GN=Apoe PE=1 SV=2	P08226	Apoe	36 kDa	TRUE	unknown	0	7	3	3	4	13	12	5	12	9	11	12	13	10	13	13	12	7
544	TRUE	Empty	DISP complex protein LRCH3 OS=Mus musculus OX=10090 GN=Lrch3 PE=1 SV=3	Q8BVU0	Lrch3	86 kDa	TRUE	unknown	3	12	10	11	16	36	2	8	9	2	6	8	0	0	5	10	10	13
545	TRUE	Empty	Epiplakin OS=Mus musculus OX=10090 GN=Eppk1 PE=1 SV=2	Q8R0W0	Eppk1	725 kDa	TRUE	unknown	3	7	12	11	8	31	0	47	0	0	0	3	0	0	0	0	0	0
546	TRUE	Empty	Electron transfer flavoprotein-ubiquinone oxidoreductase, mitochondrial OS=Mus musculus OX=10090 GN=Etfdh PE=1 SV=1	Q921G7	Etfdh	68 kDa		unknown	0	0	0	0	0	0	23	13	8	10	6	11	20	11	15	10	11	13
547	TRUE	Empty	26S proteasome non-ATPase regulatory subunit 3 OS=Mus musculus OX=10090 GN=Psmd3 PE=1 SV=3	P14685	Psmd3	61 kDa		unknown	4	12	22	24	22	9	15	21	5	5	0	3	6	3	3	2	3	4
548	TRUE	Empty	UDP-glucuronosyltransferase 1-6 OS=Mus musculus OX=10090 GN=Ugt1a6 PE=1 SV=1	Q64435	Ugt1a6	60 kDa	TRUE	unknown	0	0	0	0	0	0	22	13	11	13	11	13	14	12	18	12	0	15
549	TRUE	Empty	Putative helicase MOV-10 OS=Mus musculus OX=10090 GN=Mov10 PE=1 SV=2	P23249	Mov10	114 kDa	TRUE	unknown	0	13	28	27	23	16	4	4	5	3	5	3	3	5	2	6	3	3
550	TRUE	Empty	Ig alpha chain C region OS=Mus musculus OX=10090 PE=1 SV=1	P01878		37 kDa		unknown	0	0	0	0	0	0	14	10	11	7	13	13	17	16	14	17	15	15
551	TRUE	Empty	Transcription intermediary factor 1-beta OS=Mus musculus OX=10090 GN=Trim28 PE=1 SV=3	Q62318	Trim28	89 kDa	TRUE	unknown	11	16	21	16	12	13	12	5	6	2	4	3	8	7	6	5	4	7
552	TRUE	Empty	Ras-related protein Rab-10 OS=Mus musculus OX=10090 GN=Rab10 PE=1 SV=1	P61027	Rab10	23 kDa	TRUE	unknown	11	13	12	12	13	15	7	20	5	4	5	5	6	7	5	5	0	0
553	TRUE	Empty	Interleukin enhancer-binding factor 3 OS=Mus musculus OX=10090 GN=Ilf3 PE=1 SV=2	Q9Z1X4	Ilf3	96 kDa	TRUE	unknown	0	13	36	26	27	27	2	24	0	0	0	0	0	0	0	0	0	0
554	TRUE	Empty	Enoyl-CoA hydratase, mitochondrial OS=Mus musculus OX=10090 GN=Echs1 PE=1 SV=1	Q8BH95	Echs1	31 kDa	TRUE	unknown	4	7	5	6	8	9	12	9	11	5	8	14	13	11	12	8	8	10
555	TRUE	Empty	Lon protease homolog, mitochondrial OS=Mus musculus OX=10090 GN=Lonp1 PE=1 SV=2	Q8CGK3	Lonp1	106 kDa		unknown	9	17	10	10	9	10	21	6	6	0	5	3	12	12	7	9	4	6
556	TRUE	Empty	Kinectin OS=Mus musculus OX=10090 GN=Ktn1 PE=1 SV=1	Q61595	Ktn1	153 kDa	TRUE	unknown	2	23	25	26	24	19	2	8	0	0	0	0	0	0	0	0	0	0
557	TRUE	Empty	Aldehyde dehydrogenase family 3 member A2 OS=Mus musculus OX=10090 GN=Aldh3a2 PE=1 SV=2	P47740	Aldh3a2	54 kDa	TRUE	unknown	6	11	10	11	7	11	10	7	4	9	6	8	8	12	9	7	9	8
558	TRUE	Empty	EF-hand domain-containing protein D2 OS=Mus musculus OX=10090 GN=Efhd2 PE=1 SV=1	Q9D8Y0	Efhd2	27 kDa	TRUE	unknown	8	6	3	3	4	8	6	13	12	4	7	12	5	9	8	14	14	15
559	TRUE	Empty	Actin-related protein 2/3 complex subunit 4 OS=Mus musculus OX=10090 GN=Arpc4 PE=1 SV=3	P59999	Arpc4	20 kDa		unknown	4	6	7	6	7	14	11	15	9	6	8	11	4	7	10	9	10	10
560	TRUE	Empty	Mitochondrial amidoxime reducing component 2 OS=Mus musculus OX=10090 GN=Mtarc2 PE=1 SV=1	Q922Q1	Mtarc2	38 kDa	TRUE	unknown	5	9	13	17	14	9	11	8	7	7	4	6	8	7	6	7	10	6
561	TRUE	Empty	Guanine nucleotide-binding protein G(I)/G(S)/G(T) subunit beta-2 OS=Mus musculus OX=10090 GN=Gnb2 PE=1 SV=3	P62880	Gnb2	37 kDa	TRUE	unknown	9	13	13	18	22	34	5	5	5	3	3	5	4	4	4	3	2	4
562	TRUE	Empty	Cytospin-B OS=Mus musculus OX=10090 GN=Specc1 PE=1 SV=2	Q5SXY1	Specc1	118 kDa		unknown	0	2	6	10	7	17	4	8	13	6	6	13	2	3	9	12	22	14
563	TRUE	Empty	26S proteasome non-ATPase regulatory subunit 11 OS=Mus musculus OX=10090 GN=Psmd11 PE=1 SV=3	Q8BG32	Psmd11	47 kDa		unknown	3	17	19	23	21	8	21	21	0	2	0	0	0	0	5	0	0	3
564	TRUE	Empty	Valine--tRNA ligase OS=Mus musculus OX=10090 GN=Vars1 PE=1 SV=1	Q9Z1Q9	Vars1	140 kDa	TRUE	unknown	8	22	15	16	10	19	14	10	7	2	0	3	5	10	8	0	0	2
565	TRUE	Empty	Phosphoglycerate mutase 1 OS=Mus musculus OX=10090 GN=Pgam1 PE=1 SV=3	Q9DBJ1	Pgam1	29 kDa	TRUE	unknown	10	15	11	12	6	6	9	29	3	3	0	6	10	0	6	8	0	13
566	TRUE	Empty	Eukaryotic translation initiation factor 3 subunit M OS=Mus musculus OX=10090 GN=Eif3m PE=1 SV=1	Q99JX4	Eif3m	43 kDa		unknown	10	14	13	12	9	12	8	13	0	6	0	0	0	0	5	0	0	0
567	TRUE	Empty	Galectin-9 OS=Mus musculus OX=10090 GN=Lgals9 PE=1 SV=1	O08573	Lgals9	40 kDa		unknown	6	4	12	6	6	11	10	6	9	10	8	11	7	7	9	10	5	7
568	TRUE	Empty	60S ribosomal protein L31 OS=Mus musculus OX=10090 GN=Rpl31 PE=1 SV=1	P62900	Rpl31	14 kDa		unknown	8	12	11	12	12	14	8	12	8	6	12	6	4	4	4	9	9	4
569	TRUE	Empty	60S ribosomal protein L17 OS=Mus musculus OX=10090 GN=Rpl17 PE=1 SV=3	Q9CPR4	Rpl17	21 kDa		unknown	3	11	12	9	10	17	6	10	6	7	4	7	7	5	4	5	4	5
570	TRUE	Empty	PDZ and LIM domain protein 7 OS=Mus musculus OX=10090 GN=Pdlim7 PE=1 SV=1	Q3TJD7	Pdlim7	50 kDa	TRUE	unknown	2	9	14	12	17	11	10	4	5	6	5	9	7	7	6	9	7	10
571	TRUE	Empty	Prohibitin-2 OS=Mus musculus OX=10090 GN=Phb2 PE=1 SV=1	O35129	Phb2	33 kDa	TRUE	unknown	7	20	9	12	14	17	7	13	7	5	6	6	7	9	3	7	3	2
572	TRUE	Empty	Medium-chain acyl-CoA ligase ACSF2, mitochondrial OS=Mus musculus OX=10090 GN=Acsf2 PE=1 SV=1	Q8VCW8	Acsf2	68 kDa		unknown	2	7	2	7	3	5	9	4	11	4	9	14	14	7	13	14	12	13
573	TRUE	Empty	Fibrinogen beta chain OS=Mus musculus OX=10090 GN=Fgb PE=1 SV=1	Q8K0E8	Fgb	55 kDa	TRUE	unknown	2	7	4	2	5	6	8	12	13	8	7	14	9	9	8	10	14	16
574	TRUE	Empty	Plastin-3 OS=Mus musculus OX=10090 GN=Pls3 PE=1 SV=3	Q99K51	Pls3	71 kDa	TRUE	unknown	0	9	0	0	0	14	10	50	4	3	3	4	15	5	7	8	6	14
575	TRUE	Empty	2,4-dienoyl-CoA reductase, mitochondrial OS=Mus musculus OX=10090 GN=Decr1 PE=1 SV=1	Q9CQ62	Decr1	36 kDa		unknown	4	7	10	9	12	13	8	9	7	5	4	10	11	13	7	10	7	6
576	TRUE	Empty	Peroxiredoxin-6 OS=Mus musculus OX=10090 GN=Prdx6 PE=1 SV=3	O08709	Prdx6	25 kDa		unknown	5	11	6	10	3	12	14	12	5	4	0	10	17	3	14	5	3	13
577	TRUE	Empty	Histone H2A type 1-B OS=Mus musculus OX=10090 GN=H2ac4 PE=1 SV=1	C0HKE1 (+13)	H2ac4	14 kDa	TRUE	unknown	17	16	12	9	14	14	9	10	7	9	0	0	0	4	0	0	0	5
578	TRUE	Empty	Medium-chain specific acyl-CoA dehydrogenase, mitochondrial OS=Mus musculus OX=10090 GN=Acadm PE=1 SV=1	P45952	Acadm	46 kDa		unknown	3	9	10	7	4	7	14	5	10	5	9	9	9	11	11	12	11	7
579	TRUE	Empty	Galectin-1 OS=Mus musculus OX=10090 GN=Lgals1 PE=1 SV=3	P16045	Lgals1	15 kDa		unknown	15	18	17	18	11	19	13	5	0	2	0	5	8	2	6	6	2	5
580	TRUE	Empty	Pre-mRNA-splicing factor ATP-dependent RNA helicase DHX15 OS=Mus musculus OX=10090 GN=Dhx15 PE=1 SV=2	O35286	Dhx15	91 kDa	TRUE	unknown	6	19	25	24	20	23	7	10	0	0	0	0	0	0	0	0	0	4
581	TRUE	Empty	Acyl-coenzyme A synthetase ACSM1, mitochondrial OS=Mus musculus OX=10090 GN=Acsm1 PE=1 SV=1	Q91VA0	Acsm1	65 kDa	TRUE	unknown	0	0	0	0	0	0	14	17	17	4	11	11	17	9	10	11	13	15
582	TRUE	Empty	Gem-associated protein 5 OS=Mus musculus OX=10090 GN=Gemin5 PE=1 SV=2	Q8BX17	Gemin5	167 kDa		unknown	7	27	33	34	32	18	0	0	0	0	0	0	0	0	0	0	0	0
583	TRUE	Empty	60S ribosomal protein L24 OS=Mus musculus OX=10090 GN=Rpl24 PE=1 SV=2	Q8BP67	Rpl24	18 kDa		unknown	6	12	13	11	14	10	8	8	10	0	5	10	8	8	6	7	6	7
584	TRUE	Empty	Pumilio homolog 1 OS=Mus musculus OX=10090 GN=Pum1 PE=1 SV=2	Q80U78	Pum1	127 kDa	TRUE	unknown	13	18	31	25	25	18	2	0	2	2	0	0	0	0	0	0	2	2
585	TRUE	Empty	Protein mono-ADP-ribosyltransferase PARP4 OS=Mus musculus OX=10090 GN=Parp4 PE=1 SV=1	E9PYK3	Parp4	216 kDa		unknown	0	0	57	53	36	0	0	0	0	0	0	0	0	0	0	0	0	0
586	TRUE	Empty	ATP-binding cassette sub-family B member 7, mitochondrial OS=Mus musculus OX=10090 GN=Abcb7 PE=1 SV=3	Q61102	Abcb7	83 kDa	TRUE	unknown	7	12	20	15	14	7	11	4	9	5	3	8	6	8	6	4	3	3
587	TRUE	Empty	ATP synthase F(0) complex subunit B1, mitochondrial OS=Mus musculus OX=10090 GN=Atp5pb PE=1 SV=1	Q9CQQ7	Atp5pb	29 kDa		unknown	5	8	6	6	6	3	13	7	11	9	8	8	12	11	9	11	10	8
588	TRUE	Empty	Nucleoside diphosphate kinase A OS=Mus musculus OX=10090 GN=Nme1 PE=1 SV=1	P15532	Nme1	17 kDa	TRUE	unknown	10	14	13	11	7	7	13	12	4	0	0	9	10	7	9	0	0	9
589	TRUE	Empty	ATP-dependent RNA helicase A OS=Mus musculus OX=10090 GN=Dhx9 PE=1 SV=2	O70133	Dhx9	149 kDa		unknown	3	19	22	20	23	26	7	7	0	0	0	0	0	0	0	0	0	0
590	TRUE	Empty	40S ribosomal protein S25 OS=Mus musculus OX=10090 GN=Rps25 PE=1 SV=1	P62852	Rps25	14 kDa		unknown	10	8	8	6	8	10	10	9	9	7	8	10	8	8	8	8	9	10
591	TRUE	Empty	Destrin OS=Mus musculus OX=10090 GN=Dstn PE=1 SV=3	Q9R0P5	Dstn	19 kDa		unknown	4	7	8	11	9	17	6	12	3	6	5	5	11	6	6	5	5	7
592	TRUE	Empty	Ras-related protein R-Ras2 OS=Mus musculus OX=10090 GN=Rras2 PE=1 SV=1	P62071	Rras2	23 kDa	TRUE	unknown	8	13	17	14	14	23	7	2	4	0	6	7	9	7	5	2	6	3
593	TRUE	Empty	Glycine--tRNA ligase OS=Mus musculus OX=10090 GN=Gars1 PE=1 SV=1	Q9CZD3	Gars1	82 kDa		unknown	9	17	14	17	12	14	10	12	2	0	0	5	5	2	4	3	3	4
594	TRUE	Empty	DNA topoisomerase 1 OS=Mus musculus OX=10090 GN=Top1 PE=1 SV=2	Q04750	Top1	91 kDa	TRUE	unknown	2	17	17	12	15	26	11	10	7	4	0	5	0	0	0	3	2	3
595	TRUE	Empty	Cdc42 effector protein 1 OS=Mus musculus OX=10090 GN=Cdc42ep1 PE=1 SV=1	Q91W92	Cdc42ep1	43 kDa		unknown	12	16	24	22	25	20	7	2	0	0	0	0	0	3	0	2	3	2
596	TRUE	Empty	E3 ubiquitin-protein ligase UBR5 OS=Mus musculus OX=10090 GN=Ubr5 PE=1 SV=2	Q80TP3	Ubr5	308 kDa		unknown	2	4	46	34	25	21	0	2	0	0	0	0	0	0	0	0	0	0
597	TRUE	Empty	Eukaryotic translation initiation factor 3 subunit C OS=Mus musculus OX=10090 GN=Eif3c PE=1 SV=1	Q8R1B4	Eif3c	106 kDa		unknown	4	25	14	19	12	16	7	16	4	5	0	3	6	3	5	2	0	4
598	TRUE	Empty	Ataxin-2 OS=Mus musculus OX=10090 GN=Atxn2 PE=1 SV=1	O70305	Atxn2	136 kDa	TRUE	unknown	5	18	30	32	26	17	4	0	0	0	0	0	0	0	0	0	3	3
599	TRUE	Empty	Serine/arginine-rich splicing factor 6 OS=Mus musculus OX=10090 GN=Srsf6 PE=1 SV=1	Q3TWW8	Srsf6	39 kDa	TRUE	unknown	7	18	16	21	19	13	7	6	3	5	4	3	2	4	4	4	0	6
600	TRUE	Empty	Afadin OS=Mus musculus OX=10090 GN=Afdn PE=1 SV=3	Q9QZQ1	Afdn	207 kDa		unknown	0	14	20	20	21	25	0	2	4	3	0	4	0	4	0	3	8	7
601	TRUE	Empty	Sterol 26-hydroxylase, mitochondrial OS=Mus musculus OX=10090 GN=Cyp27a1 PE=1 SV=1	Q9DBG1	Cyp27a1	61 kDa		unknown	0	0	0	0	0	0	11	8	9	10	11	12	10	12	15	12	12	11
602	TRUE	Empty	Estradiol 17-beta-dehydrogenase 2 OS=Mus musculus OX=10090 GN=Hsd17b2 PE=1 SV=2	P51658	Hsd17b2	42 kDa		unknown	0	0	0	0	0	0	17	12	10	15	12	14	8	12	13	10	11	16
603	TRUE	Empty	Sphingosine-1-phosphate lyase 1 OS=Mus musculus OX=10090 GN=Sgpl1 PE=1 SV=1	Q8R0X7	Sgpl1	64 kDa		unknown	6	11	11	11	12	14	9	4	5	6	5	6	4	8	4	6	9	8
604	TRUE	Empty	Pericentriolar material 1 protein OS=Mus musculus OX=10090 GN=Pcm1 PE=1 SV=2	Q9R0L6	Pcm1	229 kDa	TRUE	unknown	24	8	12	13	16	61	0	0	0	0	0	0	0	0	0	0	0	0
605	TRUE	Empty	Alcohol dehydrogenase 1 OS=Mus musculus OX=10090 GN=Adh1 PE=1 SV=2	P00329	Adh1	40 kDa		unknown	0	0	0	0	0	0	14	10	10	10	10	16	14	10	11	14	9	13
606	TRUE	Empty	GTPase-activating protein and VPS9 domain-containing protein 1 OS=Mus musculus OX=10090 GN=Gapvd1 PE=1 SV=2	Q6PAR5	Gapvd1	162 kDa	TRUE	unknown	0	0	46	45	46	7	0	0	0	0	0	0	0	0	0	0	0	0
607	TRUE	Empty	Cathepsin B OS=Mus musculus OX=10090 GN=Ctsb PE=1 SV=2	P10605	Ctsb	37 kDa		unknown	6	6	9	7	9	8	15	6	8	7	8	8	10	7	7	10	7	9
608	TRUE	Empty	Alpha-centractin OS=Mus musculus OX=10090 GN=Actr1a PE=1 SV=1	P61164	Actr1a	43 kDa	TRUE	unknown	0	4	8	7	8	8	0	10	0	0	0	0	0	0	0	0	0	0
609	TRUE	Empty	Septin-9 OS=Mus musculus OX=10090 GN=Septin9 PE=1 SV=1	Q80UG5	Septin9	66 kDa	TRUE	unknown	0	27	9	12	9	13	6	7	6	3	0	4	8	12	4	5	4	8
610	TRUE	Empty	Splicing factor 3B subunit 1 OS=Mus musculus OX=10090 GN=Sf3b1 PE=1 SV=1	Q99NB9	Sf3b1	146 kDa	TRUE	unknown	0	16	12	10	10	14	12	9	3	0	0	0	0	7	0	0	3	0
611	TRUE	Empty	Galactokinase OS=Mus musculus OX=10090 GN=Galk1 PE=1 SV=2	Q9R0N0	Galk1	42 kDa		unknown	8	9	11	9	8	13	8	3	6	6	9	6	7	8	8	10	8	9
612	TRUE	Empty	60S ribosomal protein L19 OS=Mus musculus OX=10090 GN=Rpl19 PE=1 SV=1	P84099	Rpl19	23 kDa		unknown	5	7	9	10	14	19	11	11	8	5	5	10	5	4	3	3	3	5
613	TRUE	Empty	Ferritin heavy chain OS=Mus musculus OX=10090 GN=Fth1 PE=1 SV=2	P09528	Fth1	21 kDa	TRUE	unknown	8	8	14	12	9	4	13	7	2	5	0	9	12	4	10	8	4	11
614	TRUE	Empty	Cathepsin D OS=Mus musculus OX=10090 GN=Ctsd PE=1 SV=1	P18242	Ctsd	45 kDa		unknown	5	8	10	16	8	8	10	22	3	0	0	10	8	4	7	2	5	7
615	TRUE	Empty	60S ribosomal protein L27a OS=Mus musculus OX=10090 GN=Rpl27a PE=1 SV=5	P14115	Rpl27a	17 kDa		unknown	6	8	10	9	10	13	7	7	5	7	6	7	5	8	8	9	7	9
616	TRUE	Empty	40S ribosomal protein S7 OS=Mus musculus OX=10090 GN=Rps7 PE=2 SV=1	P62082	Rps7	22 kDa	TRUE	unknown	5	10	8	15	8	22	7	7	5	4	9	6	5	5	8	7	5	5
617	TRUE	Empty	Cytosolic non-specific dipeptidase OS=Mus musculus OX=10090 GN=Cndp2 PE=1 SV=1	Q9D1A2	Cndp2	53 kDa	TRUE	unknown	4	14	9	11	5	15	15	7	0	2	0	8	16	5	11	2	0	10
618	TRUE	Empty	FACT complex subunit SSRP1 OS=Mus musculus OX=10090 GN=Ssrp1 PE=1 SV=2	Q08943	Ssrp1	81 kDa	TRUE	unknown	12	24	16	17	20	29	2	4	0	0	0	0	0	5	0	0	0	0
619	TRUE	Empty	Plastin-2 OS=Mus musculus OX=10090 GN=Lcp1 PE=1 SV=4	Q61233	Lcp1	70 kDa	TRUE	unknown	2	0	0	0	0	0	31	25	6	5	5	7	11	0	8	9	7	12
620	TRUE	Empty	Carbonic anhydrase 3 OS=Mus musculus OX=10090 GN=Ca3 PE=1 SV=3	P16015	Ca3	29 kDa		unknown	0	0	0	0	0	0	12	13	6	5	6	13	24	6	18	8	7	23
621	TRUE	Empty	Cleavage and polyadenylation specificity factor subunit 6 OS=Mus musculus OX=10090 GN=Cpsf6 PE=1 SV=1	Q6NVF9	Cpsf6	59 kDa		unknown	11	16	19	19	17	21	4	4	0	5	3	2	0	7	0	2	0	3
622	TRUE	Empty	Heat shock 70 kDa protein 4L OS=Mus musculus OX=10090 GN=Hspa4l PE=1 SV=2	P48722	Hspa4l	94 kDa	TRUE	unknown	0	3	42	35	47	3	0	8	0	0	0	0	0	0	0	0	0	0
623	TRUE	Empty	Dolichyl-diphosphooligosaccharide--protein glycosyltransferase subunit STT3A OS=Mus musculus OX=10090 GN=Stt3a PE=1 SV=1	P46978	Stt3a	81 kDa	TRUE	unknown	5	12	12	13	14	10	13	12	5	6	5	5	2	5	4	7	7	5
624	TRUE	Empty	Phosphatidylinositol-binding clathrin assembly protein OS=Mus musculus OX=10090 GN=Picalm PE=1 SV=1	Q7M6Y3	Picalm	72 kDa	TRUE	unknown	5	10	9	13	14	35	6	8	4	2	2	3	3	3	6	5	5	5
625	TRUE	Empty	Filaggrin-2 OS=Mus musculus OX=10090 GN=Flg2 PE=1 SV=2	Q2VIS4	Flg2	251 kDa		unknown	0	0	0	0	0	0	0	0	0	0	0	9	8	0	0	0	0	0
626	TRUE	Empty	Heterogeneous nuclear ribonucleoprotein U-like protein 2 OS=Mus musculus OX=10090 GN=Hnrnpul2 PE=1 SV=2	Q00PI9	Hnrnpul2	85 kDa	TRUE	unknown	5	16	20	28	21	24	6	10	0	0	0	0	0	0	0	0	0	0
627	TRUE	Empty	RNA-binding protein EWS OS=Mus musculus OX=10090 GN=Ewsr1 PE=1 SV=2	Q61545	Ewsr1	68 kDa		unknown	8	16	20	26	19	18	3	3	0	5	2	4	2	2	3	3	3	2
628	TRUE	Empty	Protein NipSnap homolog 1 OS=Mus musculus OX=10090 GN=Nipsnap1 PE=1 SV=1	O55125	Nipsnap1	33 kDa	TRUE	unknown	5	3	2	0	0	0	10	7	12	3	4	4	7	7	6	7	4	6
629	TRUE	Empty	EH domain-containing protein 1 OS=Mus musculus OX=10090 GN=Ehd1 PE=1 SV=1	Q9WVK4	Ehd1	61 kDa	TRUE	unknown	6	13	14	9	10	19	8	17	0	0	0	0	3	0	0	5	5	7
630	TRUE	Empty	Protein SET OS=Mus musculus OX=10090 GN=Set PE=1 SV=1	Q9EQU5	Set	33 kDa	TRUE	unknown	11	14	7	9	8	8	8	12	6	4	3	9	7	5	9	8	6	4
631	TRUE	Empty	Protein SEC13 homolog OS=Mus musculus OX=10090 GN=Sec13 PE=1 SV=3	Q9D1M0	Sec13	36 kDa		unknown	7	11	21	16	17	9	9	7	5	2	4	6	3	4	5	4	2	4
632	TRUE	Empty	Glutathione S-transferase A1 OS=Mus musculus OX=10090 GN=Gsta1 PE=1 SV=2	P13745	Gsta1	26 kDa	TRUE	unknown	5	5	4	5	3	6	14	10	4	3	2	14	17	4	14	10	5	13
633	TRUE	Empty	Cytochrome b5 OS=Mus musculus OX=10090 GN=Cyb5a PE=1 SV=2	P56395	Cyb5a	15 kDa		unknown	6	8	5	6	5	5	10	10	9	6	5	8	12	7	8	8	5	6
634	TRUE	Empty	Integrin-linked protein kinase OS=Mus musculus OX=10090 GN=Ilk PE=1 SV=2	O55222	Ilk	51 kDa		unknown	2	11	14	9	12	11	17	2	6	5	2	4	5	16	5	4	5	6
635	TRUE	Empty	Lipoma-preferred partner homolog OS=Mus musculus OX=10090 GN=Lpp PE=1 SV=1	Q8BFW7	Lpp	66 kDa	TRUE	unknown	2	8	8	7	9	12	10	4	11	0	4	9	8	5	2	8	9	10
636	TRUE	Empty	Dihydrolipoyllysine-residue acetyltransferase component of pyruvate dehydrogenase complex, mitochondrial OS=Mus musculus OX=10090 GN=Dlat PE=1 SV=2	Q8BMF4	Dlat	68 kDa		unknown	13	19	8	8	9	5	6	3	6	0	8	6	8	5	6	9	3	8
637	TRUE	Empty	Histidine ammonia-lyase OS=Mus musculus OX=10090 GN=Hal PE=1 SV=1	P35492	Hal	72 kDa		unknown	3	4	5	3	0	8	12	33	4	8	5	3	7	3	7	3	2	7
638	TRUE	Empty	Exportin-1 OS=Mus musculus OX=10090 GN=Xpo1 PE=1 SV=1	Q6P5F9	Xpo1	123 kDa		unknown	8	24	17	12	24	20	9	11	0	0	0	0	0	0	3	0	0	3
639	TRUE	Empty	NADP-dependent malic enzyme OS=Mus musculus OX=10090 GN=Me1 PE=1 SV=2	P06801	Me1	64 kDa	TRUE	unknown	9	21	13	14	12	8	9	14	0	0	0	7	7	0	9	0	0	5
640	TRUE	Empty	Plakophilin-1 OS=Mus musculus OX=10090 GN=Pkp1 PE=1 SV=1	P97350	Pkp1	81 kDa	TRUE	unknown	7	6	5	6	3	5	6	45	4	5	5	6	0	4	0	3	2	3
641	TRUE	Empty	Antithrombin-III OS=Mus musculus OX=10090 GN=Serpinc1 PE=1 SV=1	P32261	Serpinc1	52 kDa		unknown	6	8	11	10	12	35	4	0	9	0	3	3	4	4	6	6	4	4
642	TRUE	Empty	Signal transducer and activator of transcription 1 OS=Mus musculus OX=10090 GN=Stat1 PE=1 SV=1	P42225	Stat1	87 kDa		unknown	0	0	4	2	0	4	20	11	7	8	7	10	8	11	12	8	9	8
643	TRUE	Empty	Dimethylglycine dehydrogenase, mitochondrial OS=Mus musculus OX=10090 GN=Dmgdh PE=1 SV=1	Q9DBT9	Dmgdh	97 kDa		unknown	0	0	0	0	0	0	14	11	7	0	4	11	24	12	19	12	8	14
644	TRUE	Empty	60S ribosomal protein L11 OS=Mus musculus OX=10090 GN=Rpl11 PE=1 SV=4	Q9CXW4	Rpl11	20 kDa		unknown	10	7	10	8	8	8	7	7	6	8	7	9	7	7	7	8	6	7
645	TRUE	Empty	Calcium-binding mitochondrial carrier protein SCaMC-1 OS=Mus musculus OX=10090 GN=Slc25a24 PE=1 SV=1	Q8BMD8	Slc25a24	53 kDa		unknown	9	21	17	20	18	19	6	0	0	0	0	0	0	0	0	0	0	0
646	TRUE	Empty	Calcium-binding mitochondrial carrier protein Aralar1 OS=Mus musculus OX=10090 GN=Slc25a12 PE=1 SV=1	Q8BH59	Slc25a12	75 kDa	TRUE	unknown	0	16	14	15	15	13	0	0	0	0	0	0	0	0	0	0	0	0
647	TRUE	Empty	Malate dehydrogenase, cytoplasmic OS=Mus musculus OX=10090 GN=Mdh1 PE=1 SV=3	P14152	Mdh1	37 kDa		unknown	6	10	3	3	0	2	15	11	7	7	3	12	15	5	12	5	5	13
648	TRUE	Empty	26S proteasome non-ATPase regulatory subunit 13 OS=Mus musculus OX=10090 GN=Psmd13 PE=1 SV=1	Q9WVJ2	Psmd13	43 kDa		unknown	3	14	20	22	21	11	9	14	0	2	0	4	3	0	4	0	0	0
649	TRUE	Empty	Keratin, type I cuticular Ha2 OS=Mus musculus OX=10090 GN=Krt32 PE=1 SV=2	Q62168	Krt32	46 kDa	TRUE	unknown	16	0	0	0	0	9	0	0	0	0	0	0	0	0	0	0	0	0
650	TRUE	Empty	Serine/arginine-rich splicing factor 3 OS=Mus musculus OX=10090 GN=Srsf3 PE=1 SV=1	P84104	Srsf3	19 kDa	TRUE	unknown	4	13	17	20	14	14	4	9	2	2	3	4	4	2	3	3	3	3
651	TRUE	Empty	Proliferating cell nuclear antigen OS=Mus musculus OX=10090 GN=Pcna PE=1 SV=2	P17918	Pcna	29 kDa	TRUE	unknown	3	13	19	15	17	14	4	3	4	4	2	5	4	2	0	0	0	0
652	TRUE	Empty	PDZ and LIM domain protein 5 OS=Mus musculus OX=10090 GN=Pdlim5 PE=1 SV=4	Q8CI51	Pdlim5	63 kDa	TRUE	unknown	0	9	15	11	13	11	7	3	7	3	3	6	7	8	7	4	4	5
653	TRUE	Empty	YTH domain-containing family protein 3 OS=Mus musculus OX=10090 GN=Ythdf3 PE=1 SV=2	Q8BYK6	Ythdf3	64 kDa	TRUE	unknown	7	17	19	16	16	14	7	0	0	0	0	0	0	0	0	0	0	0
654	TRUE	Empty	sp|Q80U87|UBP8_MOUSE-DECOY	sp|Q80U87|UBP8_MOUSE-DECOY		?		unknown	0	5	5	0	0	0	0	0	0	0	7	0	0	0	0	0	0	0
655	TRUE	Empty	Villin-1 OS=Mus musculus OX=10090 GN=Vil1 PE=1 SV=3	Q62468	Vil1	93 kDa		unknown	6	22	7	15	14	24	0	0	0	0	0	0	0	0	0	0	0	0
656	TRUE	Empty	NADPH-dependent 3-keto-steroid reductase Hsd3b5 OS=Mus musculus OX=10090 GN=Hsd3b5 PE=1 SV=4	Q61694	Hsd3b5	42 kDa	TRUE	unknown	0	0	0	0	0	0	15	9	12	11	9	10	12	12	9	13	8	10
657	TRUE	Empty	Estradiol 17 beta-dehydrogenase 5 OS=Mus musculus OX=10090 GN=Akr1c6 PE=1 SV=1	P70694	Akr1c6	37 kDa	TRUE	unknown	0	0	0	0	0	0	14	17	7	2	0	15	16	6	9	16	9	12
658	TRUE	Empty	Cellular nucleic acid-binding protein OS=Mus musculus OX=10090 GN=Cnbp PE=1 SV=2	P53996	Cnbp	20 kDa		unknown	8	9	10	10	9	8	4	3	5	8	3	8	8	9	6	6	8	5
659	TRUE	Empty	sp|Q80SU7|GVIN1_MOUSE-DECOY	sp|Q80SU7|GVIN1_MOUSE-DECOY		?		unknown	0	0	0	0	0	5	0	0	0	0	0	0	0	0	0	0	0	0
660	TRUE	Empty	Eukaryotic translation initiation factor 5A-1 OS=Mus musculus OX=10090 GN=Eif5a PE=1 SV=2	P63242	Eif5a	17 kDa		unknown	7	11	12	12	10	8	9	14	3	3	3	7	4	6	6	4	4	5
661	TRUE	Empty	3-hydroxyacyl-CoA dehydrogenase type-2 OS=Mus musculus OX=10090 GN=Hsd17b10 PE=1 SV=4	O08756	Hsd17b10	27 kDa		unknown	2	8	7	8	4	5	3	7	6	0	0	5	3	5	4	6	2	5
662	TRUE	Empty	Pyruvate kinase PKLR OS=Mus musculus OX=10090 GN=Pklr PE=1 SV=1	P53657	Pklr	62 kDa	TRUE	unknown	0	0	6	3	0	0	16	15	4	7	4	8	6	7	10	11	7	10
663	TRUE	Empty	ATP synthase subunit O, mitochondrial OS=Mus musculus OX=10090 GN=Atp5po PE=1 SV=1	Q9DB20	Atp5po	23 kDa		unknown	2	9	2	5	5	6	13	10	9	4	9	10	6	7	7	11	7	6
664	TRUE	Empty	6-phosphogluconate dehydrogenase, decarboxylating OS=Mus musculus OX=10090 GN=Pgd PE=1 SV=3	Q9DCD0	Pgd	53 kDa		unknown	0	9	2	5	4	2	13	24	7	0	0	11	15	0	11	4	0	12
665	TRUE	Empty	Chloride intracellular channel protein 1 OS=Mus musculus OX=10090 GN=Clic1 PE=1 SV=3	Q9Z1Q5	Clic1	27 kDa	TRUE	unknown	7	12	14	16	11	23	12	12	0	0	0	3	5	2	4	2	2	2
666	TRUE	Empty	Nucleolar transcription factor 1 OS=Mus musculus OX=10090 GN=Ubtf PE=1 SV=1	P25976	Ubtf	90 kDa	TRUE	unknown	7	20	18	18	24	30	0	0	0	0	0	0	0	0	0	0	0	0
667	TRUE	Empty	Actin-related protein 2/3 complex subunit 3 OS=Mus musculus OX=10090 GN=Arpc3 PE=1 SV=3	Q9JM76	Arpc3	21 kDa		unknown	3	3	5	6	6	11	5	14	7	3	5	12	3	5	6	9	14	12
668	TRUE	Empty	Coatomer subunit epsilon OS=Mus musculus OX=10090 GN=Cope PE=1 SV=3	O89079	Cope	35 kDa		unknown	7	6	6	7	8	15	4	5	4	0	3	3	4	6	3	5	5	4
669	TRUE	Empty	Proteasome subunit alpha type-1 OS=Mus musculus OX=10090 GN=Psma1 PE=1 SV=1	Q9R1P4	Psma1	30 kDa		unknown	5	7	16	15	13	4	8	16	2	0	0	6	7	3	6	6	0	4
670	TRUE	Empty	Serine/threonine-protein phosphatase 2A catalytic subunit beta isoform OS=Mus musculus OX=10090 GN=Ppp2cb PE=1 SV=1	P62715	Ppp2cb	36 kDa	TRUE	unknown	3	7	10	15	22	11	5	14	3	0	0	4	4	5	4	0	2	3
671	TRUE	Empty	26S proteasome regulatory subunit 4 OS=Mus musculus OX=10090 GN=Psmc1 PE=1 SV=1	P62192	Psmc1	49 kDa	TRUE	unknown	0	16	18	27	15	9	5	22	0	0	0	0	3	0	0	0	0	3
672	TRUE	Empty	Exocyst complex component 4 OS=Mus musculus OX=10090 GN=Exoc4 PE=1 SV=2	O35382	Exoc4	111 kDa		unknown	2	20	24	26	28	18	6	0	0	0	0	0	0	2	0	0	0	0
673	TRUE	Empty	Guanine nucleotide-binding protein G(i) subunit alpha OS=Mus musculus OX=10090 GN=Gnai3 PE=1 SV=3	Q9DC51	Gnai3	41 kDa	TRUE	unknown	7	12	6	15	17	24	7	0	0	0	0	0	0	0	0	0	0	0
674	TRUE	Empty	Dolichyl-diphosphooligosaccharide--protein glycosyltransferase 48 kDa subunit OS=Mus musculus OX=10090 GN=Ddost PE=1 SV=2	O54734	Ddost	49 kDa		unknown	3	6	10	8	14	12	6	6	7	5	5	5	5	8	5	5	6	5
675	TRUE	Empty	60S ribosomal protein L15 OS=Mus musculus OX=10090 GN=Rpl15 PE=1 SV=4	Q9CZM2	Rpl15	24 kDa		unknown	6	8	8	11	10	11	10	13	4	6	6	4	4	6	4	7	6	5
676	TRUE	Empty	Guanine nucleotide-binding protein G(s) subunit alpha isoforms XLas OS=Mus musculus OX=10090 GN=Gnas PE=1 SV=1	Q6R0H7	Gnas	122 kDa	TRUE	unknown	4	12	12	14	10	22	8	4	0	0	0	4	5	6	0	5	4	6
677	TRUE	Empty	Cytoplasmic dynein 1 light intermediate chain 2 OS=Mus musculus OX=10090 GN=Dync1li2 PE=1 SV=2	Q6PDL0	Dync1li2	54 kDa	TRUE	unknown	0	12	7	6	7	11	8	0	0	3	0	6	9	6	0	0	0	9
678	TRUE	Empty	Calponin-3 OS=Mus musculus OX=10090 GN=Cnn3 PE=1 SV=1	Q9DAW9	Cnn3	36 kDa	TRUE	unknown	4	5	5	5	3	6	11	7	8	8	8	7	7	7	9	6	8	10
679	TRUE	Empty	Multifunctional protein ADE2 OS=Mus musculus OX=10090 GN=Paics PE=1 SV=4	Q9DCL9	Paics	47 kDa		unknown	6	10	6	4	6	8	9	9	0	5	4	3	4	6	5	4	2	3
680	TRUE	Empty	Elongator complex protein 4 OS=Mus musculus OX=10090 GN=Elp4 PE=1 SV=2	Q9ER73	Elp4	46 kDa		unknown	9	0	4	4	6	0	9	6	6	9	6	8	8	10	6	8	8	7
681	TRUE	Empty	Puromycin-sensitive aminopeptidase OS=Mus musculus OX=10090 GN=Npepps PE=1 SV=2	Q11011	Npepps	103 kDa		unknown	3	13	12	19	9	16	10	29	0	0	0	0	0	0	0	0	0	0
682	TRUE	Empty	Major urinary protein 2 OS=Mus musculus OX=10090 GN=Mup2 PE=1 SV=1	P11589	Mup2	21 kDa	TRUE	unknown	0	0	0	0	0	0	11	9	4	6	3	18	27	7	17	6	4	16
683	TRUE	Empty	Prohibitin OS=Mus musculus OX=10090 GN=Phb PE=1 SV=1	P67778	Phb	30 kDa		unknown	7	20	10	7	10	9	4	4	5	4	4	3	7	3	8	6	5	5
684	TRUE	Empty	Protein FAM98A OS=Mus musculus OX=10090 GN=Fam98a PE=1 SV=1	Q3TJZ6	Fam98a	55 kDa	TRUE	unknown	5	16	19	18	20	23	0	4	0	0	0	0	0	4	0	4	2	0
685	TRUE	Empty	Dystonin OS=Mus musculus OX=10090 GN=Dst PE=1 SV=2	Q91ZU6	Dst	834 kDa	TRUE	unknown	0	5	11	14	17	19	0	0	0	0	0	0	0	0	0	0	0	0
686	TRUE	Empty	Alpha-parvin OS=Mus musculus OX=10090 GN=Parva PE=1 SV=1	Q9EPC1	Parva	42 kDa	TRUE	unknown	9	9	7	8	8	6	5	0	0	0	0	0	7	8	0	0	0	0
687	TRUE	Empty	26S proteasome non-ATPase regulatory subunit 6 OS=Mus musculus OX=10090 GN=Psmd6 PE=1 SV=1	Q99JI4	Psmd6	46 kDa		unknown	0	17	20	24	17	10	7	16	0	0	0	0	4	0	4	0	0	4
688	TRUE	Empty	Guanine nucleotide-binding protein G(I)/G(S)/G(T) subunit beta-1 OS=Mus musculus OX=10090 GN=Gnb1 PE=1 SV=3	P62874	Gnb1	37 kDa	TRUE	unknown	0	0	0	11	16	29	0	0	0	0	0	0	0	0	0	0	0	0
689	TRUE	Empty	Keratin, type I cytoskeletal 12 OS=Mus musculus OX=10090 GN=Krt12 PE=1 SV=2	Q64291	Krt12	52 kDa	TRUE	unknown	0	0	0	0	0	0	6	5	0	0	7	0	0	0	0	0	0	0
690	TRUE	Empty	Mitochondrial import inner membrane translocase subunit TIM50 OS=Mus musculus OX=10090 GN=Timm50 PE=1 SV=1	Q9D880	Timm50	40 kDa		unknown	5	9	17	14	21	9	8	4	5	3	2	4	4	5	3	2	2	4
691	TRUE	Empty	Splicing factor 1 OS=Mus musculus OX=10090 GN=Sf1 PE=1 SV=6	Q64213	Sf1	70 kDa		unknown	5	10	12	14	14	20	5	4	0	4	2	4	5	3	0	4	4	3
692	TRUE	Empty	GTP-binding nuclear protein Ran OS=Mus musculus OX=10090 GN=Ran PE=1 SV=3	P62827	Ran	24 kDa		unknown	9	9	6	9	9	3	12	11	3	5	2	6	8	6	5	4	0	6
693	TRUE	Empty	Epidermal growth factor receptor OS=Mus musculus OX=10090 GN=Egfr PE=1 SV=1	Q01279	Egfr	135 kDa	TRUE	unknown	3	8	9	11	15	27	8	3	7	0	0	6	3	5	3	6	3	4
694	TRUE	Empty	Glutamine--fructose-6-phosphate aminotransferase [isomerizing] 1 OS=Mus musculus OX=10090 GN=Gfpt1 PE=1 SV=3	P47856	Gfpt1	79 kDa	TRUE	unknown	2	3	4	6	3	2	4	3	2	0	4	2	0	3	0	2	0	3
695	TRUE	Empty	ATP-citrate synthase OS=Mus musculus OX=10090 GN=Acly PE=1 SV=1	Q91V92	Acly	120 kDa	TRUE	unknown	0	15	4	11	5	21	13	37	0	0	0	0	4	0	0	2	0	0
696	TRUE	Empty	Cyclin-G-associated kinase OS=Mus musculus OX=10090 GN=Gak PE=1 SV=2	Q99KY4	Gak	144 kDa	TRUE	unknown	0	8	16	19	27	34	0	0	0	0	0	0	0	0	0	0	0	0
697	TRUE	Empty	Succinate--CoA ligase [ADP-forming] subunit beta, mitochondrial OS=Mus musculus OX=10090 GN=Sucla2 PE=1 SV=2	Q9Z2I9	Sucla2	50 kDa		unknown	0	7	3	3	2	2	10	2	8	5	6	9	12	12	11	10	9	9
698	TRUE	Empty	Collagen alpha-1(XVIII) chain OS=Mus musculus OX=10090 GN=Col18a1 PE=1 SV=4	P39061	Col18a1	182 kDa		unknown	9	11	12	15	22	22	0	2	3	0	4	5	0	0	2	4	3	3
699	TRUE	Empty	Ras-related protein Rab-8A OS=Mus musculus OX=10090 GN=Rab8a PE=1 SV=2	P55258	Rab8a	24 kDa	TRUE	unknown	7	14	13	10	11	14	5	9	0	0	0	0	0	0	0	0	0	0
700	TRUE	Empty	Caveolae-associated protein 1 OS=Mus musculus OX=10090 GN=Cavin1 PE=1 SV=1	O54724	Cavin1	44 kDa	TRUE	unknown	15	26	14	19	19	26	0	0	0	0	0	0	0	0	0	0	0	0
701	TRUE	Empty	Protein-glutamine gamma-glutamyltransferase K OS=Mus musculus OX=10090 GN=Tgm1 PE=1 SV=2	Q9JLF6	Tgm1	90 kDa		unknown	6	4	4	5	3	3	5	26	6	5	7	10	5	4	3	6	6	13
702	TRUE	Empty	RNA-binding protein 25 OS=Mus musculus OX=10090 GN=Rbm25 PE=1 SV=2	B2RY56	Rbm25	100 kDa	TRUE	unknown	0	8	13	11	13	12	3	6	2	0	2	5	2	6	2	3	3	0
703	TRUE	Empty	Proteasome activator complex subunit 1 OS=Mus musculus OX=10090 GN=Psme1 PE=1 SV=2	P97371	Psme1	29 kDa	TRUE	unknown	3	8	6	9	0	14	11	18	0	0	0	14	12	4	8	2	0	4
704	TRUE	Empty	Thioredoxin reductase 1, cytoplasmic OS=Mus musculus OX=10090 GN=Txnrd1 PE=1 SV=3	Q9JMH6	Txnrd1	67 kDa		unknown	0	6	0	0	2	0	3	4	0	0	0	5	6	0	4	0	0	3
705	TRUE	Empty	Glutathione S-transferase Mu 2 OS=Mus musculus OX=10090 GN=Gstm2 PE=1 SV=2	P15626	Gstm2	26 kDa	TRUE	unknown	0	8	0	5	0	7	13	0	0	0	0	0	12	0	11	0	0	9
706	TRUE	Empty	Enhancer of rudimentary homolog OS=Mus musculus OX=10090 GN=Erh PE=1 SV=1	P84089	Erh	12 kDa		unknown	6	12	12	8	10	8	5	9	4	4	4	8	4	4	3	8	4	3
707	TRUE	Empty	Heterogeneous nuclear ribonucleoprotein A/B OS=Mus musculus OX=10090 GN=Hnrnpab PE=1 SV=1	Q99020	Hnrnpab	31 kDa	TRUE	unknown	8	11	11	13	10	12	8	7	4	6	6	5	4	3	5	2	3	4
708	TRUE	Empty	60S ribosomal protein L38 OS=Mus musculus OX=10090 GN=Rpl38 PE=1 SV=3	Q9JJI8	Rpl38	8 kDa		unknown	10	7	6	6	7	5	5	6	5	6	8	6	5	5	8	7	6	7
709	TRUE	Empty	60S ribosomal protein L7a OS=Mus musculus OX=10090 GN=Rpl7a PE=1 SV=2	P12970	Rpl7a	30 kDa	TRUE	unknown	5	7	6	7	7	9	6	8	4	4	5	7	4	3	4	6	7	4
710	TRUE	Empty	B-cell receptor-associated protein 31 OS=Mus musculus OX=10090 GN=Bcap31 PE=1 SV=4	Q61335	Bcap31	28 kDa		unknown	7	7	12	9	11	9	6	9	4	7	6	5	5	5	4	4	3	3
711	TRUE	Empty	Stomatin OS=Mus musculus OX=10090 GN=Stom PE=1 SV=3	P54116	Stom	31 kDa		unknown	9	9	10	10	10	15	7	7	3	0	3	3	2	0	3	6	4	5
712	TRUE	Empty	Transferrin receptor protein 1 OS=Mus musculus OX=10090 GN=Tfrc PE=1 SV=1	Q62351	Tfrc	86 kDa		unknown	10	14	20	17	17	19	7	0	0	0	0	0	2	3	0	0	0	0
713	TRUE	Empty	Complement C3 OS=Mus musculus OX=10090 GN=C3 PE=1 SV=3	P01027	C3	186 kDa		unknown	2	9	10	13	6	6	13	5	5	0	2	2	8	5	5	7	4	5
714	TRUE	Empty	Ras-related protein Rab-18 OS=Mus musculus OX=10090 GN=Rab18 PE=1 SV=2	P35293	Rab18	23 kDa		unknown	9	9	7	8	6	9	6	11	7	3	4	3	9	7	5	5	4	3
715	TRUE	Empty	60S ribosomal protein L9 OS=Mus musculus OX=10090 GN=Rpl9 PE=2 SV=2	P51410	Rpl9	22 kDa		unknown	5	10	9	8	8	7	6	8	4	5	5	5	6	5	0	5	5	6
716	TRUE	Empty	Glutathione S-transferase Mu 3 OS=Mus musculus OX=10090 GN=Gstm3 PE=1 SV=2	P19639	Gstm3	26 kDa	TRUE	unknown	0	0	5	0	0	0	13	10	0	0	0	6	12	0	10	0	0	9
717	TRUE	Empty	CLIP-associating protein 1 OS=Mus musculus OX=10090 GN=Clasp1 PE=1 SV=2	Q80TV8	Clasp1	169 kDa	TRUE	unknown	0	11	20	18	20	22	6	3	0	2	0	0	0	0	0	0	2	4
718	TRUE	Empty	Canalicular multispecific organic anion transporter 2 OS=Mus musculus OX=10090 GN=Abcc3 PE=1 SV=1	B2RX12	Abcc3	169 kDa	TRUE	unknown	2	9	20	17	25	26	8	0	0	0	0	0	0	0	0	0	0	0
719	TRUE	Empty	Ubiquitin carboxyl-terminal hydrolase 7 OS=Mus musculus OX=10090 GN=Usp7 PE=1 SV=1	Q6A4J8	Usp7	128 kDa		unknown	0	2	33	21	29	7	0	10	0	0	0	0	0	0	0	0	0	0
720	TRUE	Empty	Insulin-like growth factor 2 mRNA-binding protein 1 OS=Mus musculus OX=10090 GN=Igf2bp1 PE=1 SV=1	O88477	Igf2bp1	63 kDa	TRUE	unknown	2	21	24	30	23	10	0	0	0	0	0	0	0	0	0	0	0	0
721	TRUE	Empty	DnaJ homolog subfamily A member 3, mitochondrial OS=Mus musculus OX=10090 GN=Dnaja3 PE=1 SV=1	Q99M87	Dnaja3	52 kDa		unknown	2	9	18	15	23	8	5	2	4	2	2	2	2	0	3	3	3	3
722	TRUE	Empty	Annexin A6 OS=Mus musculus OX=10090 GN=Anxa6 PE=1 SV=3	P14824	Anxa6	76 kDa	TRUE	unknown	2	10	3	6	3	3	15	6	0	0	0	15	22	3	10	3	3	9
723	TRUE	Empty	Putative RNA-binding protein Luc7-like 1 OS=Mus musculus OX=10090 GN=Luc7l PE=1 SV=2	Q9CYI4	Luc7l	44 kDa	TRUE	unknown	7	0	0	9	0	0	0	0	0	0	0	0	0	0	0	0	0	0
724	TRUE	Empty	60S ribosomal protein L14 OS=Mus musculus OX=10090 GN=Rpl14 PE=1 SV=3	Q9CR57	Rpl14	24 kDa		unknown	4	5	5	5	6	5	6	5	4	4	5	4	3	3	5	3	3	3
725	TRUE	Empty	Ras-related protein Rab-14 OS=Mus musculus OX=10090 GN=Rab14 PE=1 SV=3	Q91V41	Rab14	24 kDa	TRUE	unknown	6	10	10	9	7	6	5	14	5	0	4	5	7	6	8	5	4	3
726	TRUE	Empty	DnaJ homolog subfamily B member 6 OS=Mus musculus OX=10090 GN=Dnajb6 PE=1 SV=4	O54946	Dnajb6	40 kDa	TRUE	unknown	8	10	21	14	17	8	6	6	2	3	4	3	4	3	2	0	4	0
727	TRUE	Empty	10 kDa heat shock protein, mitochondrial OS=Mus musculus OX=10090 GN=Hspe1 PE=1 SV=2	Q64433	Hspe1	11 kDa		unknown	5	9	0	0	0	3	7	6	4	5	5	9	7	3	6	4	6	6
728	TRUE	Empty	Helicase with zinc finger domain 2 OS=Mus musculus OX=10090 GN=Helz2 PE=1 SV=1	E9QAM5	Helz2	332 kDa	TRUE	unknown	0	7	25	25	21	21	0	0	0	0	0	0	0	0	0	0	0	0
729	TRUE	Empty	Lamin-B1 OS=Mus musculus OX=10090 GN=Lmnb1 PE=1 SV=3	P14733	Lmnb1	67 kDa	TRUE	unknown	4	15	7	10	12	16	13	26	2	0	0	0	0	0	0	0	0	0
730	TRUE	Empty	Microsomal triglyceride transfer protein large subunit OS=Mus musculus OX=10090 GN=Mttp PE=1 SV=2	O08601	Mttp	99 kDa		unknown	0	0	0	0	0	0	24	13	5	4	0	4	16	6	14	9	5	12
731	TRUE	Empty	Titin OS=Mus musculus OX=10090 GN=Ttn PE=1 SV=1	A2ASS6	Ttn	3906 kDa	TRUE	unknown	4	4	2	0	2	6	2	4	4	0	0	2	0	3	0	4	0	3
732	TRUE	Empty	Single-stranded DNA-binding protein, mitochondrial OS=Mus musculus OX=10090 GN=Ssbp1 PE=1 SV=1	Q9CYR0	Ssbp1	17 kDa		unknown	6	9	5	5	4	3	7	7	7	0	7	10	2	2	6	6	6	6
733	TRUE	Empty	Septin-2 OS=Mus musculus OX=10090 GN=Septin2 PE=1 SV=2	P42208	Septin2	42 kDa		unknown	3	19	10	13	12	17	6	7	3	0	0	3	3	7	4	2	0	3
734	TRUE	Empty	Peroxisomal multifunctional enzyme type 2 OS=Mus musculus OX=10090 GN=Hsd17b4 PE=1 SV=3	P51660	Hsd17b4	79 kDa		unknown	2	2	0	2	0	2	11	7	4	3	11	10	10	5	8	18	4	9
735	TRUE	Empty	Glucose-6-phosphate isomerase OS=Mus musculus OX=10090 GN=Gpi PE=1 SV=4	P06745	Gpi	63 kDa		unknown	5	9	9	10	0	6	22	14	0	3	0	5	7	2	6	4	2	7
736	TRUE	Empty	Histidine--tRNA ligase, cytoplasmic OS=Mus musculus OX=10090 GN=Hars1 PE=1 SV=2	Q61035	Hars1	57 kDa	TRUE	unknown	3	9	0	3	0	0	8	14	0	0	0	0	0	18	0	0	0	0
737	TRUE	Empty	Clathrin light chain A OS=Mus musculus OX=10090 GN=Clta PE=1 SV=2	O08585	Clta	26 kDa		unknown	9	4	8	7	9	16	4	5	4	5	5	6	4	4	5	6	8	6
738	TRUE	Empty	General vesicular transport factor p115 OS=Mus musculus OX=10090 GN=Uso1 PE=1 SV=2	Q9Z1Z0	Uso1	107 kDa		unknown	3	10	5	6	7	12	25	15	0	2	0	0	3	0	4	0	0	3
739	TRUE	Empty	Cytoplasmic FMR1-interacting protein 1 OS=Mus musculus OX=10090 GN=Cyfip1 PE=1 SV=1	Q7TMB8	Cyfip1	145 kDa	TRUE	unknown	0	10	18	12	16	20	13	18	0	0	0	0	0	0	0	0	0	0
740	TRUE	Empty	cAMP-dependent protein kinase type II-alpha regulatory subunit OS=Mus musculus OX=10090 GN=Prkar2a PE=1 SV=2	P12367	Prkar2a	45 kDa	TRUE	unknown	5	11	7	14	12	15	0	5	0	0	0	0	0	0	0	0	0	0
741	TRUE	Empty	Pumilio homolog 2 OS=Mus musculus OX=10090 GN=Pum2 PE=1 SV=2	Q80U58	Pum2	114 kDa	TRUE	unknown	6	10	24	28	17	9	0	0	0	0	0	0	0	0	0	0	0	0
742	TRUE	Empty	Eukaryotic translation initiation factor 2 subunit 3, X-linked OS=Mus musculus OX=10090 GN=Eif2s3x PE=1 SV=2	Q9Z0N1	Eif2s3x	51 kDa	TRUE	unknown	4	9	8	8	9	17	6	15	3	4	3	3	2	7	2	3	3	4
743	TRUE	Empty	40S ribosomal protein S21 OS=Mus musculus OX=10090 GN=Rps21 PE=1 SV=1	Q9CQR2	Rps21	9 kDa		unknown	4	7	5	4	4	4	9	9	5	6	9	8	8	6	6	7	6	0
744	TRUE	Empty	60S ribosomal protein L21 OS=Mus musculus OX=10090 GN=Rpl21 PE=1 SV=3	O09167	Rpl21	19 kDa		unknown	6	9	9	11	12	12	5	5	4	0	5	4	4	3	4	4	6	6
745	TRUE	Empty	Protein disulfide-isomerase A6 OS=Mus musculus OX=10090 GN=Pdia6 PE=1 SV=3	Q922R8	Pdia6	48 kDa	TRUE	unknown	2	8	4	6	0	2	9	11	5	5	7	5	11	6	7	10	5	5
746	TRUE	Empty	Short-chain specific acyl-CoA dehydrogenase, mitochondrial OS=Mus musculus OX=10090 GN=Acads PE=1 SV=2	Q07417	Acads	45 kDa		unknown	6	5	0	0	0	2	10	7	8	7	3	10	14	8	8	10	7	8
747	TRUE	Empty	F-BAR and double SH3 domains protein 1 OS=Mus musculus OX=10090 GN=Fchsd1 PE=1 SV=1	Q6PFY1	Fchsd1	76 kDa		unknown	0	0	0	0	0	2	0	5	0	0	0	4	0	0	0	0	0	0
748	TRUE	Empty	Eukaryotic translation initiation factor 3 subunit D OS=Mus musculus OX=10090 GN=Eif3d PE=1 SV=2	O70194	Eif3d	64 kDa	TRUE	unknown	5	10	13	9	12	11	4	10	6	2	0	3	6	8	2	4	0	3
749	TRUE	Empty	TAR DNA-binding protein 43 OS=Mus musculus OX=10090 GN=Tardbp PE=1 SV=1	Q921F2	Tardbp	45 kDa	TRUE	unknown	5	12	14	17	14	11	5	3	5	0	4	3	4	2	3	2	3	4
750	TRUE	Empty	Alpha-1,3/1,6-mannosyltransferase ALG2 OS=Mus musculus OX=10090 GN=Alg2 PE=1 SV=2	Q9DBE8	Alg2	47 kDa		unknown	3	8	24	21	19	20	4	0	0	0	0	0	2	0	0	0	0	0
751	TRUE	Empty	Unconventional myosin-IXb OS=Mus musculus OX=10090 GN=Myo9b PE=1 SV=2	Q9QY06	Myo9b	239 kDa	TRUE	unknown	0	12	25	25	19	20	0	0	0	0	0	0	0	0	0	0	0	0
752	TRUE	Empty	Zinc finger SWIM domain-containing protein 8 OS=Mus musculus OX=10090 GN=Zswim8 PE=1 SV=1	Q3UHH1	Zswim8	197 kDa		unknown	2	3	41	42	20	0	0	0	0	0	0	0	0	0	0	0	0	0
753	TRUE	Empty	Hemoglobin subunit beta-1 OS=Mus musculus OX=10090 GN=Hbb-b1 PE=1 SV=2	P02088	Hbb-b1	16 kDa	TRUE	unknown	6	3	5	5	4	3	24	5	4	3	4	12	6	8	3	4	3	4
754	TRUE	Empty	Transmembrane emp24 domain-containing protein 10 OS=Mus musculus OX=10090 GN=Tmed10 PE=1 SV=1	Q9D1D4	Tmed10	25 kDa		unknown	8	14	14	8	9	10	4	11	4	0	4	4	4	3	3	3	5	3
755	TRUE	Empty	Transaldolase OS=Mus musculus OX=10090 GN=Taldo1 PE=1 SV=2	Q93092	Taldo1	37 kDa		unknown	6	9	5	4	0	3	12	15	3	4	0	6	14	2	6	4	0	8
756	TRUE	Empty	Glycerol-3-phosphate dehydrogenase [NAD(+)], cytoplasmic OS=Mus musculus OX=10090 GN=Gpd1 PE=1 SV=3	P13707	Gpd1	38 kDa		unknown	6	6	2	5	0	5	17	6	0	0	0	8	14	3	12	8	6	7
757	TRUE	Empty	Arf-GAP with SH3 domain, ANK repeat and PH domain-containing protein 2 OS=Mus musculus OX=10090 GN=Asap2 PE=1 SV=3	Q7SIG6	Asap2	107 kDa	TRUE	unknown	0	0	0	0	0	5	0	0	0	0	0	0	0	0	0	0	0	0
758	TRUE	Empty	Voltage-dependent anion-selective channel protein 3 OS=Mus musculus OX=10090 GN=Vdac3 PE=1 SV=1	Q60931	Vdac3	31 kDa	TRUE	unknown	4	11	8	11	16	27	3	5	0	0	2	6	0	0	0	0	0	0
759	TRUE	Empty	Cytochrome P450 2A12 OS=Mus musculus OX=10090 GN=Cyp2a12 PE=1 SV=2	P56593	Cyp2a12	56 kDa	TRUE	unknown	0	0	0	0	0	0	22	6	4	6	0	8	11	9	11	12	9	11
760	TRUE	Empty	YTH domain-containing family protein 2 OS=Mus musculus OX=10090 GN=Ythdf2 PE=1 SV=1	Q91YT7	Ythdf2	62 kDa	TRUE	unknown	6	12	15	17	16	8	9	4	0	3	0	0	4	3	0	0	0	2
761	TRUE	Empty	40S ribosomal protein S23 OS=Mus musculus OX=10090 GN=Rps23 PE=1 SV=3	P62267	Rps23	16 kDa	TRUE	unknown	6	9	9	9	11	15	3	3	3	0	0	0	0	4	3	4	0	5
762	TRUE	Empty	Myb-binding protein 1A OS=Mus musculus OX=10090 GN=Mybbp1a PE=1 SV=2	Q7TPV4	Mybbp1a	152 kDa		unknown	0	11	11	19	17	17	10	5	0	3	0	0	0	0	0	0	0	3
763	TRUE	Empty	Carboxylesterase 1D OS=Mus musculus OX=10090 GN=Ces1d PE=1 SV=1	Q8VCT4	Ces1d	62 kDa	TRUE	unknown	0	0	0	0	0	0	11	10	4	4	4	9	18	6	15	9	3	14
764	TRUE	Empty	Guanine nucleotide-binding protein G(i) subunit alpha-1 OS=Mus musculus OX=10090 GN=Gnai1 PE=1 SV=1	B2RSH2	Gnai1	40 kDa	TRUE	unknown	0	0	0	0	16	21	0	0	0	0	0	0	0	0	0	0	0	0
765	TRUE	Empty	60S ribosomal protein L28 OS=Mus musculus OX=10090 GN=Rpl28 PE=1 SV=2	P41105	Rpl28	16 kDa		unknown	5	9	7	8	8	10	5	7	0	4	7	5	2	0	4	3	2	3
766	TRUE	Empty	Vitronectin OS=Mus musculus OX=10090 GN=Vtn PE=1 SV=2	P29788	Vtn	55 kDa	TRUE	unknown	0	6	4	7	3	32	4	3	5	0	0	2	4	3	4	4	5	3
767	TRUE	Empty	sp|Q8K2J4|CCD14_MOUSE-DECOY	sp|Q8K2J4|CCD14_MOUSE-DECOY		?		unknown	0	0	8	0	7	0	5	0	0	0	0	6	0	0	4	0	0	0
768	TRUE	Empty	Transmembrane 9 superfamily member 3 OS=Mus musculus OX=10090 GN=Tm9sf3 PE=1 SV=1	Q9ET30	Tm9sf3	68 kDa		unknown	9	10	11	13	15	17	6	9	0	0	0	0	0	0	0	0	0	0
769	TRUE	Empty	Glycogen phosphorylase, liver form OS=Mus musculus OX=10090 GN=Pygl PE=1 SV=4	Q9ET01	Pygl	97 kDa	TRUE	unknown	0	0	0	0	0	0	31	13	0	7	0	5	15	2	16	0	0	7
770	TRUE	Empty	FACT complex subunit SPT16 OS=Mus musculus OX=10090 GN=Supt16h PE=1 SV=2	Q920B9	Supt16h	120 kDa		unknown	9	19	8	6	12	21	0	2	0	0	0	0	0	5	0	0	0	0
771	TRUE	Empty	Probable ATP-dependent RNA helicase DDX6 OS=Mus musculus OX=10090 GN=Ddx6 PE=1 SV=1	P54823	Ddx6	54 kDa		unknown	6	14	14	14	11	19	5	5	0	0	0	0	0	0	0	0	0	0
772	TRUE	Empty	Uricase OS=Mus musculus OX=10090 GN=Uox PE=1 SV=2	P25688	Uox	35 kDa		unknown	0	0	0	0	0	0	11	8	5	3	0	9	18	8	9	11	11	11
773	TRUE	Empty	ATP-dependent RNA helicase DHX30 OS=Mus musculus OX=10090 GN=Dhx30 PE=1 SV=1	Q99PU8	Dhx30	137 kDa		unknown	0	11	20	35	19	21	0	0	0	0	0	0	0	0	0	0	0	0
774	TRUE	Empty	RNA-binding protein 47 OS=Mus musculus OX=10090 GN=Rbm47 PE=1 SV=1	Q91WT8	Rbm47	64 kDa	TRUE	unknown	0	14	22	28	24	13	0	3	0	0	0	0	0	0	0	0	0	0
775	TRUE	Empty	Protein disulfide-isomerase TMX3 OS=Mus musculus OX=10090 GN=Tmx3 PE=1 SV=2	Q8BXZ1	Tmx3	52 kDa	TRUE	unknown	3	8	9	6	7	5	9	2	4	6	3	4	4	4	4	3	6	4
776	TRUE	Empty	Lupus La protein homolog OS=Mus musculus OX=10090 GN=Ssb PE=1 SV=1	P32067	Ssb	48 kDa		unknown	3	16	13	13	12	8	5	5	5	4	0	2	3	0	4	4	2	3
777	TRUE	Empty	Septin-7 OS=Mus musculus OX=10090 GN=Septin7 PE=1 SV=1	O55131	Septin7	51 kDa	TRUE	unknown	3	15	8	6	8	11	5	10	0	4	0	5	3	11	0	0	0	5
778	TRUE	Empty	Rab GDP dissociation inhibitor beta OS=Mus musculus OX=10090 GN=Gdi2 PE=1 SV=1	Q61598	Gdi2	51 kDa	TRUE	unknown	6	9	5	3	2	4	16	22	2	0	0	5	7	0	8	4	0	4
779	TRUE	Empty	Cullin-associated NEDD8-dissociated protein 1 OS=Mus musculus OX=10090 GN=Cand1 PE=1 SV=2	Q6ZQ38	Cand1	136 kDa		unknown	2	14	3	6	2	7	25	23	0	0	0	0	2	0	7	0	0	4
780	TRUE	Empty	High mobility group protein HMGI-C OS=Mus musculus OX=10090 GN=Hmga2 PE=1 SV=1	P52927	Hmga2	12 kDa		unknown	11	19	16	19	22	20	0	0	0	0	0	0	0	0	0	0	0	0
781	TRUE	Empty	Gasdermin-A OS=Mus musculus OX=10090 GN=Gsdma PE=2 SV=1	Q9EST1	Gsdma	50 kDa	TRUE	unknown	6	2	2	3	3	2	4	14	3	2	5	7	2	4	3	3	4	6
782	TRUE	Empty	GrpE protein homolog 1, mitochondrial OS=Mus musculus OX=10090 GN=Grpel1 PE=1 SV=1	Q99LP6	Grpel1	24 kDa	TRUE	unknown	4	4	3	3	7	4	8	3	6	3	5	8	6	5	7	6	5	4
783	TRUE	Empty	Protein LYRIC OS=Mus musculus OX=10090 GN=Mtdh PE=1 SV=1	Q80WJ7	Mtdh	64 kDa		unknown	0	3	11	11	8	14	5	3	5	6	3	2	2	4	6	3	6	6
784	TRUE	Empty	Inositol 1,4,5-trisphosphate receptor type 3 OS=Mus musculus OX=10090 GN=Itpr3 PE=1 SV=3	P70227	Itpr3	304 kDa	TRUE	unknown	2	3	22	17	27	17	0	2	0	0	0	0	0	0	0	0	0	0
785	TRUE	Empty	Retinol dehydrogenase 7 OS=Mus musculus OX=10090 GN=Rdh7 PE=1 SV=1	O88451	Rdh7	36 kDa	TRUE	unknown	0	0	0	0	0	0	17	4	10	7	8	10	8	9	14	8	5	7
786	TRUE	Empty	Centrosomal protein of 55 kDa OS=Mus musculus OX=10090 GN=Cep55 PE=1 SV=2	Q8BT07	Cep55	54 kDa		unknown	6	15	22	17	20	23	0	0	0	0	0	0	0	0	0	0	0	0
787	TRUE	Empty	Protein transport protein Sec61 subunit beta OS=Mus musculus OX=10090 GN=Sec61b PE=1 SV=3	Q9CQS8	Sec61b	10 kDa		unknown	4	7	5	6	5	5	8	9	5	8	5	6	5	7	4	6	5	5
788	TRUE	Empty	Clathrin light chain B OS=Mus musculus OX=10090 GN=Cltb PE=1 SV=1	Q6IRU5	Cltb	25 kDa		unknown	6	8	8	10	13	15	2	9	5	4	5	2	0	3	3	4	6	3
789	TRUE	Empty	Nuclear cap-binding protein subunit 1 OS=Mus musculus OX=10090 GN=Ncbp1 PE=1 SV=2	Q3UYV9	Ncbp1	92 kDa		unknown	2	11	22	25	19	5	3	2	0	2	0	0	0	0	0	0	0	0
790	TRUE	Empty	Dynactin subunit 1 OS=Mus musculus OX=10090 GN=Dctn1 PE=1 SV=3	O08788	Dctn1	142 kDa	TRUE	unknown	0	11	23	22	16	17	0	10	0	0	0	0	0	0	0	0	0	0
791	TRUE	Empty	Sorting and assembly machinery component 50 homolog OS=Mus musculus OX=10090 GN=Samm50 PE=1 SV=1	Q8BGH2	Samm50	52 kDa	TRUE	unknown	6	26	7	7	9	11	0	0	0	0	0	0	0	0	0	0	0	0
792	TRUE	Empty	ATP-binding cassette sub-family F member 2 OS=Mus musculus OX=10090 GN=Abcf2 PE=1 SV=1	Q99LE6	Abcf2	72 kDa		unknown	4	12	19	16	15	13	3	0	0	5	0	0	0	7	0	0	0	2
793	TRUE	Empty	sp|Q9QXB9|DRG2_MOUSE-DECOY	sp|Q9QXB9|DRG2_MOUSE-DECOY		?	TRUE	unknown	6	0	0	4	0	0	0	3	0	0	0	0	0	0	0	0	0	0
794	TRUE	Empty	Polypyrimidine tract-binding protein 3 OS=Mus musculus OX=10090 GN=Ptbp3 PE=1 SV=1	Q8BHD7	Ptbp3	57 kDa	TRUE	unknown	0	7	13	18	14	11	0	7	0	0	0	0	0	0	0	0	0	0
795	TRUE	Empty	RNA-binding protein with multiple splicing OS=Mus musculus OX=10090 GN=Rbpms PE=1 SV=2	Q9WVB0	Rbpms	22 kDa	TRUE	unknown	7	5	11	10	9	5	6	5	5	5	4	3	3	4	3	4	3	3
796	TRUE	Empty	Cysteine-rich protein 2 OS=Mus musculus OX=10090 GN=Crip2 PE=1 SV=1	Q9DCT8	Crip2	23 kDa		unknown	4	5	3	0	2	4	3	4	4	4	7	8	5	7	7	5	8	7
797	TRUE	Empty	2-oxoisovalerate dehydrogenase subunit beta, mitochondrial OS=Mus musculus OX=10090 GN=Bckdhb PE=1 SV=2	Q6P3A8	Bckdhb	43 kDa		unknown	4	4	11	10	8	3	6	0	4	3	6	5	6	8	6	10	3	4
798	TRUE	Empty	Serine beta-lactamase-like protein LACTB, mitochondrial OS=Mus musculus OX=10090 GN=Lactb PE=1 SV=1	Q9EP89	Lactb	61 kDa	TRUE	unknown	7	13	9	7	10	13	2	0	3	3	3	5	0	3	5	5	5	3
799	TRUE	Empty	Kinesin-like protein KIF21A OS=Mus musculus OX=10090 GN=Kif21a PE=1 SV=2	Q9QXL2	Kif21a	187 kDa	TRUE	unknown	2	3	0	0	0	2	4	0	3	0	7	4	6	7	3	6	5	5
800	TRUE	Empty	Nucleosome assembly protein 1-like 1 OS=Mus musculus OX=10090 GN=Nap1l1 PE=1 SV=2	P28656	Nap1l1	45 kDa	TRUE	unknown	5	6	7	5	8	7	8	5	3	0	5	6	6	6	6	6	5	7
801	TRUE	Empty	Proteasome subunit alpha type-6 OS=Mus musculus OX=10090 GN=Psma6 PE=1 SV=1	Q9QUM9	Psma6	27 kDa		unknown	7	7	10	13	9	6	6	12	0	4	3	4	6	0	4	3	0	4
802	TRUE	Empty	Centrosome-associated protein 350 OS=Mus musculus OX=10090 GN=Cep350 PE=1 SV=1	E9Q309	Cep350	346 kDa	TRUE	unknown	0	0	0	0	0	94	0	0	0	0	0	0	0	0	0	0	0	0
803	TRUE	Empty	Condensin-2 complex subunit G2 OS=Mus musculus OX=10090 GN=Ncapg2 PE=1 SV=2	Q6DFV1	Ncapg2	131 kDa		unknown	0	0	0	0	6	4	0	0	6	0	0	0	0	0	0	0	0	5
804	TRUE	Empty	Brain acid soluble protein 1 OS=Mus musculus OX=10090 GN=Basp1 PE=1 SV=3	Q91XV3	Basp1	22 kDa		unknown	13	14	13	19	15	25	0	0	0	0	0	0	0	0	0	0	0	0
805	TRUE	Empty	S-adenosylmethionine synthase isoform type-2 OS=Mus musculus OX=10090 GN=Mat2a PE=1 SV=2	Q3THS6	Mat2a	44 kDa	TRUE	unknown	4	20	10	12	14	16	2	3	0	0	0	0	2	0	0	2	0	5
806	TRUE	Empty	Proteasome subunit alpha type-7 OS=Mus musculus OX=10090 GN=Psma7 PE=1 SV=1	Q9Z2U0	Psma7	28 kDa		unknown	4	8	12	11	12	5	5	12	2	0	0	3	6	3	3	2	0	3
807	TRUE	Empty	Vesicle-associated membrane protein-associated protein B OS=Mus musculus OX=10090 GN=Vapb PE=1 SV=3	Q9QY76	Vapb	27 kDa	TRUE	unknown	7	10	17	12	12	8	5	0	0	0	0	0	0	0	0	0	0	0
808	TRUE	Empty	Serine/arginine-rich splicing factor 5 OS=Mus musculus OX=10090 GN=Srsf5 PE=1 SV=2	O35326	Srsf5	31 kDa	TRUE	unknown	5	9	11	18	8	14	7	0	3	0	0	5	0	5	0	0	0	3
809	TRUE	Empty	Triokinase/FMN cyclase OS=Mus musculus OX=10090 GN=Tkfc PE=1 SV=1	Q8VC30	Tkfc	60 kDa		unknown	0	0	0	0	0	5	14	7	7	7	5	10	11	7	11	6	0	4
810	TRUE	Empty	Anaphase-promoting complex subunit 1 OS=Mus musculus OX=10090 GN=Anapc1 PE=1 SV=2	P53995	Anapc1	216 kDa		unknown	0	0	32	31	31	2	0	0	0	0	0	0	0	0	0	0	0	0
811	TRUE	Empty	sp|Q9Z1B3|PLCB1_MOUSE-DECOY	sp|Q9Z1B3|PLCB1_MOUSE-DECOY		?	TRUE	unknown	0	6	0	0	0	0	0	0	0	0	0	0	0	0	0	0	0	0
812	TRUE	Empty	sp|Q8CJF8|AGO4_MOUSE-DECOY	sp|Q8CJF8|AGO4_MOUSE-DECOY		?	TRUE	unknown	0	0	3	5	3	0	6	2	0	0	3	2	3	0	6	4	3	0
813	TRUE	Empty	Hypoxia up-regulated protein 1 OS=Mus musculus OX=10090 GN=Hyou1 PE=1 SV=1	Q9JKR6	Hyou1	111 kDa		unknown	0	12	15	16	10	4	8	9	3	0	0	5	6	0	0	0	0	3
814	TRUE	Empty	Extended synaptotagmin-2 OS=Mus musculus OX=10090 GN=Esyt2 PE=1 SV=1	Q3TZZ7	Esyt2	94 kDa		unknown	5	13	14	12	24	19	0	0	0	0	0	0	0	0	0	2	0	0
815	TRUE	Empty	Cytoplasmic dynein 1 light intermediate chain 1 OS=Mus musculus OX=10090 GN=Dync1li1 PE=1 SV=1	Q8R1Q8	Dync1li1	57 kDa	TRUE	unknown	7	16	9	13	14	21	7	6	0	0	0	2	0	0	0	0	0	3
816	TRUE	Empty	Cytochrome b5 type B OS=Mus musculus OX=10090 GN=Cyb5b PE=1 SV=1	Q9CQX2	Cyb5b	16 kDa		unknown	4	4	4	9	3	7	7	6	4	7	4	5	5	5	4	4	4	5
817	TRUE	Empty	Translocon-associated protein subunit alpha OS=Mus musculus OX=10090 GN=Ssr1 PE=1 SV=1	Q9CY50	Ssr1	32 kDa		unknown	4	6	11	6	8	6	7	5	6	3	4	4	5	5	4	4	4	4
818	TRUE	Empty	4-trimethylaminobutyraldehyde dehydrogenase OS=Mus musculus OX=10090 GN=Aldh9a1 PE=1 SV=1	Q9JLJ2	Aldh9a1	54 kDa		unknown	6	6	5	4	3	4	6	13	3	0	3	9	13	3	6	3	3	7
819	TRUE	Empty	Fibrinogen alpha chain OS=Mus musculus OX=10090 GN=Fga PE=1 SV=1	E9PV24	Fga	87 kDa	TRUE	unknown	0	6	4	0	4	3	9	2	5	7	8	6	6	7	7	8	9	5
820	TRUE	Empty	Signal recognition particle subunit SRP68 OS=Mus musculus OX=10090 GN=Srp68 PE=1 SV=2	Q8BMA6	Srp68	71 kDa	TRUE	unknown	0	13	3	6	3	6	8	5	6	3	4	0	0	8	4	6	6	8
821	TRUE	Empty	Serine/arginine-rich splicing factor 7 OS=Mus musculus OX=10090 GN=Srsf7 PE=1 SV=1	Q8BL97	Srsf7	31 kDa	TRUE	unknown	0	5	12	16	13	0	0	7	0	0	0	0	0	0	0	0	0	0
822	TRUE	Empty	Transcriptional activator protein Pur-beta OS=Mus musculus OX=10090 GN=Purb PE=1 SV=3	O35295	Purb	34 kDa	TRUE	unknown	0	6	15	15	11	10	0	0	0	0	0	2	0	0	0	0	0	0
823	TRUE	Empty	SH3 domain-containing protein 19 OS=Mus musculus OX=10090 GN=Sh3d19 PE=1 SV=2	Q91X43	Sh3d19	86 kDa		unknown	3	4	4	12	21	54	0	0	0	0	0	0	0	0	0	0	0	0
824	TRUE	Empty	Transportin-1 OS=Mus musculus OX=10090 GN=Tnpo1 PE=1 SV=2	Q8BFY9	Tnpo1	102 kDa	TRUE	unknown	5	9	26	15	17	14	4	7	0	0	0	0	0	0	0	0	0	0
825	TRUE	Empty	Surfeit locus protein 4 OS=Mus musculus OX=10090 GN=Surf4 PE=1 SV=1	Q64310	Surf4	30 kDa		unknown	2	7	6	7	6	12	7	9	3	0	5	6	4	2	5	3	4	3
826	TRUE	Empty	Proteasome subunit alpha type-3 OS=Mus musculus OX=10090 GN=Psma3 PE=1 SV=3	O70435	Psma3	28 kDa		unknown	3	6	13	13	13	3	5	15	0	0	0	4	3	3	0	0	0	4
827	TRUE	Empty	Dehydrogenase/reductase SDR family member 4 OS=Mus musculus OX=10090 GN=Dhrs4 PE=1 SV=3	Q99LB2	Dhrs4	30 kDa		unknown	0	5	5	7	4	6	6	5	6	6	0	8	5	9	8	6	5	7
828	TRUE	Empty	Septin-11 OS=Mus musculus OX=10090 GN=Septin11 PE=1 SV=4	Q8C1B7	Septin11	50 kDa	TRUE	unknown	2	21	5	5	9	15	0	4	0	0	0	3	0	9	0	0	0	0
829	TRUE	Empty	Probable ATP-dependent RNA helicase DDX46 OS=Mus musculus OX=10090 GN=Ddx46 PE=1 SV=2	Q569Z5	Ddx46	117 kDa	TRUE	unknown	3	5	7	6	0	5	8	10	4	3	0	4	5	8	2	0	4	10
830	TRUE	Empty	2-iminobutanoate/2-iminopropanoate deaminase OS=Mus musculus OX=10090 GN=Rida PE=1 SV=3	P52760	Rida	14 kDa		unknown	4	5	2	2	0	0	11	5	3	2	0	9	14	5	14	7	3	9
831	TRUE	Empty	Protein transport protein Sec31A OS=Mus musculus OX=10090 GN=Sec31a PE=1 SV=2	Q3UPL0	Sec31a	134 kDa	TRUE	unknown	5	19	7	13	9	6	11	7	0	0	0	0	3	0	3	3	2	2
832	TRUE	Empty	Kinesin-1 heavy chain OS=Mus musculus OX=10090 GN=Kif5b PE=1 SV=3	Q61768	Kif5b	110 kDa	TRUE	unknown	0	14	10	11	10	22	2	17	0	0	0	0	0	0	0	0	0	0
833	TRUE	Empty	Leucine-rich PPR motif-containing protein, mitochondrial OS=Mus musculus OX=10090 GN=Lrpprc PE=1 SV=2	Q6PB66	Lrpprc	157 kDa		unknown	0	24	0	13	5	3	23	8	0	0	0	0	3	0	5	3	0	3
834	TRUE	Empty	Spermatogenesis-associated protein 7 homolog OS=Mus musculus OX=10090 GN=Spata7 PE=1 SV=1	Q80VP2	Spata7	66 kDa		unknown	0	0	0	0	0	0	0	0	0	0	0	0	2	0	0	0	0	0
835	TRUE	Empty	Large proline-rich protein BAG6 OS=Mus musculus OX=10090 GN=Bag6 PE=1 SV=1	Q9Z1R2	Bag6	121 kDa	TRUE	unknown	0	21	17	17	19	0	0	0	0	0	0	0	0	0	0	0	0	0
836	TRUE	Empty	Far upstream element-binding protein 2 OS=Mus musculus OX=10090 GN=Khsrp PE=1 SV=2	Q3U0V1	Khsrp	77 kDa	TRUE	unknown	3	13	17	21	16	15	3	4	0	0	0	0	0	0	0	0	0	0
837	TRUE	Empty	ADP-sugar pyrophosphatase OS=Mus musculus OX=10090 GN=Nudt5 PE=1 SV=1	Q9JKX6	Nudt5	24 kDa		unknown	3	9	7	8	8	9	5	4	3	4	3	6	6	4	8	5	3	4
838	TRUE	Empty	Dolichol-phosphate mannosyltransferase subunit 1 OS=Mus musculus OX=10090 GN=Dpm1 PE=1 SV=1	O70152	Dpm1	29 kDa		unknown	5	9	9	8	9	5	6	4	2	2	3	4	4	4	4	4	4	3
839	TRUE	Empty	Aminoacyl tRNA synthase complex-interacting multifunctional protein 1 OS=Mus musculus OX=10090 GN=Aimp1 PE=1 SV=2	P31230	Aimp1	34 kDa	TRUE	unknown	2	13	8	10	11	7	11	4	0	0	0	0	0	6	0	0	0	2
840	TRUE	Empty	Heat shock protein beta-8 OS=Mus musculus OX=10090 GN=Hspb8 PE=1 SV=1	Q9JK92	Hspb8	22 kDa		unknown	3	0	29	23	30	0	0	0	0	2	0	0	2	0	0	0	0	0
841	TRUE	Empty	Glutathione peroxidase 1 OS=Mus musculus OX=10090 GN=Gpx1 PE=1 SV=2	P11352	Gpx1	22 kDa		unknown	0	0	0	0	0	0	12	6	5	4	4	9	12	9	10	7	7	10
842	TRUE	Empty	EH domain-containing protein 4 OS=Mus musculus OX=10090 GN=Ehd4 PE=1 SV=1	Q9EQP2	Ehd4	61 kDa	TRUE	unknown	6	10	8	10	10	22	3	6	0	0	0	0	0	0	0	0	0	0
843	TRUE	Empty	Cytochrome c oxidase subunit 4 isoform 1, mitochondrial OS=Mus musculus OX=10090 GN=Cox4i1 PE=1 SV=2	P19783	Cox4i1	20 kDa		unknown	6	5	2	3	2	3	8	6	6	5	5	8	5	7	6	7	6	5
844	TRUE	Empty	Elongin-C OS=Mus musculus OX=10090 GN=Eloc PE=1 SV=1	P83940	Eloc	12 kDa		unknown	3	9	10	9	9	13	6	7	3	2	3	2	4	2	3	2	5	3
845	TRUE	Empty	Dehydrogenase/reductase SDR family member 1 OS=Mus musculus OX=10090 GN=Dhrs1 PE=1 SV=1	Q99L04	Dhrs1	34 kDa		unknown	0	6	5	5	4	2	6	4	4	6	8	7	5	9	10	5	5	7
846	TRUE	Empty	Cadherin-1 OS=Mus musculus OX=10090 GN=Cdh1 PE=1 SV=1	P09803	Cdh1	98 kDa		unknown	7	7	11	9	9	14	5	3	2	0	2	4	5	0	2	3	4	4
847	TRUE	Empty	Endoplasmic reticulum-Golgi intermediate compartment protein 1 OS=Mus musculus OX=10090 GN=Ergic1 PE=1 SV=1	Q9DC16	Ergic1	33 kDa		unknown	6	8	8	10	7	13	6	2	7	5	2	5	3	5	4	3	0	2
848	TRUE	Empty	Lysosomal alpha-glucosidase OS=Mus musculus OX=10090 GN=Gaa PE=1 SV=2	P70699	Gaa	106 kDa		unknown	0	8	17	22	14	14	2	0	0	0	0	0	0	0	0	0	0	0
849	TRUE	Empty	Superoxide dismutase [Mn], mitochondrial OS=Mus musculus OX=10090 GN=Sod2 PE=1 SV=3	P09671	Sod2	25 kDa		unknown	0	5	0	0	0	0	11	10	3	2	0	6	14	6	11	9	4	14
850	TRUE	Empty	Staphylococcal nuclease domain-containing protein 1 OS=Mus musculus OX=10090 GN=Snd1 PE=1 SV=1	Q78PY7	Snd1	102 kDa	TRUE	unknown	0	25	5	7	8	10	8	18	0	0	0	2	5	3	0	0	0	2
851	TRUE	Empty	40S ribosomal protein S27 OS=Mus musculus OX=10090 GN=Rps27 PE=1 SV=3	Q6ZWU9	Rps27	9 kDa	TRUE	unknown	9	9	14	11	12	9	3	4	3	2	3	0	3	0	2	3	2	2
852	TRUE	Empty	Histone H2A.Z OS=Mus musculus OX=10090 GN=H2az1 PE=1 SV=2	P0C0S6	H2az1	14 kDa	TRUE	unknown	7	9	5	5	9	10	6	9	6	5	5	7	3	3	0	4	0	3
853	TRUE	Empty	Actin-related protein 2/3 complex subunit 5-like protein OS=Mus musculus OX=10090 GN=Arpc5l PE=1 SV=1	Q9D898	Arpc5l	17 kDa		unknown	0	4	0	2	3	8	3	7	5	3	4	6	2	2	3	9	9	9
854	TRUE	Empty	sp|Q6URW6|MYH14_MOUSE-DECOY	sp|Q6URW6|MYH14_MOUSE-DECOY		?	TRUE	unknown	0	0	0	0	0	2	0	0	0	0	2	0	0	0	0	0	0	0
855	TRUE	Empty	Sorting nexin-33 OS=Mus musculus OX=10090 GN=Snx33 PE=1 SV=1	Q4VAA7	Snx33	65 kDa	TRUE	unknown	0	8	6	7	8	16	0	6	3	0	2	7	0	0	0	8	5	6
856	TRUE	Empty	Nuclear pore complex protein Nup88 OS=Mus musculus OX=10090 GN=Nup88 PE=1 SV=1	Q8CEC0	Nup88	85 kDa	TRUE	unknown	15	6	10	4	11	4	7	0	3	5	3	2	2	4	2	3	2	0
857	TRUE	Empty	Cingulin-like protein 1 OS=Mus musculus OX=10090 GN=Cgnl1 PE=1 SV=2	Q6AW69	Cgnl1	148 kDa	TRUE	unknown	0	13	7	10	7	10	0	0	5	0	3	3	0	0	2	5	4	6
858	TRUE	Empty	Ras-related protein R-Ras OS=Mus musculus OX=10090 GN=Rras PE=1 SV=1	P10833	Rras	24 kDa	TRUE	unknown	5	9	8	7	9	9	7	0	0	0	0	8	0	5	0	3	0	3
859	TRUE	Empty	Nodal modulator 1 OS=Mus musculus OX=10090 GN=Nomo1 PE=1 SV=1	Q6GQT9	Nomo1	133 kDa		unknown	2	14	11	6	8	9	9	4	3	0	0	0	3	2	4	0	0	3
860	TRUE	Empty	Synaptosomal-associated protein 23 OS=Mus musculus OX=10090 GN=Snap23 PE=1 SV=1	O09044	Snap23	23 kDa	TRUE	unknown	0	8	9	10	19	24	0	0	0	0	0	0	0	0	0	2	0	3
861	TRUE	Empty	Bifunctional epoxide hydrolase 2 OS=Mus musculus OX=10090 GN=Ephx2 PE=1 SV=2	P34914	Ephx2	63 kDa		unknown	0	0	0	0	0	4	19	6	5	0	0	6	17	8	9	7	4	6
862	TRUE	Empty	Vacuolar protein sorting-associated protein 35 OS=Mus musculus OX=10090 GN=Vps35 PE=1 SV=1	Q9EQH3	Vps35	92 kDa		unknown	0	10	5	10	5	11	8	20	0	0	0	0	7	0	5	0	0	8
863	TRUE	Empty	sp|P35822|PTPRK_MOUSE-DECOY	sp|P35822|PTPRK_MOUSE-DECOY		?	TRUE	unknown	5	8	9	13	10	5	0	0	0	0	0	0	0	0	0	0	0	0
864	TRUE	Empty	Ankyrin repeat domain-containing protein 17 OS=Mus musculus OX=10090 GN=Ankrd17 PE=1 SV=2	Q99NH0	Ankrd17	274 kDa		unknown	2	14	25	21	14	12	0	0	0	0	0	0	0	0	0	0	0	0
865	TRUE	Empty	Carboxylesterase 3A OS=Mus musculus OX=10090 GN=Ces3a PE=1 SV=2	Q63880	Ces3a	63 kDa	TRUE	unknown	0	0	0	0	0	0	6	7	4	0	0	7	13	3	13	5	3	12
866	TRUE	Empty	Kinesin-like protein KIF23 OS=Mus musculus OX=10090 GN=Kif23 PE=1 SV=1	E9Q5G3	Kif23	109 kDa	TRUE	unknown	0	12	13	11	16	40	0	0	0	0	0	0	0	0	0	0	0	0
867	TRUE	Empty	Mitogen-activated protein kinase 1 OS=Mus musculus OX=10090 GN=Mapk1 PE=1 SV=3	P63085	Mapk1	41 kDa	TRUE	unknown	0	5	21	17	17	8	0	16	0	0	0	0	0	0	0	0	0	0
868	TRUE	Empty	2-oxoisovalerate dehydrogenase subunit alpha, mitochondrial OS=Mus musculus OX=10090 GN=Bckdha PE=1 SV=1	P50136	Bckdha	50 kDa		unknown	3	4	10	6	8	4	6	0	4	0	3	5	6	11	4	5	6	3
869	TRUE	Empty	RNA-binding protein 39 OS=Mus musculus OX=10090 GN=Rbm39 PE=1 SV=2	Q8VH51	Rbm39	59 kDa		unknown	0	5	10	8	8	3	9	5	4	5	5	4	4	4	3	3	6	8
870	TRUE	Empty	Band 4.1-like protein 5 OS=Mus musculus OX=10090 GN=Epb41l5 PE=1 SV=1	Q8BGS1	Epb41l5	82 kDa	TRUE	unknown	0	2	3	5	5	11	0	4	4	0	7	3	0	0	2	8	10	14
871	TRUE	Empty	Eukaryotic translation initiation factor 3 subunit I OS=Mus musculus OX=10090 GN=Eif3i PE=1 SV=1	Q9QZD9	Eif3i	36 kDa		unknown	4	10	12	9	8	9	7	13	3	0	0	0	5	3	5	0	0	0
872	TRUE	Empty	Vesicle-associated membrane protein-associated protein A OS=Mus musculus OX=10090 GN=Vapa PE=1 SV=2	Q9WV55	Vapa	28 kDa	TRUE	unknown	4	7	15	16	14	14	2	4	0	0	0	0	0	0	0	2	0	0
873	TRUE	Empty	Heterogeneous nuclear ribonucleoprotein U-like protein 1 OS=Mus musculus OX=10090 GN=Hnrnpul1 PE=1 SV=1	Q8VDM6	Hnrnpul1	96 kDa	TRUE	unknown	5	11	15	16	13	16	0	3	0	0	0	0	0	0	0	0	0	0
874	TRUE	Empty	Serine/threonine-protein kinase MARK2 OS=Mus musculus OX=10090 GN=Mark2 PE=1 SV=3	Q05512	Mark2	86 kDa	TRUE	unknown	0	6	12	21	21	28	0	0	0	0	0	0	0	0	0	0	0	0
875	TRUE	Empty	Splicing factor U2AF 35 kDa subunit OS=Mus musculus OX=10090 GN=U2af1 PE=1 SV=4	Q9D883	U2af1	28 kDa		unknown	4	7	9	13	9	10	3	5	3	5	3	4	2	3	3	5	2	4
876	TRUE	Empty	40S ribosomal protein S26 OS=Mus musculus OX=10090 GN=Rps26 PE=1 SV=3	P62855	Rps26	13 kDa		unknown	4	8	7	0	7	4	6	6	4	4	5	5	6	7	4	5	5	4
877	TRUE	Empty	E3 ubiquitin-protein ligase HUWE1 OS=Mus musculus OX=10090 GN=Huwe1 PE=1 SV=5	Q7TMY8	Huwe1	483 kDa	TRUE	unknown	0	4	5	11	16	13	2	12	0	0	0	0	0	0	0	0	0	0
878	TRUE	Empty	Eukaryotic translation initiation factor 4E OS=Mus musculus OX=10090 GN=Eif4e PE=1 SV=1	P63073	Eif4e	25 kDa		unknown	0	11	18	15	18	14	2	5	0	0	0	0	0	0	0	0	0	2
879	TRUE	Empty	Hypoxanthine-guanine phosphoribosyltransferase OS=Mus musculus OX=10090 GN=Hprt1 PE=1 SV=3	P00493	Hprt1	25 kDa		unknown	8	16	11	10	11	15	6	5	0	0	0	4	3	0	3	0	0	0
880	TRUE	Empty	Phosphoinositide 3-kinase adapter protein 1 OS=Mus musculus OX=10090 GN=Pik3ap1 PE=1 SV=1	Q9EQ32	Pik3ap1	91 kDa		unknown	2	6	22	17	20	13	5	0	0	0	0	0	0	0	0	0	0	5
881	TRUE	Empty	L-lactate dehydrogenase B chain OS=Mus musculus OX=10090 GN=Ldhb PE=1 SV=2	P16125	Ldhb	37 kDa	TRUE	unknown	0	0	0	0	0	0	0	12	0	5	0	0	0	0	0	0	0	0
882	TRUE	Empty	60S ribosomal protein L35a OS=Mus musculus OX=10090 GN=Rpl35a PE=1 SV=2	O55142	Rpl35a	13 kDa		unknown	4	7	4	4	4	0	7	5	4	7	6	7	3	4	6	5	6	5
883	TRUE	Empty	Rho guanine nucleotide exchange factor 28 OS=Mus musculus OX=10090 GN=Arhgef28 PE=1 SV=1	P97433	Arhgef28	190 kDa	TRUE	unknown	0	6	20	24	19	7	0	0	0	0	0	0	0	0	0	0	0	0
884	TRUE	Empty	Reticulon-4 OS=Mus musculus OX=10090 GN=Rtn4 PE=1 SV=2	Q99P72	Rtn4	127 kDa		unknown	4	8	6	6	3	39	6	3	0	0	0	0	3	0	3	0	0	4
885	TRUE	Empty	Protein scribble homolog OS=Mus musculus OX=10090 GN=Scrib PE=1 SV=2	Q80U72	Scrib	174 kDa	TRUE	unknown	0	4	12	11	11	36	0	2	0	0	0	0	0	0	0	0	2	0
886	TRUE	Empty	Peptidyl-prolyl cis-trans isomerase FKBP4 OS=Mus musculus OX=10090 GN=Fkbp4 PE=1 SV=5	P30416	Fkbp4	52 kDa		unknown	6	16	13	15	14	7	8	7	0	0	0	0	4	0	0	0	0	0
887	TRUE	Empty	Ecotropic viral integration site 5 protein OS=Mus musculus OX=10090 GN=Evi5 PE=1 SV=2	P97366	Evi5	93 kDa		unknown	0	9	19	18	18	15	0	0	0	0	0	0	0	0	0	0	0	0
888	TRUE	Empty	Peptidyl-prolyl cis-trans isomerase FKBP5 OS=Mus musculus OX=10090 GN=Fkbp5 PE=1 SV=1	Q64378	Fkbp5	51 kDa		unknown	3	11	22	19	24	10	0	0	0	0	0	0	0	0	0	0	0	0
889	TRUE	Empty	Syndecan-1 OS=Mus musculus OX=10090 GN=Sdc1 PE=1 SV=1	P18828	Sdc1	33 kDa		unknown	8	5	8	7	9	9	5	3	4	3	5	5	2	3	3	5	4	4
890	TRUE	Empty	Bleomycin hydrolase OS=Mus musculus OX=10090 GN=Blmh PE=1 SV=1	Q8R016	Blmh	53 kDa		unknown	4	5	3	5	2	4	5	16	2	4	8	7	4	9	4	2	3	5
891	TRUE	Empty	Fibrinogen gamma chain OS=Mus musculus OX=10090 GN=Fgg PE=1 SV=1	Q8VCM7	Fgg	49 kDa		unknown	0	8	0	3	3	4	9	5	7	4	2	4	2	4	5	10	11	4
892	TRUE	Empty	Ras-related protein Rab-11B OS=Mus musculus OX=10090 GN=Rab11b PE=1 SV=3	P46638	Rab11b	24 kDa		unknown	7	10	8	9	5	10	6	12	2	3	3	3	5	0	4	0	0	0
893	TRUE	Empty	Cytoplasmic aconitate hydratase OS=Mus musculus OX=10090 GN=Aco1 PE=1 SV=3	P28271	Aco1	98 kDa		unknown	0	0	0	0	0	0	10	4	0	0	0	7	9	0	13	0	0	9
894	TRUE	Empty	Partitioning defective 3 homolog OS=Mus musculus OX=10090 GN=Pard3 PE=1 SV=2	Q99NH2	Pard3	149 kDa	TRUE	unknown	0	22	3	5	3	49	0	0	0	0	0	0	0	0	0	0	0	0
895	TRUE	Empty	Dynactin subunit 2 OS=Mus musculus OX=10090 GN=Dctn2 PE=1 SV=3	Q99KJ8	Dctn2	44 kDa		unknown	0	14	13	11	11	14	4	7	0	0	0	0	0	0	0	2	3	6
896	TRUE	Empty	Phosphoglucomutase-1 OS=Mus musculus OX=10090 GN=Pgm1 PE=1 SV=4	Q9D0F9	Pgm1	61 kDa		unknown	0	4	0	0	0	0	11	12	2	3	0	12	20	3	6	4	0	7
897	TRUE	Empty	A-kinase anchor protein 12 OS=Mus musculus OX=10090 GN=Akap12 PE=1 SV=1	Q9WTQ5	Akap12	181 kDa	TRUE	unknown	2	47	8	7	8	16	0	0	0	0	0	0	0	0	0	0	0	0
898	TRUE	Empty	Eukaryotic translation initiation factor 3 subunit G OS=Mus musculus OX=10090 GN=Eif3g PE=1 SV=2	Q9Z1D1	Eif3g	36 kDa		unknown	5	9	5	6	5	5	6	6	3	5	0	3	2	4	4	4	0	6
899	TRUE	Empty	Parkinson disease protein 7 homolog OS=Mus musculus OX=10090 GN=Park7 PE=1 SV=1	Q99LX0	Park7	20 kDa		unknown	3	5	5	4	3	0	10	6	2	0	0	7	7	6	6	5	2	4
900	TRUE	Empty	60S ribosomal protein L32 OS=Mus musculus OX=10090 GN=Rpl32 PE=1 SV=2	P62911	Rpl32	16 kDa	TRUE	unknown	7	7	10	10	12	5	10	6	2	0	3	5	0	0	0	0	2	2
901	TRUE	Empty	Protein phosphatase 1 regulatory subunit 12B OS=Mus musculus OX=10090 GN=Ppp1r12b PE=1 SV=2	Q8BG95	Ppp1r12b	109 kDa	TRUE	unknown	0	0	0	0	0	0	0	4	7	0	0	10	0	0	0	7	10	8
902	TRUE	Empty	Delta-1-pyrroline-5-carboxylate dehydrogenase, mitochondrial OS=Mus musculus OX=10090 GN=Aldh4a1 PE=1 SV=3	Q8CHT0	Aldh4a1	62 kDa		unknown	0	0	0	0	0	0	9	6	6	2	8	7	10	7	5	8	7	9
903	TRUE	Empty	Eukaryotic translation initiation factor 3 subunit E OS=Mus musculus OX=10090 GN=Eif3e PE=1 SV=1	P60229	Eif3e	52 kDa	TRUE	unknown	0	15	15	14	7	13	7	17	0	0	0	0	0	0	0	0	0	0
904	TRUE	Empty	Serine/threonine-protein kinase 3 OS=Mus musculus OX=10090 GN=Stk3 PE=1 SV=1	Q9JI10	Stk3	57 kDa	TRUE	unknown	0	5	29	22	27	2	0	0	0	0	0	0	0	0	0	0	0	0
905	TRUE	Empty	Probable E3 ubiquitin-protein ligase HERC4 OS=Mus musculus OX=10090 GN=Herc4 PE=1 SV=2	Q6PAV2	Herc4	118 kDa		unknown	0	0	28	27	32	0	0	0	0	0	0	0	0	0	0	0	0	0
906	TRUE	Empty	Alpha-aminoadipic semialdehyde dehydrogenase OS=Mus musculus OX=10090 GN=Aldh7a1 PE=1 SV=4	Q9DBF1	Aldh7a1	59 kDa		unknown	0	2	0	0	0	0	9	6	3	4	6	10	10	6	10	5	4	8
907	TRUE	Empty	Protein piccolo OS=Mus musculus OX=10090 GN=Pclo PE=1 SV=4	Q9QYX7	Pclo	551 kDa	TRUE	unknown	0	0	0	0	0	9	6	0	2	0	0	4	3	4	3	3	3	0
908	TRUE	Empty	Gelsolin OS=Mus musculus OX=10090 GN=Gsn PE=1 SV=3	P13020	Gsn	86 kDa	TRUE	unknown	0	6	5	4	5	8	10	5	7	0	3	4	3	2	4	5	7	7
909	TRUE	Empty	FAS-associated factor 2 OS=Mus musculus OX=10090 GN=Faf2 PE=1 SV=2	Q3TDN2	Faf2	52 kDa		unknown	3	8	18	9	17	8	3	0	0	0	0	0	0	3	0	0	0	0
910	TRUE	Empty	Mitochondrial ornithine transporter 1 OS=Mus musculus OX=10090 GN=Slc25a15 PE=1 SV=1	Q9WVD5	Slc25a15	33 kDa		unknown	0	2	3	0	0	0	13	3	8	5	4	7	8	8	6	6	4	5
911	TRUE	Empty	BMP-2-inducible protein kinase OS=Mus musculus OX=10090 GN=Bmp2k PE=1 SV=1	Q91Z96	Bmp2k	126 kDa	TRUE	unknown	3	7	8	13	16	24	2	2	2	0	0	2	0	0	0	2	4	2
912	TRUE	Empty	Cytoplasmic dynein 1 intermediate chain 2 OS=Mus musculus OX=10090 GN=Dync1i2 PE=1 SV=1	O88487	Dync1i2	68 kDa	TRUE	unknown	4	10	5	9	10	13	5	11	0	0	0	4	0	3	0	0	0	3
913	TRUE	Empty	CD2-associated protein OS=Mus musculus OX=10090 GN=Cd2ap PE=1 SV=3	Q9JLQ0	Cd2ap	70 kDa		unknown	0	25	6	11	14	27	2	0	0	0	0	0	0	0	0	0	0	0
914	TRUE	Empty	Basigin OS=Mus musculus OX=10090 GN=Bsg PE=1 SV=2	P18572	Bsg	42 kDa		unknown	7	6	4	7	5	5	6	0	4	4	3	7	4	6	4	5	6	4
915	TRUE	Empty	60S acidic ribosomal protein P1 OS=Mus musculus OX=10090 GN=Rplp1 PE=1 SV=1	P47955	Rplp1	11 kDa		unknown	2	8	8	12	8	15	3	5	2	0	3	2	3	0	0	2	3	4
916	TRUE	Empty	Transmembrane emp24 domain-containing protein 2 OS=Mus musculus OX=10090 GN=Tmed2 PE=1 SV=1	Q9R0Q3	Tmed2	23 kDa		unknown	3	0	14	11	10	6	4	7	3	0	0	3	2	0	0	3	4	4
917	TRUE	Empty	sp|Q8CE72|CPLN1_MOUSE-DECOY	sp|Q8CE72|CPLN1_MOUSE-DECOY		?	TRUE	unknown	0	0	0	0	3	2	0	0	0	0	2	0	0	0	0	0	4	0
918	TRUE	Empty	Glucosidase 2 subunit beta OS=Mus musculus OX=10090 GN=Prkcsh PE=1 SV=1	O08795	Prkcsh	59 kDa		unknown	4	9	4	6	0	4	9	6	0	0	0	6	8	4	9	5	0	8
919	TRUE	Empty	Heterogeneous nuclear ribonucleoprotein D0 OS=Mus musculus OX=10090 GN=Hnrnpd PE=1 SV=2	Q60668	Hnrnpd	38 kDa	TRUE	unknown	4	12	17	17	15	11	0	2	0	0	0	0	0	0	0	0	0	0
920	TRUE	Empty	26S proteasome non-ATPase regulatory subunit 12 OS=Mus musculus OX=10090 GN=Psmd12 PE=1 SV=4	Q9D8W5	Psmd12	53 kDa		unknown	0	11	12	17	12	8	5	14	0	2	0	0	0	0	2	0	0	2
921	TRUE	Empty	Ras-related protein Rab-5C OS=Mus musculus OX=10090 GN=Rab5c PE=1 SV=2	P35278	Rab5c	23 kDa	TRUE	unknown	6	15	9	9	5	12	4	0	0	0	0	0	8	0	3	0	0	0
922	TRUE	Empty	2'-5'-oligoadenylate synthase-like protein 1 OS=Mus musculus OX=10090 GN=Oasl1 PE=2 SV=1	Q8VI94	Oasl1	59 kDa		unknown	0	0	0	0	0	0	10	7	7	5	6	9	4	5	8	9	8	10
923	TRUE	Empty	Long-chain-fatty-acid--CoA ligase 4 OS=Mus musculus OX=10090 GN=Acsl4 PE=1 SV=2	Q9QUJ7	Acsl4	79 kDa	TRUE	unknown	3	12	10	12	16	24	0	0	0	0	0	0	0	0	0	0	0	0
924	TRUE	Empty	Tubulin gamma-1 chain OS=Mus musculus OX=10090 GN=Tubg1 PE=1 SV=1	P83887	Tubg1	51 kDa		unknown	4	17	17	17	18	13	2	0	0	0	0	0	0	0	0	0	0	0
925	TRUE	Empty	ATP synthase subunit f, mitochondrial OS=Mus musculus OX=10090 GN=Atp5mf PE=1 SV=3	P56135	Atp5mf	10 kDa		unknown	0	4	0	2	2	5	6	6	8	3	5	4	7	4	6	7	7	9
926	TRUE	Empty	H-2 class I histocompatibility antigen, L-D alpha chain OS=Mus musculus OX=10090 GN=H2-L PE=1 SV=2	P01897	H2-L	41 kDa	TRUE	unknown	0	0	5	0	4	4	12	4	3	4	6	5	8	4	7	5	5	6
927	TRUE	Empty	Disks large homolog 1 OS=Mus musculus OX=10090 GN=Dlg1 PE=1 SV=1	Q811D0	Dlg1	100 kDa	TRUE	unknown	0	14	11	13	18	24	0	0	0	0	0	0	0	0	0	0	0	0
928	TRUE	Empty	Golgi resident protein GCP60 OS=Mus musculus OX=10090 GN=Acbd3 PE=1 SV=3	Q8BMP6	Acbd3	60 kDa	TRUE	unknown	0	0	25	25	24	2	0	0	0	0	0	0	0	0	0	0	0	0
929	TRUE	Empty	Guanine nucleotide-binding protein G(I)/G(S)/G(O) subunit gamma-12 OS=Mus musculus OX=10090 GN=Gng12 PE=1 SV=3	Q9DAS9	Gng12	8 kDa		unknown	3	7	6	9	11	15	4	3	5	3	5	3	3	3	0	3	2	3
930	TRUE	Empty	Cytochrome c oxidase subunit 2 OS=Mus musculus OX=10090 GN=Mtco2 PE=1 SV=1	P00405	Mtco2	26 kDa		unknown	0	4	2	3	2	3	13	4	8	2	5	5	2	7	5	7	5	6
931	TRUE	Empty	High mobility group protein B3 OS=Mus musculus OX=10090 GN=Hmgb3 PE=1 SV=3	O54879	Hmgb3	23 kDa	TRUE	unknown	0	8	0	6	0	0	8	0	0	4	0	0	0	9	0	0	0	0
932	TRUE	Empty	Adenylate kinase 2, mitochondrial OS=Mus musculus OX=10090 GN=Ak2 PE=1 SV=5	Q9WTP6	Ak2	26 kDa		unknown	0	2	0	0	0	0	13	7	3	2	6	10	12	8	9	5	3	5
933	TRUE	Empty	Glutamine--tRNA ligase OS=Mus musculus OX=10090 GN=Qars1 PE=1 SV=1	Q8BML9	Qars1	88 kDa	TRUE	unknown	3	15	8	7	7	16	10	11	0	0	0	0	0	5	3	0	0	0
934	TRUE	Empty	Dynamin-2 OS=Mus musculus OX=10090 GN=Dnm2 PE=1 SV=2	P39054	Dnm2	98 kDa	TRUE	unknown	2	17	5	6	5	12	8	21	0	0	0	0	0	0	0	0	0	0
935	TRUE	Empty	Band 4.1-like protein 2 OS=Mus musculus OX=10090 GN=Epb41l2 PE=1 SV=2	O70318	Epb41l2	110 kDa	TRUE	unknown	3	15	9	13	16	28	0	0	0	0	0	0	0	0	0	0	0	0
936	TRUE	Empty	S-phase kinase-associated protein 1 OS=Mus musculus OX=10090 GN=Skp1 PE=1 SV=3	Q9WTX5	Skp1	19 kDa		unknown	3	5	8	6	9	8	4	4	3	0	6	3	5	4	5	0	2	5
937	TRUE	Empty	Eukaryotic translation initiation factor 4 gamma 2 OS=Mus musculus OX=10090 GN=Eif4g2 PE=1 SV=2	Q62448	Eif4g2	102 kDa	TRUE	unknown	4	17	5	7	11	8	4	2	0	2	0	0	0	0	2	2	3	4
938	TRUE	Empty	Protein DEK OS=Mus musculus OX=10090 GN=Dek PE=1 SV=1	Q7TNV0	Dek	43 kDa		unknown	8	17	9	9	17	21	2	0	0	0	0	0	0	0	0	0	0	0
939	TRUE	Empty	Very-long-chain enoyl-CoA reductase OS=Mus musculus OX=10090 GN=Tecr PE=1 SV=1	Q9CY27	Tecr	36 kDa		unknown	6	10	14	11	14	7	0	6	0	0	0	0	0	0	0	0	0	0
940	TRUE	Empty	Sideroflexin-3 OS=Mus musculus OX=10090 GN=Sfxn3 PE=1 SV=1	Q91V61	Sfxn3	35 kDa	TRUE	unknown	6	12	20	17	20	11	0	0	0	0	0	0	0	0	0	0	0	0
941	TRUE	Empty	Protein CASC3 OS=Mus musculus OX=10090 GN=Casc3 PE=1 SV=3	Q8K3W3	Casc3	76 kDa		unknown	0	6	27	25	15	10	0	0	0	0	0	0	0	0	0	0	0	0
942	TRUE	Empty	Tricarboxylate transport protein, mitochondrial OS=Mus musculus OX=10090 GN=Slc25a1 PE=1 SV=1	Q8JZU2	Slc25a1	34 kDa		unknown	3	4	4	7	5	5	6	3	6	4	5	4	4	4	3	6	6	5
943	TRUE	Empty	60S ribosomal protein L22 OS=Mus musculus OX=10090 GN=Rpl22 PE=1 SV=2	P67984	Rpl22	15 kDa		unknown	5	0	5	7	6	5	4	4	4	7	4	6	4	5	4	5	4	4
944	TRUE	Empty	Acidic leucine-rich nuclear phosphoprotein 32 family member A OS=Mus musculus OX=10090 GN=Anp32a PE=1 SV=1	O35381	Anp32a	29 kDa	TRUE	unknown	6	5	8	4	2	5	7	4	5	0	3	3	6	3	3	3	4	5
945	TRUE	Empty	Leucine zipper protein 1 OS=Mus musculus OX=10090 GN=Luzp1 PE=1 SV=2	Q8R4U7	Luzp1	119 kDa		unknown	2	3	0	0	0	7	0	2	4	2	5	3	0	6	2	11	14	11
946	TRUE	Empty	H-2 class I histocompatibility antigen, K-B alpha chain OS=Mus musculus OX=10090 GN=H2-K1 PE=1 SV=1	P01901	H2-K1	41 kDa	TRUE	unknown	0	0	0	0	0	3	8	7	6	5	7	5	8	6	6	7	5	6
947	TRUE	Empty	Lipolysis-stimulated lipoprotein receptor OS=Mus musculus OX=10090 GN=Lsr PE=1 SV=1	Q99KG5	Lsr	66 kDa	TRUE	unknown	2	9	5	8	9	20	0	0	0	0	0	5	0	0	0	2	6	6
948	TRUE	Empty	Protein mono-ADP-ribosyltransferase PARP9 OS=Mus musculus OX=10090 GN=Parp9 PE=1 SV=2	Q8CAS9	Parp9	97 kDa		unknown	0	0	0	0	0	7	4	6	2	2	3	2	4	4	4	5	6	6
949	TRUE	Empty	Alanine--tRNA ligase, cytoplasmic OS=Mus musculus OX=10090 GN=Aars1 PE=1 SV=1	Q8BGQ7	Aars1	107 kDa	TRUE	unknown	5	15	4	8	6	12	6	6	2	0	0	3	5	0	0	0	0	2
950	TRUE	Empty	sp|Q9Z1T6|FYV1_MOUSE-DECOY	sp|Q9Z1T6|FYV1_MOUSE-DECOY		?	TRUE	unknown	0	0	0	0	0	0	5	5	4	0	4	5	7	3	4	0	0	3
951	TRUE	Empty	Serine/threonine-protein phosphatase PGAM5, mitochondrial OS=Mus musculus OX=10090 GN=Pgam5 PE=1 SV=1	Q8BX10	Pgam5	32 kDa		unknown	8	11	16	13	14	8	0	2	0	0	0	0	0	0	0	0	0	0
952	TRUE	Empty	Cytochrome P450 2D10 OS=Mus musculus OX=10090 GN=Cyp2d10 PE=1 SV=2	P24456	Cyp2d10	57 kDa	TRUE	unknown	0	0	0	0	0	0	16	4	5	5	4	6	7	6	10	8	8	6
953	TRUE	Empty	Ras-related protein Rab-35 OS=Mus musculus OX=10090 GN=Rab35 PE=1 SV=1	Q6PHN9	Rab35	23 kDa	TRUE	unknown	0	11	9	9	11	10	0	8	0	0	0	0	0	0	0	0	0	0
954	TRUE	Empty	116 kDa U5 small nuclear ribonucleoprotein component OS=Mus musculus OX=10090 GN=Eftud2 PE=1 SV=1	O08810	Eftud2	109 kDa	TRUE	unknown	0	13	14	12	11	9	0	12	0	0	0	0	0	0	0	0	0	0
955	TRUE	Empty	Protein RCC2 OS=Mus musculus OX=10090 GN=Rcc2 PE=1 SV=1	Q8BK67	Rcc2	56 kDa		unknown	0	9	11	6	8	15	11	8	0	2	0	2	0	0	0	0	0	0
956	TRUE	Empty	Hsp90 co-chaperone Cdc37 OS=Mus musculus OX=10090 GN=Cdc37 PE=1 SV=1	Q61081	Cdc37	45 kDa		unknown	0	8	14	15	15	6	6	2	0	0	0	3	0	2	2	0	0	2
957	TRUE	Empty	Acidic leucine-rich nuclear phosphoprotein 32 family member B OS=Mus musculus OX=10090 GN=Anp32b PE=1 SV=1	Q9EST5	Anp32b	31 kDa	TRUE	unknown	6	7	7	5	3	5	11	0	5	0	0	4	7	0	5	3	0	4
958	TRUE	Empty	Mitochondrial amidoxime-reducing component 1 OS=Mus musculus OX=10090 GN=Mtarc1 PE=1 SV=2	Q9CW42	Mtarc1	38 kDa	TRUE	unknown	0	0	0	0	0	0	7	8	6	4	4	7	9	6	6	8	6	6
959	TRUE	Empty	Ubiquitin carboxyl-terminal hydrolase 5 OS=Mus musculus OX=10090 GN=Usp5 PE=1 SV=1	P56399	Usp5	96 kDa		unknown	2	13	8	13	5	18	8	11	0	0	0	0	2	0	0	0	0	0
960	TRUE	Empty	Argininosuccinate lyase OS=Mus musculus OX=10090 GN=Asl PE=1 SV=1	Q91YI0	Asl	52 kDa		unknown	0	2	0	0	0	0	17	7	0	0	0	9	16	2	10	0	0	13
961	TRUE	Empty	DnaJ homolog subfamily B member 4 OS=Mus musculus OX=10090 GN=Dnajb4 PE=1 SV=1	Q9D832	Dnajb4	38 kDa	TRUE	unknown	0	9	27	22	22	0	2	2	0	0	0	0	0	0	0	0	0	0
962	TRUE	Empty	Hemoglobin subunit beta-2 OS=Mus musculus OX=10090 GN=Hbb-b2 PE=1 SV=2	P02089	Hbb-b2	16 kDa	TRUE	unknown	0	0	0	0	0	0	19	0	0	0	0	0	0	0	0	0	0	0
963	TRUE	Empty	Thioredoxin OS=Mus musculus OX=10090 GN=Txn PE=1 SV=3	P10639	Txn	12 kDa		unknown	4	6	4	4	5	6	7	7	2	4	3	4	5	3	5	5	4	6
964	TRUE	Empty	Mitochondrial glutamate carrier 1 OS=Mus musculus OX=10090 GN=Slc25a22 PE=1 SV=1	Q9D6M3	Slc25a22	35 kDa		unknown	2	3	7	6	7	5	5	2	7	3	4	4	4	3	6	5	3	6
965	TRUE	Empty	Minor histocompatibility antigen H13 OS=Mus musculus OX=10090 GN=Hm13 PE=1 SV=1	Q9D8V0	Hm13	42 kDa		unknown	4	3	7	9	9	5	7	7	2	0	4	3	3	3	4	3	2	5
966	TRUE	Empty	Thioredoxin-dependent peroxide reductase, mitochondrial OS=Mus musculus OX=10090 GN=Prdx3 PE=1 SV=1	P20108	Prdx3	28 kDa		unknown	6	8	4	3	5	4	8	4	0	2	3	8	11	6	3	2	3	3
967	TRUE	Empty	Melanoma-associated antigen D1 OS=Mus musculus OX=10090 GN=Maged1 PE=1 SV=1	Q9QYH6	Maged1	86 kDa		unknown	0	4	20	16	19	2	0	0	0	2	0	0	0	0	0	0	0	0
968	TRUE	Empty	sp|Q69ZX6|MOR2A_MOUSE-DECOY	sp|Q69ZX6|MOR2A_MOUSE-DECOY		?	TRUE	unknown	4	7	5	4	6	6	3	6	4	2	0	0	0	0	3	0	0	0
969	TRUE	Empty	Aspartate aminotransferase, cytoplasmic OS=Mus musculus OX=10090 GN=Got1 PE=1 SV=3	P05201	Got1	46 kDa		unknown	2	12	7	12	3	5	6	11	0	0	0	5	7	0	5	2	0	7
970	TRUE	Empty	Ras and Rab interactor 1 OS=Mus musculus OX=10090 GN=Rin1 PE=1 SV=1	Q921Q7	Rin1	83 kDa		unknown	3	7	13	14	10	22	0	0	0	0	0	0	0	0	0	0	0	0
971	TRUE	Empty	DNA mismatch repair protein Mlh1 OS=Mus musculus OX=10090 GN=Mlh1 PE=1 SV=2	Q9JK91	Mlh1	85 kDa		unknown	0	0	31	19	28	0	0	0	0	0	0	0	0	0	0	0	0	0
972	TRUE	Empty	4F2 cell-surface antigen heavy chain OS=Mus musculus OX=10090 GN=Slc3a2 PE=1 SV=1	P10852	Slc3a2	58 kDa		unknown	5	9	7	10	9	13	5	0	0	4	0	6	0	2	0	0	0	0
973	TRUE	Empty	Ubiquitin thioesterase OTUB1 OS=Mus musculus OX=10090 GN=Otub1 PE=1 SV=2	Q7TQI3	Otub1	31 kDa		unknown	4	9	3	5	4	13	0	10	0	0	0	0	0	0	0	0	0	0
974	TRUE	Empty	F-box only protein 30 OS=Mus musculus OX=10090 GN=Fbxo30 PE=1 SV=2	Q8BJL1	Fbxo30	83 kDa		unknown	0	0	13	9	17	28	0	0	0	0	0	0	0	0	0	0	0	0
975	TRUE	Empty	Glutathione S-transferase A4 OS=Mus musculus OX=10090 GN=Gsta4 PE=1 SV=3	P24472	Gsta4	26 kDa	TRUE	unknown	0	5	0	6	0	0	7	4	0	4	0	0	5	0	5	0	0	0
976	TRUE	Empty	Nucleolar protein 56 OS=Mus musculus OX=10090 GN=Nop56 PE=1 SV=2	Q9D6Z1	Nop56	64 kDa		unknown	0	15	12	9	14	16	0	8	0	0	0	0	0	0	0	0	0	0
977	TRUE	Empty	Monocarboxylate transporter 1 OS=Mus musculus OX=10090 GN=Slc16a1 PE=1 SV=1	P53986	Slc16a1	53 kDa		unknown	3	5	8	9	7	11	5	3	2	2	2	2	4	3	4	2	4	3
978	TRUE	Empty	Transmembrane 9 superfamily member 2 OS=Mus musculus OX=10090 GN=Tm9sf2 PE=1 SV=1	P58021	Tm9sf2	75 kDa		unknown	2	6	7	8	7	13	8	3	4	0	0	0	3	0	2	2	0	0
979	TRUE	Empty	Cysteine and glycine-rich protein 1 OS=Mus musculus OX=10090 GN=Csrp1 PE=1 SV=3	P97315	Csrp1	21 kDa		unknown	4	4	6	6	6	8	5	4	2	5	5	4	6	6	0	3	3	2
980	TRUE	Empty	5'-3' exoribonuclease 2 OS=Mus musculus OX=10090 GN=Xrn2 PE=1 SV=1	Q9DBR1	Xrn2	109 kDa	TRUE	unknown	0	4	15	16	12	16	0	0	0	0	0	0	0	0	0	0	0	0
981	TRUE	Empty	Cytochrome b-c1 complex subunit Rieske, mitochondrial OS=Mus musculus OX=10090 GN=Uqcrfs1 PE=1 SV=1	Q9CR68	Uqcrfs1	29 kDa		unknown	0	0	0	0	0	0	10	6	4	5	5	6	6	7	7	5	4	4
982	TRUE	Empty	Barrier-to-autointegration factor OS=Mus musculus OX=10090 GN=Banf1 PE=1 SV=1	O54962	Banf1	10 kDa		unknown	6	10	5	8	9	9	0	4	0	0	4	0	0	0	3	0	4	0
983	TRUE	Empty	sp|O88466|ZN106_MOUSE-DECOY	sp|O88466|ZN106_MOUSE-DECOY		?	TRUE	unknown	0	0	0	0	0	0	0	3	0	0	0	0	0	0	0	0	0	0
984	TRUE	Empty	Transcription factor A, mitochondrial OS=Mus musculus OX=10090 GN=Tfam PE=1 SV=2	P40630	Tfam	28 kDa		unknown	0	4	3	3	4	5	7	4	5	5	2	4	2	5	3	4	5	4
985	TRUE	Empty	60S ribosomal protein L36 OS=Mus musculus OX=10090 GN=Rpl36 PE=1 SV=2	P47964	Rpl36	12 kDa	TRUE	unknown	4	4	7	0	4	4	3	6	5	6	6	4	2	3	0	5	5	6
986	TRUE	Empty	ATP-binding cassette sub-family F member 1 OS=Mus musculus OX=10090 GN=Abcf1 PE=1 SV=1	Q6P542	Abcf1	95 kDa	TRUE	unknown	3	5	4	6	5	9	4	6	7	3	3	0	0	3	0	5	2	4
987	TRUE	Empty	Annexin A7 OS=Mus musculus OX=10090 GN=Anxa7 PE=1 SV=2	Q07076	Anxa7	50 kDa	TRUE	unknown	0	6	4	4	4	4	7	5	3	0	0	3	6	2	5	5	2	8
988	TRUE	Empty	Ribose-phosphate pyrophosphokinase 1 OS=Mus musculus OX=10090 GN=Prps1 PE=1 SV=4	Q9D7G0	Prps1	35 kDa	TRUE	unknown	0	4	15	12	14	5	14	2	0	0	0	0	0	0	0	0	0	0
989	TRUE	Empty	Cytochrome b-c1 complex subunit 1, mitochondrial OS=Mus musculus OX=10090 GN=Uqcrc1 PE=1 SV=2	Q9CZ13	Uqcrc1	53 kDa	TRUE	unknown	0	3	0	2	0	0	11	16	2	2	5	6	5	4	9	5	2	6
990	TRUE	Empty	Brain-specific angiogenesis inhibitor 1-associated protein 2-like protein 1 OS=Mus musculus OX=10090 GN=Baiap2l1 PE=1 SV=1	Q9DBJ3	Baiap2l1	57 kDa	TRUE	unknown	0	12	13	12	13	20	0	0	0	0	0	0	0	5	0	0	0	0
991	TRUE	Empty	DnaJ homolog subfamily C member 10 OS=Mus musculus OX=10090 GN=Dnajc10 PE=1 SV=2	Q9DC23	Dnajc10	91 kDa		unknown	0	0	26	22	22	2	0	0	0	0	0	0	0	0	0	0	0	0
992	TRUE	Empty	Nascent polypeptide-associated complex subunit alpha, muscle-specific form OS=Mus musculus OX=10090 GN=Naca PE=1 SV=2	P70670	Naca	220 kDa	TRUE	unknown	4	10	2	4	2	4	3	8	6	5	3	4	5	6	3	4	3	4
993	TRUE	Empty	sp|A2AWL7|MGAP_MOUSE-DECOY	sp|A2AWL7|MGAP_MOUSE-DECOY		?	TRUE	unknown	0	2	3	5	4	8	0	0	2	2	0	2	2	0	0	4	4	0
994	TRUE	Empty	Aryl hydrocarbon receptor nuclear translocator-like protein 2 OS=Mus musculus OX=10090 GN=Arntl2 PE=1 SV=2	Q2VPD4	Arntl2	64 kDa		unknown	0	0	0	0	0	0	0	0	0	5	0	0	0	0	0	0	0	0
995	TRUE	Empty	RNA binding motif protein, X-linked-like-1 OS=Mus musculus OX=10090 GN=Rbmxl1 PE=2 SV=1	Q91VM5	Rbmxl1	42 kDa	TRUE	unknown	2	7	7	11	7	7	0	3	0	0	0	0	0	0	0	0	0	0
996	TRUE	Empty	Rhotekin OS=Mus musculus OX=10090 GN=Rtkn PE=1 SV=3	Q8C6B2	Rtkn	63 kDa	TRUE	unknown	4	4	8	10	11	11	6	0	0	0	0	0	5	5	0	2	0	0
997	TRUE	Empty	Calpain-1 catalytic subunit OS=Mus musculus OX=10090 GN=Capn1 PE=1 SV=1	O35350	Capn1	82 kDa		unknown	4	4	9	9	8	24	4	10	0	0	0	0	0	0	0	0	0	0
998	TRUE	Empty	Kynurenine 3-monooxygenase OS=Mus musculus OX=10090 GN=Kmo PE=1 SV=1	Q91WN4	Kmo	55 kDa		unknown	0	0	0	0	0	0	9	7	6	6	6	5	6	9	4	6	10	5
999	TRUE	Empty	Immunoglobulin kappa constant OS=Mus musculus OX=10090 GN=Igkc PE=1 SV=2	P01837	Igkc	12 kDa		unknown	0	0	0	0	0	0	5	3	6	5	9	8	5	8	10	7	6	5
1000	TRUE	Empty	Guanine nucleotide-binding protein subunit alpha-13 OS=Mus musculus OX=10090 GN=Gna13 PE=1 SV=1	P27601	Gna13	44 kDa	TRUE	unknown	0	9	0	5	0	12	0	0	0	0	0	0	0	0	0	0	0	0
1001	TRUE	Empty	V-type proton ATPase catalytic subunit A OS=Mus musculus OX=10090 GN=Atp6v1a PE=1 SV=2	P50516	Atp6v1a	68 kDa		unknown	0	13	7	9	10	9	0	28	0	0	0	0	0	0	0	0	0	0
1002	TRUE	Empty	Retrovirus-related Env polyprotein from Fv-4 locus OS=Mus musculus OX=10090 GN=Fv4 PE=1 SV=2	P11370	Fv4	74 kDa	TRUE	unknown	0	13	12	14	15	17	0	0	0	0	0	0	0	0	0	0	0	0
1003	TRUE	Empty	E3 ubiquitin-protein ligase RAD18 OS=Mus musculus OX=10090 GN=Rad18 PE=1 SV=2	Q9QXK2	Rad18	57 kDa		unknown	0	0	30	26	25	0	0	0	0	0	0	0	0	0	0	0	0	0
1004	TRUE	Empty	Aspartyl/asparaginyl beta-hydroxylase OS=Mus musculus OX=10090 GN=Asph PE=1 SV=1	Q8BSY0	Asph	83 kDa	TRUE	unknown	0	5	8	9	7	5	7	0	5	3	2	4	0	5	2	2	4	4
1005	TRUE	Empty	Casein kinase II subunit alpha OS=Mus musculus OX=10090 GN=Csnk2a1 PE=1 SV=2	Q60737	Csnk2a1	45 kDa		unknown	5	6	7	11	7	7	3	10	4	3	0	2	2	5	0	3	0	2
1006	TRUE	Empty	Disco-interacting protein 2 homolog A OS=Mus musculus OX=10090 GN=Dip2a PE=1 SV=3	Q8BWT5	Dip2a	165 kDa	TRUE	unknown	0	0	0	0	0	0	0	0	2	3	4	4	4	2	5	3	0	0
1007	TRUE	Empty	Adenylyl cyclase-associated protein 1 OS=Mus musculus OX=10090 GN=Cap1 PE=1 SV=4	P40124	Cap1	52 kDa	TRUE	unknown	4	10	4	5	5	3	7	16	0	0	0	0	6	0	4	0	0	3
1008	TRUE	Empty	Serine/threonine-protein kinase A-Raf OS=Mus musculus OX=10090 GN=Araf PE=1 SV=2	P04627	Araf	68 kDa	TRUE	unknown	4	6	17	15	18	10	0	0	0	0	0	0	0	0	0	0	0	0
1009	TRUE	Empty	Sorbitol dehydrogenase OS=Mus musculus OX=10090 GN=Sord PE=1 SV=3	Q64442	Sord	38 kDa		unknown	0	0	0	0	0	0	10	5	3	4	0	7	14	8	5	7	4	8
1010	TRUE	Empty	Ubiquitin carboxyl-terminal hydrolase 10 OS=Mus musculus OX=10090 GN=Usp10 PE=1 SV=3	P52479	Usp10	87 kDa		unknown	3	11	13	12	11	17	0	0	0	0	0	0	0	0	0	0	0	0
1011	TRUE	Empty	RNA-binding protein Musashi homolog 2 OS=Mus musculus OX=10090 GN=Msi2 PE=1 SV=1	Q920Q6	Msi2	37 kDa	TRUE	unknown	6	7	18	17	15	11	0	0	0	0	0	0	0	0	0	0	0	0
1012	TRUE	Empty	Complement component 1 Q subcomponent-binding protein, mitochondrial OS=Mus musculus OX=10090 GN=C1qbp PE=1 SV=1	O35658	C1qbp	31 kDa	TRUE	unknown	0	7	15	17	8	3	4	0	0	3	0	0	0	0	0	0	0	0
1013	TRUE	Empty	E3 ubiquitin-protein ligase MYCBP2 OS=Mus musculus OX=10090 GN=Mycbp2 PE=1 SV=3	Q7TPH6	Mycbp2	521 kDa	TRUE	unknown	3	6	8	6	6	9	0	0	0	4	0	3	2	0	3	0	0	0
1014	TRUE	Empty	Chloride intracellular channel protein 4 OS=Mus musculus OX=10090 GN=Clic4 PE=1 SV=3	Q9QYB1	Clic4	29 kDa	TRUE	unknown	0	5	3	4	5	9	5	0	0	0	0	2	3	0	0	0	0	2
1015	TRUE	Empty	Translationally-controlled tumor protein OS=Mus musculus OX=10090 GN=Tpt1 PE=1 SV=1	P63028	Tpt1	19 kDa	TRUE	unknown	5	11	6	7	6	4	6	5	0	0	0	5	5	0	6	0	0	6
1016	TRUE	Empty	SEC23-interacting protein OS=Mus musculus OX=10090 GN=Sec23ip PE=1 SV=2	Q6NZC7	Sec23ip	111 kDa		unknown	2	20	5	5	12	10	5	2	0	0	0	2	0	0	0	0	0	4
1017	TRUE	Empty	Epidermal growth factor receptor substrate 15-like 1 OS=Mus musculus OX=10090 GN=Eps15l1 PE=1 SV=3	Q60902	Eps15l1	99 kDa		unknown	0	9	5	10	12	19	3	5	0	3	0	0	0	0	0	0	0	0
1018	TRUE	Empty	Zinc finger CCCH-type antiviral protein 1 OS=Mus musculus OX=10090 GN=Zc3hav1 PE=1 SV=1	Q3UPF5	Zc3hav1	107 kDa		unknown	0	9	10	11	10	6	7	0	0	3	0	0	0	0	0	3	0	0
1019	TRUE	Empty	IQ motif and SEC7 domain-containing protein 1 OS=Mus musculus OX=10090 GN=Iqsec1 PE=1 SV=2	Q8R0S2	Iqsec1	108 kDa	TRUE	unknown	0	6	16	16	14	8	0	0	0	0	0	0	0	0	0	0	0	0
1020	TRUE	Empty	Plexin-B2 OS=Mus musculus OX=10090 GN=Plxnb2 PE=1 SV=1	B2RXS4	Plxnb2	206 kDa	TRUE	unknown	0	6	5	10	14	31	0	0	0	0	0	0	0	0	0	0	0	0
1021	TRUE	Empty	Prothymosin alpha OS=Mus musculus OX=10090 GN=Ptma PE=1 SV=2	P26350	Ptma	12 kDa		unknown	6	15	6	8	2	8	4	2	3	3	2	5	3	0	3	3	0	3
1022	TRUE	Empty	sp|Q9QYX7|PCLO_MOUSE-DECOY	sp|Q9QYX7|PCLO_MOUSE-DECOY		?	TRUE	unknown	0	0	0	0	4	0	0	0	0	0	0	0	0	0	5	3	0	0
1023	TRUE	Empty	Very-long-chain 3-oxoacyl-CoA reductase OS=Mus musculus OX=10090 GN=Hsd17b12 PE=1 SV=1	O70503	Hsd17b12	35 kDa	TRUE	unknown	4	5	9	9	10	4	6	2	3	2	4	2	2	2	0	0	0	0
1024	TRUE	Empty	2-amino-3-ketobutyrate coenzyme A ligase, mitochondrial OS=Mus musculus OX=10090 GN=Gcat PE=1 SV=2	O88986	Gcat	45 kDa		unknown	0	0	5	2	0	9	6	7	4	3	0	5	4	5	5	6	5	4
1025	TRUE	Empty	ADP-ribosylation factor-like protein 1 OS=Mus musculus OX=10090 GN=Arl1 PE=1 SV=1	P61211	Arl1	20 kDa		unknown	3	0	8	10	8	7	8	3	2	0	3	4	4	2	3	0	2	6
1026	TRUE	Empty	Rho GDP-dissociation inhibitor 1 OS=Mus musculus OX=10090 GN=Arhgdia PE=1 SV=3	Q99PT1	Arhgdia	23 kDa		unknown	8	8	9	8	2	4	7	5	2	0	0	4	6	0	4	3	0	5
1027	TRUE	Empty	Inverted formin-2 OS=Mus musculus OX=10090 GN=Inf2 PE=1 SV=1	Q0GNC1	Inf2	139 kDa	TRUE	unknown	0	0	0	2	0	7	2	4	6	4	0	0	0	2	3	10	14	8
1028	TRUE	Empty	Dihydrolipoyl dehydrogenase, mitochondrial OS=Mus musculus OX=10090 GN=Dld PE=1 SV=2	O08749	Dld	54 kDa		unknown	0	5	0	0	0	0	8	3	7	2	5	5	12	8	7	6	4	5
1029	TRUE	Empty	sp|Q80Z38|SHAN2_MOUSE-DECOY	sp|Q80Z38|SHAN2_MOUSE-DECOY		?	TRUE	unknown	0	0	0	0	0	0	0	0	4	0	0	0	0	0	0	0	0	0
1030	TRUE	Empty	Rac GTPase-activating protein 1 OS=Mus musculus OX=10090 GN=Racgap1 PE=1 SV=1	Q9WVM1	Racgap1	70 kDa		unknown	0	10	11	14	11	23	0	0	0	0	0	0	0	0	0	0	0	0
1031	TRUE	Empty	Transmembrane protein 43 OS=Mus musculus OX=10090 GN=Tmem43 PE=1 SV=1	Q9DBS1	Tmem43	45 kDa		unknown	0	5	16	14	19	14	0	4	0	0	0	0	0	0	0	0	0	0
1032	TRUE	Empty	YTH domain-containing family protein 1 OS=Mus musculus OX=10090 GN=Ythdf1 PE=1 SV=1	P59326	Ythdf1	61 kDa	TRUE	unknown	0	0	10	11	10	8	0	0	0	0	0	0	0	0	0	0	0	0
1033	TRUE	Empty	Keratin, type II cytoskeletal 80 OS=Mus musculus OX=10090 GN=Krt80 PE=1 SV=1	Q0VBK2	Krt80	51 kDa	TRUE	unknown	3	2	4	4	2	2	3	8	2	4	3	2	5	3	4	4	5	3
1034	TRUE	Empty	Cleft lip and palate transmembrane protein 1 homolog OS=Mus musculus OX=10090 GN=Clptm1 PE=1 SV=1	Q8VBZ3	Clptm1	75 kDa		unknown	5	4	9	9	6	9	4	6	2	2	0	2	3	3	2	2	3	0
1035	TRUE	Empty	sp|O88329|MYO1A_MOUSE-DECOY	sp|O88329|MYO1A_MOUSE-DECOY		?	TRUE	unknown	0	0	0	0	0	0	0	0	0	0	0	0	0	0	0	0	0	3
1036	TRUE	Empty	Neutral alpha-glucosidase AB OS=Mus musculus OX=10090 GN=Ganab PE=1 SV=1	Q8BHN3	Ganab	107 kDa		unknown	0	14	6	8	0	5	9	7	0	0	0	5	7	0	3	0	0	2
1037	TRUE	Empty	E3 ubiquitin-protein ligase TRIM58 OS=Mus musculus OX=10090 GN=Trim58 PE=2 SV=1	Q5NCC9	Trim58	55 kDa		unknown	0	0	2	0	2	0	0	0	0	0	0	0	0	0	0	0	0	0
1038	TRUE	Empty	Kinesin-like protein KIF1C OS=Mus musculus OX=10090 GN=Kif1c PE=1 SV=2	O35071	Kif1c	122 kDa	TRUE	unknown	0	6	23	18	15	10	0	0	0	0	0	0	0	0	0	0	0	0
1039	TRUE	Empty	Fructose-1,6-bisphosphatase 1 OS=Mus musculus OX=10090 GN=Fbp1 PE=1 SV=3	Q9QXD6	Fbp1	37 kDa		unknown	0	0	0	0	0	0	7	9	3	0	0	11	14	2	9	3	3	8
1040	TRUE	Empty	Transportin-3 OS=Mus musculus OX=10090 GN=Tnpo3 PE=1 SV=1	Q6P2B1	Tnpo3	104 kDa	TRUE	unknown	5	13	13	17	13	11	0	0	0	0	0	0	0	0	0	0	0	0
1041	TRUE	Empty	60S ribosomal protein L37a OS=Mus musculus OX=10090 GN=Rpl37a PE=1 SV=2	P61514	Rpl37a	10 kDa		unknown	5	5	5	3	5	6	3	3	0	0	0	2	0	0	0	3	0	2
1042	TRUE	Empty	Alanine aminotransferase 2 OS=Mus musculus OX=10090 GN=Gpt2 PE=1 SV=1	Q8BGT5	Gpt2	58 kDa	TRUE	unknown	0	4	3	6	3	0	7	5	3	0	2	8	6	5	6	3	3	6
1043	TRUE	Empty	Uncharacterized protein FLJ45252 homolog OS=Mus musculus OX=10090 PE=1 SV=2	Q6PIU9		38 kDa		unknown	0	4	6	7	5	10	0	0	0	0	0	0	0	0	0	0	0	0
1044	TRUE	Empty	Thyroid hormone receptor-associated protein 3 OS=Mus musculus OX=10090 GN=Thrap3 PE=1 SV=1	Q569Z6	Thrap3	108 kDa	TRUE	unknown	0	6	14	18	13	17	0	0	0	0	0	0	0	2	0	0	0	0
1045	TRUE	Empty	Mitochondrial carnitine/acylcarnitine carrier protein OS=Mus musculus OX=10090 GN=Slc25a20 PE=1 SV=1	Q9Z2Z6	Slc25a20	33 kDa		unknown	0	0	0	0	0	0	5	2	5	5	9	8	7	5	6	7	4	6
1046	TRUE	Empty	WD repeat-containing protein 1 OS=Mus musculus OX=10090 GN=Wdr1 PE=1 SV=3	O88342	Wdr1	66 kDa		unknown	0	13	3	6	0	9	8	10	0	0	0	4	5	0	3	0	0	2
1047	TRUE	Empty	Carboxylesterase 1F OS=Mus musculus OX=10090 GN=Ces1f PE=1 SV=1	Q91WU0	Ces1f	62 kDa	TRUE	unknown	0	0	0	0	0	0	12	4	0	0	0	7	16	0	10	2	0	13
1048	TRUE	Empty	Cell division control protein 42 homolog OS=Mus musculus OX=10090 GN=Cdc42 PE=1 SV=2	P60766	Cdc42	21 kDa	TRUE	unknown	12	7	6	9	7	13	8	7	0	0	0	0	0	0	0	0	0	0
1049	TRUE	Empty	Four and a half LIM domains protein 2 OS=Mus musculus OX=10090 GN=Fhl2 PE=1 SV=1	O70433	Fhl2	32 kDa	TRUE	unknown	0	9	15	15	19	12	0	0	0	0	0	0	0	0	0	0	0	0
1050	TRUE	Empty	La-related protein 4 OS=Mus musculus OX=10090 GN=Larp4 PE=1 SV=2	Q8BWW4	Larp4	80 kDa	TRUE	unknown	0	8	18	21	19	3	0	0	0	0	0	0	0	0	0	0	0	0
1051	TRUE	Empty	Nesprin-1 OS=Mus musculus OX=10090 GN=Syne1 PE=1 SV=2	Q6ZWR6	Syne1	1010 kDa	TRUE	unknown	0	0	2	3	0	0	0	0	0	0	0	0	0	0	0	0	0	0
1052	TRUE	Empty	Phospholipid hydroperoxide glutathione peroxidase OS=Mus musculus OX=10090 GN=Gpx4 PE=1 SV=4	O70325	Gpx4	22 kDa	TRUE	unknown	0	0	12	7	13	5	5	0	2	2	2	4	2	3	3	2	2	0
1053	TRUE	Empty	Sodium/potassium-transporting ATPase subunit beta-1 OS=Mus musculus OX=10090 GN=Atp1b1 PE=1 SV=1	P14094	Atp1b1	35 kDa		unknown	0	0	3	3	3	3	5	7	3	3	2	4	6	5	5	5	3	6
1054	TRUE	Empty	3-hydroxyisobutyrate dehydrogenase, mitochondrial OS=Mus musculus OX=10090 GN=Hibadh PE=1 SV=1	Q99L13	Hibadh	35 kDa		unknown	3	7	0	2	0	2	4	5	3	2	5	4	4	6	4	8	6	6
1055	TRUE	Empty	Mitochondrial import inner membrane translocase subunit TIM44 OS=Mus musculus OX=10090 GN=Timm44 PE=1 SV=2	O35857	Timm44	51 kDa	TRUE	unknown	0	6	0	0	0	0	8	5	0	4	0	0	0	2	2	0	0	3
1056	TRUE	Empty	3-beta-hydroxysteroid-Delta(8),Delta(7)-isomerase OS=Mus musculus OX=10090 GN=Ebp PE=1 SV=3	P70245	Ebp	26 kDa		unknown	6	6	8	7	8	5	2	0	4	2	2	0	4	0	3	3	0	2
1057	TRUE	Empty	Galectin-3 OS=Mus musculus OX=10090 GN=Lgals3 PE=1 SV=3	P16110	Lgals3	28 kDa		unknown	4	7	0	5	0	4	3	4	0	0	0	2	4	0	0	0	0	2
1058	TRUE	Empty	Protein LSM12 homolog OS=Mus musculus OX=10090 GN=Lsm12 PE=1 SV=1	Q9D0R8	Lsm12	22 kDa		unknown	7	8	10	8	12	10	2	0	0	0	0	0	0	0	0	0	0	0
1059	TRUE	Empty	N6-adenosine-methyltransferase subunit METTL3 OS=Mus musculus OX=10090 GN=Mettl3 PE=1 SV=2	Q8C3P7	Mettl3	65 kDa		unknown	0	2	0	0	0	0	0	0	0	0	0	0	0	0	0	0	0	0
1060	TRUE	Empty	Membrane-associated progesterone receptor component 2 OS=Mus musculus OX=10090 GN=Pgrmc2 PE=1 SV=2	Q80UU9	Pgrmc2	23 kDa	TRUE	unknown	0	0	4	4	5	5	6	4	4	0	0	0	0	4	0	4	0	5
1061	TRUE	Empty	Aldo-keto reductase family 1 member C13 OS=Mus musculus OX=10090 GN=Akr1c13 PE=1 SV=2	Q8VC28	Akr1c13	37 kDa		unknown	0	13	8	17	4	10	4	0	0	0	0	2	2	0	2	0	0	2
1062	TRUE	Empty	Hsc70-interacting protein OS=Mus musculus OX=10090 GN=St13 PE=1 SV=1	Q99L47	St13	42 kDa		unknown	6	11	8	7	7	5	4	2	0	0	0	3	5	0	3	0	0	3
1063	TRUE	Empty	Bifunctional purine biosynthesis protein ATIC OS=Mus musculus OX=10090 GN=Atic PE=1 SV=2	Q9CWJ9	Atic	64 kDa	TRUE	unknown	7	14	9	13	3	10	7	2	0	0	0	0	2	0	0	0	0	0
1064	TRUE	Empty	HCLS1-associated protein X-1 OS=Mus musculus OX=10090 GN=Hax1 PE=1 SV=1	O35387	Hax1	32 kDa		unknown	0	13	13	10	14	7	0	0	0	0	0	0	0	0	0	0	0	0
1065	TRUE	Empty	Keratin, type I cytoskeletal 23 OS=Mus musculus OX=10090 GN=Krt23 PE=1 SV=1	Q99PS0	Krt23	48 kDa	TRUE	unknown	0	0	0	0	0	0	0	15	0	0	0	0	0	0	0	0	0	0
1066	TRUE	Empty	Translocon-associated protein subunit delta OS=Mus musculus OX=10090 GN=Ssr4 PE=1 SV=1	Q62186	Ssr4	19 kDa		unknown	0	6	4	4	6	4	7	5	4	0	6	6	2	4	3	4	2	4
1067	TRUE	Empty	sp|Q8CGB3|UACA_MOUSE-DECOY	sp|Q8CGB3|UACA_MOUSE-DECOY		?	TRUE	unknown	0	0	0	0	2	2	0	0	0	0	0	0	0	0	0	0	0	0
1068	TRUE	Empty	Monocyte differentiation antigen CD14 OS=Mus musculus OX=10090 GN=Cd14 PE=1 SV=1	P10810	Cd14	39 kDa		unknown	2	3	3	9	10	12	0	0	0	0	2	3	2	0	0	6	3	9
1069	TRUE	Empty	Proliferation-associated protein 2G4 OS=Mus musculus OX=10090 GN=Pa2g4 PE=1 SV=3	P50580	Pa2g4	44 kDa		unknown	2	5	3	3	0	4	12	14	0	0	0	3	6	10	0	0	0	0
1070	TRUE	Empty	Threonine--tRNA ligase 1, cytoplasmic OS=Mus musculus OX=10090 GN=Tars1 PE=1 SV=2	Q9D0R2	Tars1	83 kDa	TRUE	unknown	0	9	3	4	0	6	3	8	0	0	0	0	3	20	0	0	0	0
1071	TRUE	Empty	Arylacetamide deacetylase OS=Mus musculus OX=10090 GN=Aadac PE=1 SV=3	Q99PG0	Aadac	45 kDa		unknown	0	0	0	0	0	0	9	5	6	4	0	3	11	3	6	6	4	6
1072	TRUE	Empty	Nuclear factor NF-kappa-B p100 subunit OS=Mus musculus OX=10090 GN=Nfkb2 PE=1 SV=1	Q9WTK5	Nfkb2	97 kDa		unknown	0	13	11	14	14	12	0	0	0	0	0	0	0	0	0	0	0	0
1073	TRUE	Empty	NADH dehydrogenase [ubiquinone] iron-sulfur protein 3, mitochondrial OS=Mus musculus OX=10090 GN=Ndufs3 PE=1 SV=2	Q9DCT2	Ndufs3	30 kDa		unknown	0	2	3	6	6	4	6	2	5	3	4	2	3	6	4	6	3	2
1074	TRUE	Empty	17-beta-hydroxysteroid dehydrogenase 13 OS=Mus musculus OX=10090 GN=Hsd17b13 PE=1 SV=2	Q8VCR2	Hsd17b13	33 kDa	TRUE	unknown	0	3	9	10	11	6	3	0	4	3	2	3	0	2	2	2	4	4
1075	TRUE	Empty	S-methyl-5'-thioadenosine phosphorylase OS=Mus musculus OX=10090 GN=Mtap PE=1 SV=1	Q9CQ65	Mtap	31 kDa		unknown	6	6	5	5	5	14	6	0	0	0	0	0	5	0	0	0	0	0
1076	TRUE	Empty	Isochorismatase domain-containing protein 2A OS=Mus musculus OX=10090 GN=Isoc2a PE=1 SV=1	P85094	Isoc2a	22 kDa	TRUE	unknown	0	2	0	0	2	0	4	6	7	0	3	5	6	4	5	7	4	4
1077	TRUE	Empty	Mannosyl-oligosaccharide glucosidase OS=Mus musculus OX=10090 GN=Mogs PE=1 SV=1	Q80UM7	Mogs	92 kDa		unknown	4	4	10	4	7	8	8	3	0	0	0	2	0	5	2	0	0	0
1078	TRUE	Empty	Proteasome subunit alpha type-5 OS=Mus musculus OX=10090 GN=Psma5 PE=1 SV=1	Q9Z2U1	Psma5	26 kDa		unknown	0	8	7	14	7	2	0	12	0	3	0	0	0	0	0	0	0	0
1079	TRUE	Empty	Very long-chain acyl-CoA synthetase OS=Mus musculus OX=10090 GN=Slc27a2 PE=1 SV=2	O35488	Slc27a2	70 kDa		unknown	0	0	0	0	0	0	16	5	5	6	3	6	3	5	3	8	5	5
1080	TRUE	Empty	Pre-mRNA-processing-splicing factor 8 OS=Mus musculus OX=10090 GN=Prpf8 PE=1 SV=2	Q99PV0	Prpf8	274 kDa		unknown	0	7	14	15	12	9	0	9	0	0	0	0	0	0	0	0	0	0
1081	TRUE	Empty	V-type proton ATPase subunit H OS=Mus musculus OX=10090 GN=Atp6v1h PE=1 SV=1	Q8BVE3	Atp6v1h	56 kDa		unknown	3	12	13	13	11	10	3	6	0	0	0	0	0	0	0	0	0	0
1082	TRUE	Empty	Serine/threonine-protein phosphatase 6 catalytic subunit OS=Mus musculus OX=10090 GN=Ppp6c PE=1 SV=1	Q9CQR6	Ppp6c	35 kDa		unknown	3	4	18	13	11	7	0	0	0	0	0	0	0	0	0	0	0	0
1083	TRUE	Empty	Annexin A13 OS=Mus musculus OX=10090 GN=Anxa13 PE=1 SV=3	Q99JG3	Anxa13	36 kDa		unknown	0	9	11	10	15	23	0	0	0	0	0	0	0	0	0	0	0	0
1084	TRUE	Empty	MLV-related proviral Env polyprotein OS=Mus musculus OX=10090 PE=1 SV=3	P10404		70 kDa	TRUE	unknown	6	11	9	11	11	24	0	0	0	0	0	0	0	0	0	0	0	0
1085	TRUE	Empty	Cyclin-dependent kinase 4 OS=Mus musculus OX=10090 GN=Cdk4 PE=1 SV=1	P30285	Cdk4	34 kDa	TRUE	unknown	0	0	16	17	20	8	0	0	0	0	0	0	0	0	0	0	0	0
1086	TRUE	Empty	Pyruvate dehydrogenase E1 component subunit alpha, somatic form, mitochondrial OS=Mus musculus OX=10090 GN=Pdha1 PE=1 SV=1	P35486	Pdha1	43 kDa	TRUE	unknown	5	8	4	5	4	4	5	3	2	2	0	2	6	3	2	4	2	2
1087	TRUE	Empty	Immunity-related GTPase family M protein 1 OS=Mus musculus OX=10090 GN=Irgm1 PE=1 SV=1	Q60766	Irgm1	47 kDa	TRUE	unknown	0	2	5	6	8	2	10	0	3	4	3	3	2	4	4	2	2	4
1088	TRUE	Empty	Methylmalonyl-CoA mutase, mitochondrial OS=Mus musculus OX=10090 GN=Mmut PE=1 SV=2	P16332	Mmut	83 kDa	TRUE	unknown	0	5	0	0	0	0	6	3	4	0	2	6	11	12	4	4	0	3
1089	TRUE	Empty	Pre-mRNA-processing factor 40 homolog A OS=Mus musculus OX=10090 GN=Prpf40a PE=1 SV=1	Q9R1C7	Prpf40a	108 kDa	TRUE	unknown	0	6	12	12	9	12	0	6	0	0	0	0	0	0	0	0	0	0
1090	TRUE	Empty	Isovaleryl-CoA dehydrogenase, mitochondrial OS=Mus musculus OX=10090 GN=Ivd PE=1 SV=1	Q9JHI5	Ivd	46 kDa	TRUE	unknown	0	3	0	0	0	0	7	5	3	0	4	7	6	6	7	7	7	7
1091	TRUE	Empty	Glycerol-3-phosphate dehydrogenase, mitochondrial OS=Mus musculus OX=10090 GN=Gpd2 PE=1 SV=2	Q64521	Gpd2	81 kDa		unknown	7	23	9	7	4	9	2	0	0	0	0	0	3	0	0	0	0	0
1092	TRUE	Empty	Flotillin-1 OS=Mus musculus OX=10090 GN=Flot1 PE=1 SV=1	O08917	Flot1	48 kDa	TRUE	unknown	4	7	12	9	14	24	0	0	0	0	0	0	0	0	0	0	0	0
1093	TRUE	Empty	Phosphatidylethanolamine-binding protein 1 OS=Mus musculus OX=10090 GN=Pebp1 PE=1 SV=3	P70296	Pebp1	21 kDa	TRUE	unknown	5	7	4	8	6	7	5	4	0	0	0	3	4	0	3	0	0	4
1094	TRUE	Empty	Eukaryotic translation initiation factor 1A, X-chromosomal OS=Mus musculus OX=10090 GN=Eif1ax PE=2 SV=3	Q8BMJ3	Eif1ax	16 kDa	TRUE	unknown	2	3	0	0	0	4	2	3	2	5	0	6	2	5	4	4	3	2
1095	TRUE	Empty	Probable D-lactate dehydrogenase, mitochondrial OS=Mus musculus OX=10090 GN=Ldhd PE=1 SV=1	Q7TNG8	Ldhd	52 kDa	TRUE	unknown	0	4	6	6	0	4	4	6	0	0	0	5	8	5	5	3	2	4
1096	TRUE	Empty	CTP synthase 1 OS=Mus musculus OX=10090 GN=Ctps1 PE=1 SV=2	P70698	Ctps1	67 kDa	TRUE	unknown	0	4	12	9	9	8	4	4	0	0	2	2	3	2	0	2	0	2
1097	TRUE	Empty	Amine oxidase [flavin-containing] A OS=Mus musculus OX=10090 GN=Maoa PE=1 SV=3	Q64133	Maoa	60 kDa		unknown	5	9	12	9	8	10	0	0	0	0	0	0	0	0	2	0	0	0
1098	TRUE	Empty	Double-stranded RNA-binding protein Staufen homolog 1 OS=Mus musculus OX=10090 GN=Stau1 PE=1 SV=1	Q9Z108	Stau1	54 kDa		unknown	0	12	9	11	8	6	4	4	0	0	0	0	0	0	0	0	0	0
1099	TRUE	Empty	Ras-related C3 botulinum toxin substrate 1 OS=Mus musculus OX=10090 GN=Rac1 PE=1 SV=1	P63001	Rac1	21 kDa	TRUE	unknown	12	9	6	7	7	7	5	0	0	0	0	0	0	0	0	0	0	0
1100	TRUE	Empty	NFX1-type zinc finger-containing protein 1 OS=Mus musculus OX=10090 GN=Znfx1 PE=1 SV=3	Q8R151	Znfx1	219 kDa		unknown	0	0	17	20	11	5	0	0	0	0	0	0	0	0	0	0	0	0
1101	TRUE	Empty	Plasma membrane calcium-transporting ATPase 1 OS=Mus musculus OX=10090 GN=Atp2b1 PE=1 SV=1	G5E829	Atp2b1	135 kDa	TRUE	unknown	5	7	7	10	11	17	4	2	0	0	0	0	0	0	0	0	0	0
1102	TRUE	Empty	Heterogeneous nuclear ribonucleoproteins C1/C2 OS=Mus musculus OX=10090 GN=Hnrnpc PE=1 SV=1	Q9Z204	Hnrnpc	34 kDa	TRUE	unknown	3	13	9	9	8	11	0	12	0	0	0	0	0	0	0	0	0	0
1103	TRUE	Empty	Methionine--tRNA ligase, cytoplasmic OS=Mus musculus OX=10090 GN=Mars1 PE=1 SV=1	Q68FL6	Mars1	101 kDa		unknown	0	17	11	14	7	10	4	3	0	0	0	0	0	0	0	0	0	0
1104	TRUE	Empty	Coatomer subunit gamma-2 OS=Mus musculus OX=10090 GN=Copg2 PE=1 SV=1	Q9QXK3	Copg2	98 kDa	TRUE	unknown	0	9	16	10	8	15	0	0	0	0	0	0	0	0	0	0	0	0
1105	TRUE	Empty	KH domain-containing, RNA-binding, signal transduction-associated protein 1 OS=Mus musculus OX=10090 GN=Khdrbs1 PE=1 SV=2	Q60749	Khdrbs1	48 kDa	TRUE	unknown	0	5	11	8	6	5	0	2	0	0	0	0	0	0	0	0	0	0
1106	TRUE	Empty	NADH dehydrogenase [ubiquinone] 1 alpha subcomplex subunit 5 OS=Mus musculus OX=10090 GN=Ndufa5 PE=1 SV=3	Q9CPP6	Ndufa5	13 kDa	TRUE	unknown	0	3	5	0	3	2	4	2	4	0	0	2	3	2	4	5	2	3
1107	TRUE	Empty	sp|Q9ESK9|RBCC1_MOUSE-DECOY	sp|Q9ESK9|RBCC1_MOUSE-DECOY		?		unknown	0	0	0	0	6	10	0	0	0	0	0	0	0	0	0	0	6	0
1108	TRUE	Empty	3-ketoacyl-CoA thiolase B, peroxisomal OS=Mus musculus OX=10090 GN=Acaa1b PE=1 SV=1	Q8VCH0	Acaa1b	44 kDa	TRUE	unknown	0	3	0	0	0	2	5	5	2	0	0	5	10	5	5	6	5	6
1109	TRUE	Empty	Baculoviral IAP repeat-containing protein 6 OS=Mus musculus OX=10090 GN=Birc6 PE=1 SV=2	O88738	Birc6	532 kDa	TRUE	unknown	0	20	11	7	8	14	0	0	0	0	0	0	0	0	0	0	0	0
1110	TRUE	Empty	Centrosomal protein of 131 kDa OS=Mus musculus OX=10090 GN=Cep131 PE=1 SV=2	Q62036	Cep131	120 kDa		unknown	9	0	9	3	8	28	0	0	0	0	0	0	0	0	0	0	0	0
1111	TRUE	Empty	Regucalcin OS=Mus musculus OX=10090 GN=Rgn PE=1 SV=1	Q64374	Rgn	33 kDa		unknown	0	0	0	0	0	0	9	5	0	3	0	8	13	2	13	3	0	10
1112	TRUE	Empty	Mitochondrial pyruvate carrier 2 OS=Mus musculus OX=10090 GN=Mpc2 PE=1 SV=1	Q9D023	Mpc2	14 kDa	TRUE	unknown	0	0	0	6	0	0	6	4	0	0	0	0	0	0	0	0	0	0
1113	TRUE	Empty	High mobility group protein HMG-I/HMG-Y OS=Mus musculus OX=10090 GN=Hmga1 PE=1 SV=4	P17095	Hmga1	12 kDa		unknown	2	6	2	2	4	6	2	6	4	9	2	4	2	2	0	5	0	3
1114	TRUE	Empty	Adenosine kinase OS=Mus musculus OX=10090 GN=Adk PE=1 SV=2	P55264	Adk	40 kDa		unknown	3	5	3	5	2	7	5	0	0	3	0	4	6	0	6	4	0	5
1115	TRUE	Empty	sp|Q62415|ASPP1_MOUSE-DECOY	sp|Q62415|ASPP1_MOUSE-DECOY		?	TRUE	unknown	0	0	5	2	0	0	0	0	3	0	0	0	0	0	0	0	0	0
1116	TRUE	Empty	Serotransferrin OS=Mus musculus OX=10090 GN=Tf PE=1 SV=1	Q921I1	Tf	77 kDa	TRUE	unknown	0	4	2	6	0	7	6	3	0	0	0	5	13	0	7	5	0	4
1117	TRUE	Empty	ATPase family protein 2 homolog OS=Mus musculus OX=10090 GN=Spata5 PE=1 SV=2	Q3UMC0	Spata5	97 kDa	TRUE	unknown	0	0	10	3	8	0	0	0	0	0	0	0	0	0	0	0	0	0
1118	TRUE	Empty	Eukaryotic translation initiation factor 3 subunit F OS=Mus musculus OX=10090 GN=Eif3f PE=1 SV=2	Q9DCH4	Eif3f	38 kDa		unknown	0	12	11	9	11	6	2	12	0	0	0	0	0	0	0	0	0	0
1119	TRUE	Empty	ATP-dependent 6-phosphofructokinase, liver type OS=Mus musculus OX=10090 GN=Pfkl PE=1 SV=4	P12382	Pfkl	85 kDa	TRUE	unknown	0	5	7	7	4	29	0	7	0	0	0	0	0	0	0	0	0	0
1120	TRUE	Empty	Alpha-crystallin B chain OS=Mus musculus OX=10090 GN=Cryab PE=1 SV=2	P23927	Cryab	20 kDa		unknown	0	2	21	15	19	0	0	8	0	0	0	0	0	0	0	0	0	0
1121	TRUE	Empty	sp|Q6ZWR6|SYNE1_MOUSE-DECOY	sp|Q6ZWR6|SYNE1_MOUSE-DECOY		?	TRUE	unknown	2	2	0	2	4	3	0	0	0	0	0	3	2	2	2	0	3	4
1122	TRUE	Empty	Eukaryotic translation initiation factor 6 OS=Mus musculus OX=10090 GN=Eif6 PE=1 SV=2	O55135	Eif6	27 kDa	TRUE	unknown	2	3	3	4	6	7	4	13	2	0	0	4	3	0	3	0	0	4
1123	TRUE	Empty	Ig kappa chain V-V region MOPC 21 OS=Mus musculus OX=10090 PE=1 SV=1	P01634		15 kDa	TRUE	unknown	5	0	0	0	0	0	6	0	4	0	5	0	4	5	4	4	4	4
1124	TRUE	Empty	Stomatin-like protein 2, mitochondrial OS=Mus musculus OX=10090 GN=Stoml2 PE=1 SV=1	Q99JB2	Stoml2	38 kDa		unknown	7	7	5	5	5	6	4	0	0	0	0	0	4	2	0	4	4	3
1125	TRUE	Empty	Maleylacetoacetate isomerase OS=Mus musculus OX=10090 GN=Gstz1 PE=1 SV=1	Q9WVL0	Gstz1	24 kDa		unknown	0	2	0	0	0	0	7	6	2	0	3	5	11	3	6	4	3	8
1126	TRUE	Empty	Thioredoxin domain-containing protein 5 OS=Mus musculus OX=10090 GN=Txndc5 PE=1 SV=2	Q91W90	Txndc5	46 kDa		unknown	0	5	3	5	0	2	4	5	0	0	0	3	7	0	5	0	0	5
1127	TRUE	Empty	Casein kinase I isoform alpha OS=Mus musculus OX=10090 GN=Csnk1a1 PE=1 SV=2	Q8BK63	Csnk1a1	39 kDa		unknown	0	4	15	12	15	9	0	9	0	0	0	0	0	0	0	0	0	0
1128	TRUE	Empty	WASH complex subunit 2 OS=Mus musculus OX=10090 GN=Washc2 PE=1 SV=1	Q6PGL7	Washc2	145 kDa		unknown	0	7	16	8	12	19	0	0	0	0	0	0	0	0	0	0	0	0
1129	TRUE	Empty	DnaJ homolog subfamily B member 11 OS=Mus musculus OX=10090 GN=Dnajb11 PE=1 SV=1	Q99KV1	Dnajb11	41 kDa		unknown	3	4	6	4	3	4	3	5	4	2	3	2	4	4	3	3	3	3
1130	TRUE	Empty	Ras-related protein Rab-2A OS=Mus musculus OX=10090 GN=Rab2a PE=1 SV=1	P53994	Rab2a	24 kDa	TRUE	unknown	3	7	3	5	4	0	5	12	3	3	0	2	2	3	3	0	2	0
1131	TRUE	Empty	Dynein light chain 2, cytoplasmic OS=Mus musculus OX=10090 GN=Dynll2 PE=1 SV=1	Q9D0M5	Dynll2	10 kDa	TRUE	unknown	0	5	4	10	5	2	4	5	4	0	0	5	0	4	5	0	0	3
1132	TRUE	Empty	sp|Q99KG3|RBM10_MOUSE-DECOY	sp|Q99KG3|RBM10_MOUSE-DECOY		?	TRUE	unknown	0	0	3	0	0	5	0	3	0	0	4	0	0	0	0	0	0	3
1133	TRUE	Empty	von Willebrand factor A domain-containing protein 8 OS=Mus musculus OX=10090 GN=Vwa8 PE=1 SV=2	Q8CC88	Vwa8	213 kDa		unknown	0	0	0	2	2	2	17	2	3	6	3	0	6	4	3	0	2	0
1134	TRUE	Empty	Sulfotransferase 1A1 OS=Mus musculus OX=10090 GN=Sult1a1 PE=1 SV=1	P52840	Sult1a1	34 kDa	TRUE	unknown	0	4	6	6	8	5	4	0	2	0	2	0	2	3	4	5	3	4
1135	TRUE	Empty	E3 SUMO-protein ligase RanBP2 OS=Mus musculus OX=10090 GN=Ranbp2 PE=1 SV=2	Q9ERU9	Ranbp2	341 kDa	TRUE	unknown	3	16	12	6	10	7	0	0	0	0	0	0	0	0	0	0	0	0
1136	TRUE	Empty	Syndecan-4 OS=Mus musculus OX=10090 GN=Sdc4 PE=1 SV=1	O35988	Sdc4	21 kDa		unknown	11	4	8	8	8	11	0	0	0	2	0	0	0	0	0	2	2	2
1137	TRUE	Empty	Aldo-keto reductase family 1 member A1 OS=Mus musculus OX=10090 GN=Akr1a1 PE=1 SV=3	Q9JII6	Akr1a1	37 kDa		unknown	2	10	0	5	0	0	4	10	0	0	0	3	8	0	2	0	0	3
1138	TRUE	Empty	Ubiquitin-like protein ISG15 OS=Mus musculus OX=10090 GN=Isg15 PE=1 SV=4	Q64339	Isg15	18 kDa		unknown	0	0	0	2	3	0	0	6	5	0	5	8	0	0	5	5	8	6
1139	TRUE	Empty	Isocitrate dehydrogenase [NAD] subunit alpha, mitochondrial OS=Mus musculus OX=10090 GN=Idh3a PE=1 SV=1	Q9D6R2	Idh3a	40 kDa		unknown	5	11	3	10	5	7	7	4	0	0	0	0	4	0	0	2	0	0
1140	TRUE	Empty	Histone H1.2 OS=Mus musculus OX=10090 GN=H1-2 PE=1 SV=2	P15864	H1-2	21 kDa	TRUE	unknown	0	4	4	6	5	6	6	0	0	0	0	0	0	0	0	0	0	0
1141	TRUE	Empty	Serine--tRNA ligase, cytoplasmic OS=Mus musculus OX=10090 GN=Sars1 PE=1 SV=3	P26638	Sars1	58 kDa		unknown	0	9	4	5	6	8	3	11	0	0	0	3	5	4	0	0	0	0
1142	TRUE	Empty	Proteasome subunit beta type-1 OS=Mus musculus OX=10090 GN=Psmb1 PE=1 SV=1	O09061	Psmb1	26 kDa		unknown	0	3	9	10	8	2	5	6	0	0	0	4	3	0	0	0	0	0
1143	TRUE	Empty	Flavin-containing monooxygenase 5 OS=Mus musculus OX=10090 GN=Fmo5 PE=1 SV=4	P97872	Fmo5	60 kDa	TRUE	unknown	0	0	0	0	0	2	14	3	4	3	7	7	3	4	4	4	3	6
1144	TRUE	Empty	Calpain-2 catalytic subunit OS=Mus musculus OX=10090 GN=Capn2 PE=1 SV=4	O08529	Capn2	80 kDa		unknown	4	8	8	7	6	7	7	0	0	0	0	0	5	0	0	0	0	0
1145	TRUE	Empty	ATPase family AAA domain-containing protein 3 OS=Mus musculus OX=10090 GN=Atad3 PE=1 SV=1	Q925I1	Atad3	67 kDa		unknown	3	17	9	7	10	12	2	0	0	0	0	0	0	0	0	0	0	0
1146	TRUE	Empty	TBC1 domain family member 15 OS=Mus musculus OX=10090 GN=Tbc1d15 PE=1 SV=1	Q9CXF4	Tbc1d15	77 kDa		unknown	0	8	3	0	5	3	0	0	0	0	0	0	0	0	0	0	0	0
1147	TRUE	Empty	CCR4-NOT transcription complex subunit 1 OS=Mus musculus OX=10090 GN=Cnot1 PE=1 SV=2	Q6ZQ08	Cnot1	267 kDa	TRUE	unknown	0	12	6	7	13	5	3	0	0	0	0	0	0	0	0	0	0	0
1148	TRUE	Empty	Phenylalanine--tRNA ligase beta subunit OS=Mus musculus OX=10090 GN=Farsb PE=1 SV=2	Q9WUA2	Farsb	66 kDa	TRUE	unknown	0	4	14	11	11	3	0	6	0	0	0	0	0	0	0	0	0	0
1149	TRUE	Empty	Inosine-5'-monophosphate dehydrogenase 2 OS=Mus musculus OX=10090 GN=Impdh2 PE=1 SV=2	P24547	Impdh2	56 kDa	TRUE	unknown	0	16	11	11	11	5	0	9	0	0	0	0	0	0	0	0	0	0
1150	TRUE	Empty	Epidermal growth factor receptor substrate 15 OS=Mus musculus OX=10090 GN=Eps15 PE=1 SV=1	P42567	Eps15	98 kDa		unknown	0	6	10	10	17	21	0	2	0	0	0	0	0	0	0	0	0	0
1151	TRUE	Empty	Myristoylated alanine-rich C-kinase substrate OS=Mus musculus OX=10090 GN=Marcks PE=1 SV=2	P26645	Marcks	30 kDa		unknown	10	11	8	15	8	13	0	0	0	0	0	0	0	0	0	0	0	0
1152	TRUE	Empty	Glutathione S-transferase Mu 6 OS=Mus musculus OX=10090 GN=Gstm6 PE=1 SV=4	O35660	Gstm6	26 kDa	TRUE	unknown	0	0	0	0	0	0	8	0	0	0	0	0	0	0	0	0	0	0
1153	TRUE	Empty	Protein ERGIC-53 OS=Mus musculus OX=10090 GN=Lman1 PE=1 SV=1	Q9D0F3	Lman1	58 kDa		unknown	3	4	3	4	3	5	5	4	3	0	2	3	5	5	3	4	0	3
1154	TRUE	Empty	Histone H1.4 OS=Mus musculus OX=10090 GN=H1-4 PE=1 SV=2	P43274	H1-4	22 kDa	TRUE	unknown	5	3	3	5	4	3	7	4	3	2	3	4	0	4	2	4	2	5
1155	TRUE	Empty	Sacsin OS=Mus musculus OX=10090 GN=Sacs PE=1 SV=2	Q9JLC8	Sacs	521 kDa	TRUE	unknown	0	4	0	4	4	0	3	0	0	0	0	0	0	0	0	0	0	0
1156	TRUE	Empty	Pericentrin OS=Mus musculus OX=10090 GN=Pcnt PE=1 SV=2	P48725	Pcnt	329 kDa	TRUE	unknown	0	0	2	3	0	25	0	0	0	0	0	0	2	0	0	0	0	0
1157	TRUE	Empty	Voltage-dependent L-type calcium channel subunit alpha-1D OS=Mus musculus OX=10090 GN=Cacna1d PE=1 SV=3	Q99246	Cacna1d	247 kDa	TRUE	unknown	0	5	6	0	6	0	0	2	0	0	0	0	0	0	0	0	0	0
1158	TRUE	Empty	Nuclear pore complex protein Nup155 OS=Mus musculus OX=10090 GN=Nup155 PE=1 SV=1	Q99P88	Nup155	155 kDa	TRUE	unknown	0	3	11	7	11	11	3	2	0	0	0	0	0	0	0	2	0	0
1159	TRUE	Empty	Endoplasmic reticulum resident protein 44 OS=Mus musculus OX=10090 GN=Erp44 PE=1 SV=1	Q9D1Q6	Erp44	47 kDa		unknown	0	0	0	0	0	0	7	10	3	0	0	6	7	0	6	6	4	3
1160	TRUE	Empty	Ras-related protein Rab-9A OS=Mus musculus OX=10090 GN=Rab9a PE=1 SV=1	Q9R0M6	Rab9a	23 kDa		unknown	0	0	0	0	4	3	0	0	0	0	0	0	0	0	0	0	0	0
1161	TRUE	Empty	Ras-related protein Rab-6A OS=Mus musculus OX=10090 GN=Rab6a PE=1 SV=4	P35279	Rab6a	24 kDa		unknown	4	8	5	7	0	6	3	13	0	0	0	0	0	0	0	0	0	0
1162	TRUE	Empty	Eukaryotic initiation factor 4A-III OS=Mus musculus OX=10090 GN=Eif4a3 PE=1 SV=3	Q91VC3	Eif4a3	47 kDa	TRUE	unknown	0	5	15	13	12	9	0	5	0	0	0	0	0	0	0	0	0	0
1163	TRUE	Empty	Peptidyl-prolyl cis-trans isomerase FKBP8 OS=Mus musculus OX=10090 GN=Fkbp8 PE=1 SV=2	O35465	Fkbp8	44 kDa		unknown	2	6	14	14	15	10	0	0	0	0	0	0	0	0	0	0	0	0
1164	TRUE	Empty	Zinc finger CCCH domain-containing protein 18 OS=Mus musculus OX=10090 GN=Zc3h18 PE=1 SV=1	Q0P678	Zc3h18	106 kDa	TRUE	unknown	0	0	22	17	16	5	0	0	0	0	0	0	0	0	0	0	0	0
1165	TRUE	Empty	Proteasome subunit alpha type-4 OS=Mus musculus OX=10090 GN=Psma4 PE=1 SV=1	Q9R1P0	Psma4	29 kDa		unknown	2	4	7	13	5	0	2	8	0	2	0	2	2	3	2	0	3	2
1166	TRUE	Empty	Centriolin OS=Mus musculus OX=10090 GN=Cntrl PE=1 SV=2	A2AL36	Cntrl	269 kDa	TRUE	unknown	0	0	0	2	0	5	0	0	0	0	0	0	2	0	0	3	0	0
1167	TRUE	Empty	Protein S100-A6 OS=Mus musculus OX=10090 GN=S100a6 PE=1 SV=3	P14069	S100a6	10 kDa		unknown	8	7	8	6	6	6	3	2	0	0	0	2	2	2	3	0	0	0
1168	TRUE	Empty	Centrosomal protein of 170 kDa protein B OS=Mus musculus OX=10090 GN=Cep170b PE=1 SV=2	Q80U49	Cep170b	171 kDa	TRUE	unknown	0	6	9	7	0	10	0	0	0	0	0	0	0	0	0	0	0	2
1169	TRUE	Empty	Cleavage and polyadenylation specificity factor subunit 5 OS=Mus musculus OX=10090 GN=Nudt21 PE=1 SV=1	Q9CQF3	Nudt21	26 kDa		unknown	9	9	11	8	9	7	0	4	0	0	0	0	0	0	0	0	0	0
1170	TRUE	Empty	ADP-ribosylation factor 6 OS=Mus musculus OX=10090 GN=Arf6 PE=1 SV=2	P62331	Arf6	20 kDa	TRUE	unknown	0	4	0	0	4	5	0	0	0	0	0	0	0	0	0	0	0	0
1171	TRUE	Empty	ATP-dependent DNA/RNA helicase DHX36 OS=Mus musculus OX=10090 GN=Dhx36 PE=1 SV=2	Q8VHK9	Dhx36	114 kDa	TRUE	unknown	0	6	15	12	11	12	0	0	0	0	0	0	0	0	0	0	0	0
1172	TRUE	Empty	Serine/threonine-protein phosphatase 6 regulatory subunit 1 OS=Mus musculus OX=10090 GN=Ppp6r1 PE=1 SV=1	Q7TSI3	Ppp6r1	95 kDa	TRUE	unknown	0	6	14	18	18	0	0	0	0	0	0	0	0	0	0	0	0	0
1173	TRUE	Empty	Unconventional prefoldin RPB5 interactor OS=Mus musculus OX=10090 GN=Uri1 PE=1 SV=2	Q3TLD5	Uri1	59 kDa		unknown	0	7	15	13	19	4	0	0	0	0	0	0	0	0	0	0	0	0
1174	TRUE	Empty	Nucleosome assembly protein 1-like 4 OS=Mus musculus OX=10090 GN=Nap1l4 PE=1 SV=1	Q78ZA7	Nap1l4	43 kDa	TRUE	unknown	4	8	5	7	5	8	9	2	0	0	0	0	0	0	0	0	0	0
1175	TRUE	Empty	Prothrombin OS=Mus musculus OX=10090 GN=F2 PE=1 SV=1	P19221	F2	70 kDa	TRUE	unknown	0	5	8	7	7	10	2	0	2	0	0	0	3	3	0	2	2	2
1176	TRUE	Empty	U5 small nuclear ribonucleoprotein 200 kDa helicase OS=Mus musculus OX=10090 GN=Snrnp200 PE=1 SV=1	Q6P4T2	Snrnp200	245 kDa	TRUE	unknown	0	2	6	3	7	12	0	6	0	0	0	0	0	0	0	0	0	0
1177	TRUE	Empty	Signal-induced proliferation-associated 1-like protein 3 OS=Mus musculus OX=10090 GN=Sipa1l3 PE=1 SV=1	G3X9J0	Sipa1l3	195 kDa	TRUE	unknown	0	9	6	10	10	20	0	0	0	0	0	0	0	0	0	0	0	0
1178	TRUE	Empty	Hydroxyacylglutathione hydrolase, mitochondrial OS=Mus musculus OX=10090 GN=Hagh PE=1 SV=2	Q99KB8	Hagh	34 kDa	TRUE	unknown	0	0	0	0	0	0	6	5	7	3	5	7	6	6	5	3	3	5
1179	TRUE	Empty	Serrate RNA effector molecule homolog OS=Mus musculus OX=10090 GN=Srrt PE=1 SV=1	Q99MR6	Srrt	100 kDa	TRUE	unknown	0	6	14	9	6	13	5	2	0	0	0	0	0	0	0	0	0	0
1180	TRUE	Empty	Nck-associated protein 1 OS=Mus musculus OX=10090 GN=Nckap1 PE=1 SV=2	P28660	Nckap1	129 kDa	TRUE	unknown	0	2	0	6	6	14	7	20	0	0	0	0	0	0	0	0	0	0
1181	TRUE	Empty	Cytosol aminopeptidase OS=Mus musculus OX=10090 GN=Lap3 PE=1 SV=3	Q9CPY7	Lap3	56 kDa		unknown	0	7	0	2	0	0	8	12	0	0	0	4	12	0	6	3	0	5
1182	TRUE	Empty	Brefeldin A-inhibited guanine nucleotide-exchange protein 1 OS=Mus musculus OX=10090 GN=Arfgef1 PE=1 SV=1	G3X9K3	Arfgef1	209 kDa	TRUE	unknown	0	7	12	12	10	9	0	0	0	0	0	0	0	0	0	0	0	0
1183	TRUE	Empty	Interleukin enhancer-binding factor 2 OS=Mus musculus OX=10090 GN=Ilf2 PE=1 SV=1	Q9CXY6	Ilf2	43 kDa		unknown	0	7	12	11	11	4	3	14	0	0	0	0	0	0	0	0	0	0
1184	TRUE	Empty	Caveolae-associated protein 2 OS=Mus musculus OX=10090 GN=Cavin2 PE=1 SV=3	Q63918	Cavin2	47 kDa		unknown	7	12	6	5	6	21	0	0	0	0	0	0	0	0	0	0	0	0
1185	TRUE	Empty	Mitogen-activated protein kinase kinase kinase 5 OS=Mus musculus OX=10090 GN=Map3k5 PE=1 SV=3	O35099	Map3k5	155 kDa	TRUE	unknown	0	0	14	13	9	23	0	0	0	0	0	0	0	0	0	0	0	0
1186	TRUE	Empty	GTP:AMP phosphotransferase AK3, mitochondrial OS=Mus musculus OX=10090 GN=Ak3 PE=1 SV=3	Q9WTP7	Ak3	25 kDa		unknown	2	10	2	7	0	5	2	0	3	2	3	3	6	2	5	2	4	2
1187	TRUE	Empty	Rho-related GTP-binding protein RhoC OS=Mus musculus OX=10090 GN=Rhoc PE=1 SV=2	Q62159	Rhoc	22 kDa	TRUE	unknown	4	2	6	8	6	7	6	11	0	0	0	0	0	0	0	0	0	0
1188	TRUE	Empty	Protein-glutamine gamma-glutamyltransferase E OS=Mus musculus OX=10090 GN=Tgm3 PE=1 SV=2	Q08189	Tgm3	77 kDa		unknown	0	0	0	0	0	0	0	11	0	0	3	0	0	0	0	0	0	0
1189	TRUE	Empty	Vesicle-trafficking protein SEC22b OS=Mus musculus OX=10090 GN=Sec22b PE=1 SV=3	O08547	Sec22b	25 kDa		unknown	3	4	4	4	5	3	4	3	0	0	4	0	4	4	2	3	2	2
1190	TRUE	Empty	Exportin-5 OS=Mus musculus OX=10090 GN=Xpo5 PE=1 SV=1	Q924C1	Xpo5	137 kDa		unknown	0	7	7	10	7	13	2	0	0	0	0	0	0	0	0	0	0	0
1191	TRUE	Empty	D-dopachrome decarboxylase OS=Mus musculus OX=10090 GN=Ddt PE=1 SV=3	O35215	Ddt	13 kDa		unknown	0	8	0	4	0	0	4	7	0	0	0	7	7	0	5	3	0	6
1192	TRUE	Empty	Actin-binding LIM protein 1 OS=Mus musculus OX=10090 GN=Ablim1 PE=1 SV=1	Q8K4G5	Ablim1	97 kDa	TRUE	unknown	0	0	2	0	3	23	0	4	0	0	0	4	0	0	0	8	7	5
1193	TRUE	Empty	E3 ubiquitin/ISG15 ligase TRIM25 OS=Mus musculus OX=10090 GN=Trim25 PE=1 SV=2	Q61510	Trim25	72 kDa		unknown	0	9	13	11	12	14	0	2	0	0	0	0	0	0	0	0	0	0
1194	TRUE	Empty	Flotillin-2 OS=Mus musculus OX=10090 GN=Flot2 PE=1 SV=2	Q60634	Flot2	47 kDa	TRUE	unknown	5	10	7	11	10	16	0	0	0	0	0	0	0	0	0	0	0	0
1195	TRUE	Empty	CLIP-associating protein 2 OS=Mus musculus OX=10090 GN=Clasp2 PE=1 SV=1	Q8BRT1	Clasp2	141 kDa	TRUE	unknown	0	0	10	11	13	12	0	0	0	0	0	0	0	0	0	0	0	0
1196	TRUE	Empty	sp|Q6A078|CE290_MOUSE-DECOY	sp|Q6A078|CE290_MOUSE-DECOY		?	TRUE	unknown	4	0	0	0	3	2	2	4	0	0	0	3	0	2	3	2	2	0
1197	TRUE	Empty	Signal recognition particle receptor subunit beta OS=Mus musculus OX=10090 GN=Srprb PE=1 SV=1	P47758	Srprb	30 kDa		unknown	0	3	4	4	3	7	5	2	3	5	0	0	2	4	2	2	2	3
1198	TRUE	Empty	N-acylneuraminate cytidylyltransferase OS=Mus musculus OX=10090 GN=Cmas PE=1 SV=2	Q99KK2	Cmas	48 kDa		unknown	0	0	3	0	5	5	4	8	4	4	0	4	0	4	0	4	2	3
1199	TRUE	Empty	A-kinase anchor protein 13 OS=Mus musculus OX=10090 GN=Akap13 PE=1 SV=1	E9Q394	Akap13	304 kDa	TRUE	unknown	0	0	2	4	3	3	2	0	0	0	0	0	0	0	0	0	0	0
1200	TRUE	Empty	Girdin OS=Mus musculus OX=10090 GN=Ccdc88a PE=1 SV=2	Q5SNZ0	Ccdc88a	216 kDa	TRUE	unknown	0	0	18	19	11	2	0	0	0	0	0	0	0	0	0	0	0	0
1201	TRUE	Empty	Mitotic checkpoint serine/threonine-protein kinase BUB1 OS=Mus musculus OX=10090 GN=Bub1 PE=1 SV=1	O08901	Bub1	120 kDa	TRUE	unknown	0	0	0	0	0	0	5	0	0	0	0	0	0	0	0	0	0	0
1202	TRUE	Empty	Rho GTPase-activating protein 22 OS=Mus musculus OX=10090 GN=Arhgap22 PE=1 SV=2	Q8BL80	Arhgap22	78 kDa		unknown	5	3	10	11	8	8	0	0	0	0	0	0	0	0	0	0	0	0
1203	TRUE	Empty	Protein kinase C and casein kinase substrate in neurons protein 2 OS=Mus musculus OX=10090 GN=Pacsin2 PE=1 SV=1	Q9WVE8	Pacsin2	56 kDa	TRUE	unknown	0	11	0	0	3	19	2	0	2	0	0	0	3	9	0	0	0	0
1204	TRUE	Empty	Protein ATP6V1FNB OS=Mus musculus OX=10090 GN=ATp6v1fnb PE=2 SV=1	B9EJX3	ATp6v1fnb	20 kDa		unknown	0	0	0	0	0	4	0	0	0	0	0	0	0	0	0	0	0	0
1205	TRUE	Empty	Tyrosine-protein kinase Lyn OS=Mus musculus OX=10090 GN=Lyn PE=1 SV=4	P25911	Lyn	59 kDa	TRUE	unknown	0	6	0	6	10	16	3	0	0	0	0	0	0	0	0	0	0	0
1206	TRUE	Empty	Heterogeneous nuclear ribonucleoprotein A0 OS=Mus musculus OX=10090 GN=Hnrnpa0 PE=1 SV=1	Q9CX86	Hnrnpa0	31 kDa		unknown	0	4	9	5	9	8	0	0	0	0	0	0	0	0	0	0	0	0
1207	TRUE	Empty	Carboxylesterase 3B OS=Mus musculus OX=10090 GN=Ces3b PE=1 SV=2	Q8VCU1	Ces3b	63 kDa	TRUE	unknown	0	0	0	0	0	0	0	4	0	0	0	6	12	0	9	0	0	10
1208	TRUE	Empty	Enoyl-CoA delta isomerase 2 OS=Mus musculus OX=10090 GN=Eci2 PE=1 SV=2	Q9WUR2	Eci2	43 kDa		unknown	4	6	4	5	4	4	3	2	0	2	0	3	3	0	0	3	2	5
1209	TRUE	Empty	sp|A6PWD2|FHAD1_MOUSE-DECOY	sp|A6PWD2|FHAD1_MOUSE-DECOY		?	TRUE	unknown	0	0	3	0	0	3	0	0	0	0	0	0	0	0	0	0	0	0
1210	TRUE	Empty	Eukaryotic translation initiation factor 4B OS=Mus musculus OX=10090 GN=Eif4b PE=1 SV=1	Q8BGD9	Eif4b	69 kDa		unknown	4	6	7	6	3	8	0	3	0	4	0	3	2	2	2	3	2	2
1211	TRUE	Empty	Citrate synthase, mitochondrial OS=Mus musculus OX=10090 GN=Cs PE=1 SV=1	Q9CZU6	Cs	52 kDa	TRUE	unknown	3	6	2	3	0	2	9	4	0	0	0	2	8	0	5	3	0	4
1212	TRUE	Empty	Insulin receptor-related protein OS=Mus musculus OX=10090 GN=Insrr PE=1 SV=2	Q9WTL4	Insrr	145 kDa		unknown	3	0	3	0	3	0	0	8	0	7	0	3	2	5	4	0	0	0
1213	TRUE	Empty	Protein kinase C and casein kinase II substrate protein 3 OS=Mus musculus OX=10090 GN=Pacsin3 PE=1 SV=1	Q99JB8	Pacsin3	49 kDa	TRUE	unknown	0	5	4	6	6	8	3	0	2	0	2	4	0	3	2	5	3	3
1214	TRUE	Empty	sp|Q920P3|BRNP1_MOUSE-DECOY	sp|Q920P3|BRNP1_MOUSE-DECOY		?	TRUE	unknown	4	0	0	0	0	0	0	2	0	0	0	0	0	0	0	0	0	0
1215	TRUE	Empty	Protein ZNRD2 OS=Mus musculus OX=10090 GN=Znrd2 PE=1 SV=1	P56873	Znrd2	21 kDa		unknown	5	9	4	5	8	16	0	2	0	0	0	0	0	0	0	0	0	0
1216	TRUE	Empty	Spermatogenesis-associated serine-rich protein 2 OS=Mus musculus OX=10090 GN=Spats2 PE=1 SV=1	Q8K1N4	Spats2	59 kDa		unknown	0	5	9	9	11	11	0	0	0	0	0	0	0	0	0	0	0	0
1217	TRUE	Empty	Emerin OS=Mus musculus OX=10090 GN=Emd PE=1 SV=1	O08579	Emd	29 kDa		unknown	9	4	10	11	7	10	4	0	0	0	0	0	0	0	0	0	0	0
1218	TRUE	Empty	Cytochrome P450 2D9 OS=Mus musculus OX=10090 GN=Cyp2d9 PE=1 SV=2	P11714	Cyp2d9	57 kDa	TRUE	unknown	0	0	0	0	0	0	8	0	5	0	0	0	0	0	7	5	0	7
1219	TRUE	Empty	sp|Q99LC3|NDUAA_MOUSE-DECOY	sp|Q99LC3|NDUAA_MOUSE-DECOY		?		unknown	0	0	0	0	0	0	0	0	0	0	0	0	0	3	0	0	0	0
1220	TRUE	Empty	RNA-binding protein with multiple splicing 2 OS=Mus musculus OX=10090 GN=Rbpms2 PE=1 SV=1	Q8VC52	Rbpms2	22 kDa	TRUE	unknown	0	0	8	0	0	3	0	0	0	0	0	0	0	0	0	0	0	0
1221	TRUE	Empty	AP-2 complex subunit sigma OS=Mus musculus OX=10090 GN=Ap2s1 PE=1 SV=1	P62743	Ap2s1	17 kDa		unknown	4	4	4	5	6	9	2	3	3	3	3	2	0	3	0	2	2	2
1222	TRUE	Empty	Protein S100-A11 OS=Mus musculus OX=10090 GN=S100a11 PE=1 SV=1	P50543	S100a11	11 kDa		unknown	6	5	3	5	3	6	3	7	0	2	3	2	3	0	3	0	0	4
1223	TRUE	Empty	Corticosteroid 11-beta-dehydrogenase isozyme 1 OS=Mus musculus OX=10090 GN=Hsd11b1 PE=1 SV=3	P50172	Hsd11b1	32 kDa		unknown	0	0	0	0	0	0	5	3	5	5	5	4	4	6	7	5	5	5
1224	TRUE	Empty	Trinucleotide repeat-containing gene 6A protein OS=Mus musculus OX=10090 GN=Tnrc6a PE=1 SV=2	Q3UHK8	Tnrc6a	203 kDa	TRUE	unknown	4	7	14	17	8	6	0	0	0	0	0	0	0	0	0	0	0	0
1225	TRUE	Empty	Guanine nucleotide-binding protein G(q) subunit alpha OS=Mus musculus OX=10090 GN=Gnaq PE=1 SV=4	P21279	Gnaq	42 kDa	TRUE	unknown	0	0	0	7	12	14	0	0	0	0	0	0	0	0	0	0	0	0
1226	TRUE	Empty	Protein salvador homolog 1 OS=Mus musculus OX=10090 GN=Sav1 PE=1 SV=2	Q8VEB2	Sav1	45 kDa	TRUE	unknown	0	0	19	16	17	0	0	0	0	0	0	0	0	0	0	0	0	0
1227	TRUE	Empty	Pyrroline-5-carboxylate reductase 1, mitochondrial OS=Mus musculus OX=10090 GN=Pycr1 PE=1 SV=1	Q922W5	Pycr1	32 kDa	TRUE	unknown	0	0	0	0	0	37	0	0	0	0	0	0	0	0	0	0	0	0
1228	TRUE	Empty	60S ribosomal protein L35 OS=Mus musculus OX=10090 GN=Rpl35 PE=1 SV=1	Q6ZWV7	Rpl35	15 kDa	TRUE	unknown	0	3	3	3	4	3	3	6	3	3	3	5	4	3	0	3	0	3
1229	TRUE	Empty	Inhibitor of nuclear factor kappa-B kinase subunit beta OS=Mus musculus OX=10090 GN=Ikbkb PE=1 SV=1	O88351	Ikbkb	87 kDa	TRUE	unknown	0	0	6	4	13	7	0	0	0	0	0	0	0	0	0	0	0	0
1230	TRUE	Empty	ATP synthase-coupling factor 6, mitochondrial OS=Mus musculus OX=10090 GN=Atp5pf PE=1 SV=1	P97450	Atp5pf	12 kDa	TRUE	unknown	0	0	0	0	0	0	0	0	0	2	5	0	4	3	5	6	6	4
1231	TRUE	Empty	sp|Q9CTN5|S6OS1_MOUSE-DECOY	sp|Q9CTN5|S6OS1_MOUSE-DECOY		?		unknown	0	3	0	0	0	0	0	0	0	0	0	0	0	0	0	0	0	0
1232	TRUE	Empty	Cholinesterase OS=Mus musculus OX=10090 GN=Bche PE=1 SV=2	Q03311	Bche	68 kDa		unknown	0	0	0	0	0	0	3	0	0	0	0	0	0	4	0	0	3	0
1233	TRUE	Empty	sp|B2RUP2|UN13D_MOUSE-DECOY	sp|B2RUP2|UN13D_MOUSE-DECOY		?	TRUE	unknown	0	3	0	0	0	0	0	0	0	0	0	4	0	0	0	0	0	0
1234	TRUE	Empty	Keratin, type I cytoskeletal 26 OS=Mus musculus OX=10090 GN=Krt26 PE=2 SV=1	Q3TRJ4	Krt26	51 kDa		unknown	0	0	0	0	0	0	0	0	0	8	0	0	2	2	3	0	0	6
1235	TRUE	Empty	Phosphatidylinositol 3,4,5-trisphosphate-dependent Rac exchanger 1 protein OS=Mus musculus OX=10090 GN=Prex1 PE=1 SV=2	Q69ZK0	Prex1	185 kDa	TRUE	unknown	0	0	0	0	0	0	0	2	0	0	0	4	0	0	0	0	0	0
1236	TRUE	Empty	Splicing factor 3B subunit 3 OS=Mus musculus OX=10090 GN=Sf3b3 PE=1 SV=1	Q921M3	Sf3b3	136 kDa	TRUE	unknown	0	7	8	4	14	3	3	8	0	0	0	0	0	0	0	0	0	0
1237	TRUE	Empty	Bile acyl-CoA synthetase OS=Mus musculus OX=10090 GN=Slc27a5 PE=1 SV=2	Q4LDG0	Slc27a5	76 kDa		unknown	0	0	0	0	0	0	6	3	5	3	3	4	3	7	4	7	4	3
1238	TRUE	Empty	1-phosphatidylinositol 4,5-bisphosphate phosphodiesterase beta-3 OS=Mus musculus OX=10090 GN=Plcb3 PE=1 SV=2	P51432	Plcb3	139 kDa	TRUE	unknown	0	2	0	0	0	9	0	0	0	0	0	0	0	0	0	0	0	0
1239	TRUE	Empty	Thioredoxin-like protein 1 OS=Mus musculus OX=10090 GN=Txnl1 PE=1 SV=3	Q8CDN6	Txnl1	32 kDa		unknown	0	11	9	7	2	4	5	10	0	0	0	0	2	0	0	0	0	3
1240	TRUE	Empty	Lysine--tRNA ligase OS=Mus musculus OX=10090 GN=Kars1 PE=1 SV=1	Q99MN1	Kars1	68 kDa		unknown	0	16	6	8	6	9	3	2	0	0	0	0	0	4	0	0	0	2
1241	TRUE	Empty	DnaJ homolog subfamily B member 1 OS=Mus musculus OX=10090 GN=Dnajb1 PE=1 SV=3	Q9QYJ3	Dnajb1	38 kDa	TRUE	unknown	0	5	15	14	12	0	0	10	0	0	0	0	0	0	0	0	0	0
1242	TRUE	Empty	Calcium-binding and coiled-coil domain-containing protein 1 OS=Mus musculus OX=10090 GN=Calcoco1 PE=1 SV=2	Q8CGU1	Calcoco1	77 kDa		unknown	0	0	14	15	15	10	0	0	0	0	0	0	0	0	0	0	0	0
1243	TRUE	Empty	Rotatin OS=Mus musculus OX=10090 GN=Rttn PE=1 SV=2	Q8R4Y8	Rttn	248 kDa		unknown	3	0	8	0	0	4	2	0	2	0	3	4	2	0	0	3	0	0
1244	TRUE	Empty	Mitotic checkpoint protein BUB3 OS=Mus musculus OX=10090 GN=Bub3 PE=1 SV=2	Q9WVA3	Bub3	37 kDa		unknown	0	2	6	5	3	7	4	8	0	2	0	2	0	4	0	0	0	0
1245	TRUE	Empty	Mitochondrial proton/calcium exchanger protein OS=Mus musculus OX=10090 GN=Letm1 PE=1 SV=1	Q9Z2I0	Letm1	83 kDa	TRUE	unknown	0	8	5	3	0	10	4	2	0	0	0	0	0	2	0	0	0	0
1246	TRUE	Empty	Proline dehydrogenase 1, mitochondrial OS=Mus musculus OX=10090 GN=Prodh PE=1 SV=2	Q9WU79	Prodh	68 kDa		unknown	0	0	0	0	2	0	13	2	3	0	0	3	5	4	3	5	3	6
1247	TRUE	Empty	Dual specificity tyrosine-phosphorylation-regulated kinase 1A OS=Mus musculus OX=10090 GN=Dyrk1a PE=1 SV=1	Q61214	Dyrk1a	85 kDa	TRUE	unknown	0	0	8	0	8	7	0	0	5	0	4	3	2	0	0	0	0	0
1248	TRUE	Empty	GDH/6PGL endoplasmic bifunctional protein OS=Mus musculus OX=10090 GN=H6pd PE=1 SV=2	Q8CFX1	H6pd	89 kDa		unknown	0	8	2	4	0	2	11	3	0	0	0	0	5	0	6	2	0	6
1249	TRUE	Empty	Nuclear pore glycoprotein p62 OS=Mus musculus OX=10090 GN=Nup62 PE=1 SV=2	Q63850	Nup62	53 kDa		unknown	6	8	10	9	10	5	2	2	0	0	2	0	0	0	0	0	0	0
1250	TRUE	Empty	Guanine nucleotide-binding protein subunit alpha-11 OS=Mus musculus OX=10090 GN=Gna11 PE=1 SV=1	P21278	Gna11	42 kDa	TRUE	unknown	0	10	7	5	7	12	5	2	0	0	0	0	0	0	0	0	0	0
1251	TRUE	Empty	Protein arginine N-methyltransferase 1 OS=Mus musculus OX=10090 GN=Prmt1 PE=1 SV=1	Q9JIF0	Prmt1	42 kDa	TRUE	unknown	4	5	8	5	11	7	6	8	0	0	0	0	0	0	0	0	0	0
1252	TRUE	Empty	Cullin-4A OS=Mus musculus OX=10090 GN=Cul4a PE=1 SV=1	Q3TCH7	Cul4a	88 kDa	TRUE	unknown	0	0	6	5	0	0	0	0	0	0	0	0	0	0	0	0	0	0
1253	TRUE	Empty	Cell division cycle protein 123 homolog OS=Mus musculus OX=10090 GN=Cdc123 PE=1 SV=2	Q8CII2	Cdc123	39 kDa		unknown	0	0	4	8	6	0	0	0	0	0	0	0	0	0	0	0	0	0
1254	TRUE	Empty	Signal transducing adapter molecule 1 OS=Mus musculus OX=10090 GN=Stam PE=1 SV=3	P70297	Stam	60 kDa	TRUE	unknown	2	5	9	11	16	9	2	0	0	0	0	0	0	0	0	0	0	0
1255	TRUE	Empty	Pre-mRNA-processing factor 19 OS=Mus musculus OX=10090 GN=Prpf19 PE=1 SV=1	Q99KP6	Prpf19	55 kDa		unknown	0	10	11	8	8	7	0	3	0	0	0	0	0	0	0	0	0	0
1256	TRUE	Empty	60S ribosomal protein L36a OS=Mus musculus OX=10090 GN=Rpl36a PE=3 SV=2	P83882	Rpl36a	12 kDa		unknown	2	2	4	4	3	3	4	2	4	3	3	0	4	3	3	3	3	3
1257	TRUE	Empty	sp|Q9QXS1|PLEC_MOUSE-DECOY	sp|Q9QXS1|PLEC_MOUSE-DECOY		?	TRUE	unknown	0	0	0	4	3	5	0	3	0	0	0	0	0	0	0	0	0	0
1258	TRUE	Empty	Prosaposin OS=Mus musculus OX=10090 GN=Psap PE=1 SV=2	Q61207	Psap	61 kDa		unknown	3	6	3	6	0	8	2	2	0	0	0	3	5	0	3	0	0	4
1259	TRUE	Empty	Pecanex-like protein 1 OS=Mus musculus OX=10090 GN=Pcnx1 PE=1 SV=3	Q9QYC1	Pcnx1	258 kDa	TRUE	unknown	0	0	0	0	0	0	0	0	0	0	0	0	0	0	0	2	0	0
1260	TRUE	Empty	Perilipin-2 OS=Mus musculus OX=10090 GN=Plin2 PE=1 SV=2	P43883	Plin2	47 kDa		unknown	0	0	0	0	0	0	3	0	0	6	6	8	4	0	3	7	4	7
1261	TRUE	Empty	Estradiol 17-beta-dehydrogenase 11 OS=Mus musculus OX=10090 GN=Hsd17b11 PE=1 SV=1	Q9EQ06	Hsd17b11	33 kDa	TRUE	unknown	3	4	5	9	6	10	0	0	0	0	0	0	0	0	0	0	0	0
1262	TRUE	Empty	Cytohesin-1 OS=Mus musculus OX=10090 GN=Cyth1 PE=1 SV=2	Q9QX11	Cyth1	46 kDa	TRUE	unknown	0	2	17	13	15	5	0	0	0	0	0	0	0	0	0	0	0	0
1263	TRUE	Empty	Cytoplasmic polyadenylation element-binding protein 4 OS=Mus musculus OX=10090 GN=Cpeb4 PE=1 SV=1	Q7TN98	Cpeb4	80 kDa	TRUE	unknown	4	5	16	14	9	5	0	0	0	0	0	0	0	0	0	0	0	0
1264	TRUE	Empty	Leucine-rich repeat-containing protein 1 OS=Mus musculus OX=10090 GN=Lrrc1 PE=1 SV=2	Q80VQ1	Lrrc1	59 kDa	TRUE	unknown	0	0	18	17	10	8	0	0	0	0	0	0	0	0	0	0	0	0
1265	TRUE	Empty	sp|Q70FJ1|AKAP9_MOUSE-DECOY	sp|Q70FJ1|AKAP9_MOUSE-DECOY		?	TRUE	unknown	3	0	4	0	0	3	2	0	0	0	0	3	2	0	0	0	3	0
1266	TRUE	Empty	ATP-binding cassette sub-family E member 1 OS=Mus musculus OX=10090 GN=Abce1 PE=1 SV=1	P61222	Abce1	67 kDa	TRUE	unknown	0	5	4	5	3	4	3	13	0	0	0	0	0	2	0	0	0	0
1267	TRUE	Empty	EH domain-binding protein 1 OS=Mus musculus OX=10090 GN=Ehbp1 PE=1 SV=3	Q69ZW3	Ehbp1	139 kDa		unknown	0	3	3	2	3	0	0	0	0	0	0	0	0	0	0	2	0	0
1268	TRUE	Empty	Transmembrane emp24 domain-containing protein 9 OS=Mus musculus OX=10090 GN=Tmed9 PE=1 SV=2	Q99KF1	Tmed9	27 kDa	TRUE	unknown	4	4	4	3	4	4	3	3	0	0	0	0	0	2	0	2	0	4
1269	TRUE	Empty	Centrosomal protein of 162 kDa OS=Mus musculus OX=10090 GN=Cep162 PE=1 SV=2	Q6ZQ06	Cep162	161 kDa	TRUE	unknown	0	0	0	0	0	0	0	0	0	0	0	0	2	0	0	0	0	3
1270	TRUE	Empty	Protein S100-A10 OS=Mus musculus OX=10090 GN=S100a10 PE=1 SV=2	P08207	S100a10	11 kDa	TRUE	unknown	3	5	4	4	4	3	3	2	0	7	0	2	3	5	2	0	0	2
1271	TRUE	Empty	2-methoxy-6-polyprenyl-1,4-benzoquinol methylase, mitochondrial OS=Mus musculus OX=10090 GN=Coq5 PE=1 SV=2	Q9CXI0	Coq5	37 kDa	TRUE	unknown	0	4	6	4	7	3	5	0	0	0	0	0	3	4	0	2	0	2
1272	TRUE	Empty	Intraflagellar transport protein 81 homolog OS=Mus musculus OX=10090 GN=Ift81 PE=1 SV=4	O35594	Ift81	79 kDa	TRUE	unknown	2	0	3	0	0	0	0	4	0	0	0	0	0	0	0	0	0	0
1273	TRUE	Empty	sp|F8VQ03|ADAM3_MOUSE-DECOY	sp|F8VQ03|ADAM3_MOUSE-DECOY		?		unknown	0	0	0	0	0	0	7	0	0	0	2	4	0	0	0	0	3	2
1274	TRUE	Empty	Ran GTPase-activating protein 1 OS=Mus musculus OX=10090 GN=Rangap1 PE=1 SV=2	P46061	Rangap1	64 kDa		unknown	6	8	6	5	8	7	2	2	0	0	0	0	0	0	0	0	0	2
1275	TRUE	Empty	Serum paraoxonase/arylesterase 1 OS=Mus musculus OX=10090 GN=Pon1 PE=1 SV=2	P52430	Pon1	40 kDa		unknown	0	0	0	0	0	3	6	4	3	4	3	5	5	6	4	5	4	3
1276	TRUE	Empty	Sepiapterin reductase OS=Mus musculus OX=10090 GN=Spr PE=1 SV=1	Q64105	Spr	28 kDa		unknown	2	11	5	6	3	4	5	3	0	0	0	4	6	0	2	2	0	0
1277	TRUE	Empty	Carnitine O-palmitoyltransferase 2, mitochondrial OS=Mus musculus OX=10090 GN=Cpt2 PE=1 SV=2	P52825	Cpt2	74 kDa		unknown	0	5	0	2	0	0	9	2	0	0	0	3	9	0	4	3	2	5
1278	TRUE	Empty	Tyrosine-protein kinase Yes OS=Mus musculus OX=10090 GN=Yes1 PE=1 SV=3	Q04736	Yes1	61 kDa	TRUE	unknown	0	6	6	8	11	15	0	0	0	0	0	0	0	0	0	0	0	0
1279	TRUE	Empty	Protein FAM83B OS=Mus musculus OX=10090 GN=Fam83b PE=2 SV=1	Q0VBM2	Fam83b	115 kDa		unknown	0	4	13	13	8	7	0	0	0	0	0	0	0	0	0	0	0	0
1280	TRUE	Empty	Asparagine synthetase [glutamine-hydrolyzing] OS=Mus musculus OX=10090 GN=Asns PE=1 SV=3	Q61024	Asns	64 kDa		unknown	0	10	5	7	8	8	7	3	0	0	0	0	0	0	2	0	0	0
1281	TRUE	Empty	Bcl-2-associated transcription factor 1 OS=Mus musculus OX=10090 GN=Bclaf1 PE=1 SV=2	Q8K019	Bclaf1	106 kDa	TRUE	unknown	0	5	8	11	7	8	0	0	0	0	0	0	0	0	0	0	0	0
1282	TRUE	Empty	Inactive tyrosine-protein kinase PEAK1 OS=Mus musculus OX=10090 GN=Peak1 PE=1 SV=4	Q69Z38	Peak1	191 kDa	TRUE	unknown	0	9	5	5	5	24	0	0	0	0	0	0	0	0	0	0	0	0
1283	TRUE	Empty	Serine/threonine-protein kinase MRCK gamma OS=Mus musculus OX=10090 GN=Cdc42bpg PE=1 SV=2	Q80UW5	Cdc42bpg	172 kDa		unknown	0	3	16	11	12	11	0	0	0	0	0	0	0	0	0	0	0	0
1284	TRUE	Empty	DDB1- and CUL4-associated factor 8 OS=Mus musculus OX=10090 GN=Dcaf8 PE=1 SV=1	Q8N7N5	Dcaf8	66 kDa		unknown	0	4	14	10	12	9	0	0	0	0	0	0	0	0	0	0	0	0
1285	TRUE	Empty	Calcium/calmodulin-dependent protein kinase type II subunit delta OS=Mus musculus OX=10090 GN=Camk2d PE=1 SV=1	Q6PHZ2	Camk2d	56 kDa	TRUE	unknown	5	14	6	6	6	9	0	5	0	0	0	0	0	0	0	0	0	0
1286	TRUE	Empty	Mitogen-activated protein kinase 3 OS=Mus musculus OX=10090 GN=Mapk3 PE=1 SV=5	Q63844	Mapk3	43 kDa	TRUE	unknown	0	0	11	8	10	6	0	0	0	0	0	0	0	0	0	0	0	0
1287	TRUE	Empty	Dynein light chain 1, cytoplasmic OS=Mus musculus OX=10090 GN=Dynll1 PE=1 SV=1	P63168	Dynll1	10 kDa	TRUE	unknown	0	0	0	0	0	5	0	15	0	0	0	0	0	0	0	0	0	0
1288	TRUE	Empty	Cofilin-2 OS=Mus musculus OX=10090 GN=Cfl2 PE=1 SV=1	P45591	Cfl2	19 kDa	TRUE	unknown	0	0	0	0	0	0	0	6	0	0	0	0	0	0	0	0	0	0
1289	TRUE	Empty	sp|A2ARZ3|FSIP2_MOUSE-DECOY	sp|A2ARZ3|FSIP2_MOUSE-DECOY		?	TRUE	unknown	0	2	4	4	5	0	0	4	0	0	0	0	0	0	0	0	0	0
1290	TRUE	Empty	sp|Q8VDD5|MYH9_MOUSE-DECOY	sp|Q8VDD5|MYH9_MOUSE-DECOY		?	TRUE	unknown	0	0	0	6	0	0	0	0	0	0	0	5	0	0	0	0	0	3
1291	TRUE	Empty	Brefeldin A-inhibited guanine nucleotide-exchange protein 2 OS=Mus musculus OX=10090 GN=Arfgef2 PE=1 SV=1	A2A5R2	Arfgef2	202 kDa	TRUE	unknown	0	4	12	10	8	8	3	0	0	0	0	0	0	0	0	0	0	0
1292	TRUE	Empty	Ig gamma-1 chain C region, membrane-bound form OS=Mus musculus OX=10090 GN=Ighg1 PE=1 SV=2	P01869	Ighg1	43 kDa		unknown	0	0	0	0	0	0	0	0	0	0	0	0	0	6	0	0	0	4
1293	TRUE	Empty	Tyrosine-protein kinase JAK1 OS=Mus musculus OX=10090 GN=Jak1 PE=1 SV=1	P52332	Jak1	133 kDa	TRUE	unknown	0	2	5	5	9	14	3	0	0	0	0	0	0	0	0	0	0	3
1294	TRUE	Empty	Ubiquitin-conjugating enzyme E2 N OS=Mus musculus OX=10090 GN=Ube2n PE=1 SV=1	P61089	Ube2n	17 kDa	TRUE	unknown	2	5	4	8	0	5	3	12	0	0	0	2	3	0	2	0	0	2
1295	TRUE	Empty	Cytochrome c, somatic OS=Mus musculus OX=10090 GN=Cycs PE=1 SV=2	P62897	Cycs	12 kDa	TRUE	unknown	4	5	3	5	0	2	3	9	0	0	0	3	5	3	4	2	0	3
1296	TRUE	Empty	sp|Q9WVC6|SGK1_MOUSE-DECOY	sp|Q9WVC6|SGK1_MOUSE-DECOY		?	TRUE	unknown	0	0	2	0	0	0	0	0	0	0	0	0	0	0	0	0	0	0
1297	TRUE	Empty	Drebrin OS=Mus musculus OX=10090 GN=Dbn1 PE=1 SV=4	Q9QXS6	Dbn1	77 kDa	TRUE	unknown	0	0	0	0	0	0	2	5	9	0	0	5	0	0	6	5	9	8
1298	TRUE	Empty	sp|Q91XA9|CHIA_MOUSE-DECOY	sp|Q91XA9|CHIA_MOUSE-DECOY		?		unknown	0	5	0	0	0	0	0	0	0	0	0	0	0	0	0	0	0	0
1299	TRUE	Empty	Plakophilin-4 OS=Mus musculus OX=10090 GN=Pkp4 PE=1 SV=1	Q68FH0	Pkp4	132 kDa	TRUE	unknown	0	3	13	17	10	6	0	0	0	0	0	0	0	0	0	0	0	0
1300	TRUE	Empty	Hsp70-binding protein 1 OS=Mus musculus OX=10090 GN=Hspbp1 PE=1 SV=1	Q99P31	Hspbp1	39 kDa		unknown	0	0	17	12	15	2	0	0	0	0	0	0	0	0	0	0	0	0
1301	TRUE	Empty	cAMP-dependent protein kinase type I-alpha regulatory subunit OS=Mus musculus OX=10090 GN=Prkar1a PE=1 SV=3	Q9DBC7	Prkar1a	43 kDa	TRUE	unknown	0	2	17	14	16	0	0	0	0	0	0	0	0	0	0	0	0	0
1302	TRUE	Empty	Luc7-like protein 3 OS=Mus musculus OX=10090 GN=Luc7l3 PE=1 SV=1	Q5SUF2	Luc7l3	51 kDa		unknown	0	3	3	3	5	2	5	7	0	0	3	0	0	0	0	0	0	0
1303	TRUE	Empty	60S ribosomal protein L34 OS=Mus musculus OX=10090 GN=Rpl34 PE=1 SV=2	Q9D1R9	Rpl34	13 kDa		unknown	0	3	3	0	6	5	5	2	3	3	5	2	0	0	0	0	5	0
1304	TRUE	Empty	Small nuclear ribonucleoprotein Sm D3 OS=Mus musculus OX=10090 GN=Snrpd3 PE=1 SV=1	P62320	Snrpd3	14 kDa		unknown	2	4	4	2	4	6	4	6	0	0	0	2	2	2	0	3	0	2
1305	TRUE	Empty	sp|Q99PL5|RRBP1_MOUSE-DECOY	sp|Q99PL5|RRBP1_MOUSE-DECOY		?		unknown	0	0	0	3	0	2	0	0	0	3	0	3	0	0	0	2	4	5
1306	TRUE	Empty	MAP7 domain-containing protein 1 OS=Mus musculus OX=10090 GN=Map7d1 PE=1 SV=1	A2AJI0	Map7d1	93 kDa	TRUE	unknown	0	3	3	2	0	0	3	2	0	0	0	2	0	2	0	3	5	0
1307	TRUE	Empty	Talin-2 OS=Mus musculus OX=10090 GN=Tln2 PE=1 SV=3	Q71LX4	Tln2	254 kDa	TRUE	unknown	0	0	0	0	0	4	4	0	0	0	0	0	0	0	0	0	0	0
1308	TRUE	Empty	Zinc finger protein 622 OS=Mus musculus OX=10090 GN=Znf622 PE=1 SV=1	Q91VY9	Znf622	53 kDa		unknown	0	0	7	6	3	0	4	4	3	6	0	0	0	3	2	0	0	0
1309	TRUE	Empty	Hepatocyte growth factor-regulated tyrosine kinase substrate OS=Mus musculus OX=10090 GN=Hgs PE=1 SV=2	Q99LI8	Hgs	86 kDa		unknown	3	4	9	5	7	6	4	2	0	0	0	0	0	0	0	0	0	0
1310	TRUE	Empty	Lys-63-specific deubiquitinase BRCC36 OS=Mus musculus OX=10090 GN=Brcc3 PE=1 SV=1	P46737	Brcc3	33 kDa		unknown	0	2	5	7	9	5	0	4	0	0	0	0	0	0	0	0	0	0
1311	TRUE	Empty	Ubiquitin carboxyl-terminal hydrolase 34 OS=Mus musculus OX=10090 GN=Usp34 PE=1 SV=3	Q6ZQ93	Usp34	408 kDa		unknown	0	0	20	18	6	0	0	0	0	0	0	0	0	0	0	0	0	0
1312	TRUE	Empty	Inositol-3-phosphate synthase 1 OS=Mus musculus OX=10090 GN=Isyna1 PE=1 SV=1	Q9JHU9	Isyna1	61 kDa		unknown	9	7	5	13	5	0	0	0	0	0	0	0	0	0	0	0	0	0
1313	TRUE	Empty	Drebrin-like protein OS=Mus musculus OX=10090 GN=Dbnl PE=1 SV=2	Q62418	Dbnl	49 kDa		unknown	0	4	5	6	4	11	3	5	0	0	0	0	2	0	0	0	0	4
1314	TRUE	Empty	Agmatinase, mitochondrial OS=Mus musculus OX=10090 GN=Agmat PE=1 SV=1	A2AS89	Agmat	38 kDa	TRUE	unknown	0	0	0	0	0	0	3	3	4	0	3	2	2	3	2	3	2	2
1315	TRUE	Empty	Ectonucleoside triphosphate diphosphohydrolase 5 OS=Mus musculus OX=10090 GN=Entpd5 PE=1 SV=1	Q9WUZ9	Entpd5	47 kDa		unknown	0	0	0	0	0	0	7	4	3	0	0	0	8	0	4	6	5	3
1316	TRUE	Empty	Fumarylacetoacetase OS=Mus musculus OX=10090 GN=Fah PE=1 SV=2	P35505	Fah	46 kDa		unknown	0	0	0	2	0	0	7	5	0	0	0	8	12	0	5	0	0	8
1317	TRUE	Empty	Glycerol-3-phosphate acyltransferase 1, mitochondrial OS=Mus musculus OX=10090 GN=Gpam PE=1 SV=2	Q61586	Gpam	94 kDa		unknown	0	0	17	15	13	5	0	0	0	0	0	0	0	0	0	0	0	0
1318	TRUE	Empty	OTU domain-containing protein 4 OS=Mus musculus OX=10090 GN=Otud4 PE=1 SV=1	B2RRE7	Otud4	123 kDa	TRUE	unknown	0	8	11	12	9	8	0	0	0	0	0	0	0	0	0	0	0	0
1319	TRUE	Empty	Cytohesin-2 OS=Mus musculus OX=10090 GN=Cyth2 PE=1 SV=2	P63034	Cyth2	47 kDa	TRUE	unknown	0	0	20	15	13	0	0	0	0	0	0	0	0	0	0	0	0	0
1320	TRUE	Empty	cAMP-dependent protein kinase type II-beta regulatory subunit OS=Mus musculus OX=10090 GN=Prkar2b PE=1 SV=3	P31324	Prkar2b	46 kDa	TRUE	unknown	0	0	0	0	0	5	0	0	0	0	0	0	0	0	0	0	0	0
1321	TRUE	Empty	Centrosomal protein of 290 kDa OS=Mus musculus OX=10090 GN=Cep290 PE=1 SV=2	Q6A078	Cep290	289 kDa	TRUE	unknown	0	2	2	3	0	0	0	0	0	3	0	3	0	0	0	3	2	3
1322	TRUE	Empty	sp|Q80UF4|SDCG8_MOUSE-DECOY	sp|Q80UF4|SDCG8_MOUSE-DECOY		?		unknown	0	0	0	0	0	0	0	0	0	0	0	0	0	0	0	0	0	3
1323	TRUE	Empty	Serum paraoxonase/arylesterase 2 OS=Mus musculus OX=10090 GN=Pon2 PE=1 SV=2	Q62086	Pon2	40 kDa		unknown	0	2	5	5	7	3	5	0	0	0	2	0	4	0	0	3	0	3
1324	TRUE	Empty	Macrophage migration inhibitory factor OS=Mus musculus OX=10090 GN=Mif PE=1 SV=2	P34884	Mif	13 kDa		unknown	2	4	2	3	4	4	3	2	4	2	0	2	3	3	4	3	3	4
1325	TRUE	Empty	Cytochrome c1, heme protein, mitochondrial OS=Mus musculus OX=10090 GN=Cyc1 PE=1 SV=1	Q9D0M3	Cyc1	35 kDa	TRUE	unknown	0	5	0	0	2	0	4	2	5	3	2	0	5	3	3	4	2	4
1326	TRUE	Empty	Reticulon-3 OS=Mus musculus OX=10090 GN=Rtn3 PE=1 SV=2	Q9ES97	Rtn3	104 kDa		unknown	4	4	4	0	0	12	2	0	0	0	0	3	2	4	2	0	0	0
1327	TRUE	Empty	V-type proton ATPase subunit d 1 OS=Mus musculus OX=10090 GN=Atp6v0d1 PE=1 SV=2	P51863	Atp6v0d1	40 kDa		unknown	2	0	4	5	5	5	3	6	0	0	2	4	0	0	3	2	2	3
1328	TRUE	Empty	Dolichyl-diphosphooligosaccharide--protein glycosyltransferase subunit DAD1 OS=Mus musculus OX=10090 GN=Dad1 PE=1 SV=3	P61804	Dad1	12 kDa		unknown	3	3	4	0	4	3	5	4	0	2	3	5	0	0	2	0	0	0
1329	TRUE	Empty	Vacuolar protein sorting-associated protein 18 homolog OS=Mus musculus OX=10090 GN=Vps18 PE=1 SV=2	Q8R307	Vps18	110 kDa	TRUE	unknown	0	3	7	2	5	0	0	0	0	0	0	2	0	0	0	0	0	0
1330	TRUE	Empty	Ras-related protein Ral-B OS=Mus musculus OX=10090 GN=Ralb PE=1 SV=1	Q9JIW9	Ralb	23 kDa	TRUE	unknown	6	6	5	6	7	8	0	3	0	0	0	0	0	2	0	0	0	0
1331	TRUE	Empty	Glutamate carboxypeptidase 2 OS=Mus musculus OX=10090 GN=Folh1 PE=1 SV=2	O35409	Folh1	85 kDa	TRUE	unknown	0	7	3	4	3	3	0	6	0	0	0	0	0	0	0	0	0	0
1332	TRUE	Empty	Valacyclovir hydrolase OS=Mus musculus OX=10090 GN=Bphl PE=1 SV=1	Q8R164	Bphl	33 kDa		unknown	0	0	0	0	0	0	9	3	3	3	0	3	4	3	6	5	5	4
1333	TRUE	Empty	DNA-(apurinic or apyrimidinic site) endonuclease OS=Mus musculus OX=10090 GN=Apex1 PE=1 SV=2	P28352	Apex1	35 kDa	TRUE	unknown	5	7	2	6	0	4	4	4	3	3	0	0	4	7	0	0	0	0
1334	TRUE	Empty	Protein disulfide-isomerase A5 OS=Mus musculus OX=10090 GN=Pdia5 PE=1 SV=1	Q921X9	Pdia5	59 kDa		unknown	0	0	0	0	0	0	6	0	8	4	2	2	6	10	3	2	0	6
1335	TRUE	Empty	Ig lambda-1 chain V region H2020 OS=Mus musculus OX=10090 PE=1 SV=1	P01726 (+2)		13 kDa		unknown	0	0	0	0	0	0	0	0	0	0	4	0	0	5	0	0	0	0
1336	TRUE	Empty	MICOS complex subunit Mic19 OS=Mus musculus OX=10090 GN=Chchd3 PE=1 SV=1	Q9CRB9	Chchd3	26 kDa	TRUE	unknown	2	13	6	6	8	4	0	0	0	0	0	0	0	0	0	0	0	0
1337	TRUE	Empty	Cordon-bleu protein-like 1 OS=Mus musculus OX=10090 GN=Cobll1 PE=1 SV=2	Q3UMF0	Cobll1	137 kDa	TRUE	unknown	0	4	2	2	4	27	0	0	0	0	0	0	0	0	0	0	0	0
1338	TRUE	Empty	Endoplasmic reticulum metallopeptidase 1 OS=Mus musculus OX=10090 GN=Ermp1 PE=1 SV=2	Q3UVK0	Ermp1	100 kDa		unknown	0	3	4	4	6	4	0	4	0	0	0	0	0	0	0	0	0	0
1339	TRUE	Empty	Importin subunit alpha-1 OS=Mus musculus OX=10090 GN=Kpna2 PE=1 SV=2	P52293	Kpna2	58 kDa	TRUE	unknown	0	12	15	13	3	5	0	0	0	0	0	0	0	0	0	0	0	0
1340	TRUE	Empty	Cyclin-dependent kinase 1 OS=Mus musculus OX=10090 GN=Cdk1 PE=1 SV=3	P11440	Cdk1	34 kDa	TRUE	unknown	0	6	6	7	5	5	8	4	0	0	0	0	0	0	0	0	0	0
1341	TRUE	Empty	Proteasome subunit beta type-4 OS=Mus musculus OX=10090 GN=Psmb4 PE=1 SV=1	P99026	Psmb4	29 kDa		unknown	0	7	11	13	6	3	3	7	0	0	0	0	0	0	0	0	0	0
1342	TRUE	Empty	TNF receptor-associated factor 4 OS=Mus musculus OX=10090 GN=Traf4 PE=1 SV=2	Q61382	Traf4	54 kDa		unknown	0	3	6	14	8	19	0	0	0	0	0	0	0	0	0	0	0	0
1343	TRUE	Empty	Probable ATP-dependent RNA helicase DDX20 OS=Mus musculus OX=10090 GN=Ddx20 PE=1 SV=2	Q9JJY4	Ddx20	92 kDa		unknown	0	9	13	12	11	4	0	0	0	0	0	0	0	0	0	0	0	0
1344	TRUE	Empty	High mobility group protein B1 OS=Mus musculus OX=10090 GN=Hmgb1 PE=1 SV=2	P63158	Hmgb1	25 kDa	TRUE	unknown	3	3	2	2	2	0	3	0	4	8	3	3	0	8	0	0	0	0
1345	TRUE	Empty	Canalicular multispecific organic anion transporter 1 OS=Mus musculus OX=10090 GN=Abcc2 PE=1 SV=2	Q8VI47	Abcc2	174 kDa		unknown	0	0	3	0	4	4	3	0	0	0	0	0	0	0	3	4	4	5
1346	TRUE	Empty	sp|Q8BKX6|SMG1_MOUSE-DECOY	sp|Q8BKX6|SMG1_MOUSE-DECOY		?	TRUE	unknown	0	3	0	0	0	0	0	2	0	0	0	2	0	3	2	2	0	3
1347	TRUE	Empty	Ninein OS=Mus musculus OX=10090 GN=Nin PE=1 SV=4	Q61043	Nin	244 kDa	TRUE	unknown	0	0	5	0	0	5	0	0	0	0	0	0	0	0	0	0	0	0
1348	TRUE	Empty	26S proteasome non-ATPase regulatory subunit 4 OS=Mus musculus OX=10090 GN=Psmd4 PE=1 SV=1	O35226	Psmd4	41 kDa		unknown	0	3	10	8	8	3	0	2	0	0	2	0	2	0	0	0	0	0
1349	TRUE	Empty	ATP synthase subunit g, mitochondrial OS=Mus musculus OX=10090 GN=Atp5mg PE=1 SV=1	Q9CPQ8	Atp5mg	11 kDa		unknown	0	0	0	0	0	0	4	0	4	3	3	3	3	6	3	2	3	0
1350	TRUE	Empty	Tyrosine-protein phosphatase non-receptor type 12 OS=Mus musculus OX=10090 GN=Ptpn12 PE=1 SV=3	P35831	Ptpn12	87 kDa	TRUE	unknown	0	0	0	0	0	4	0	2	0	0	0	0	0	0	0	0	0	0
1351	TRUE	Empty	Glycine N-acyltransferase OS=Mus musculus OX=10090 GN=Glyat PE=1 SV=1	Q91XE0	Glyat	34 kDa		unknown	0	0	0	0	0	0	7	0	3	0	0	6	11	3	6	7	0	4
1352	TRUE	Empty	L-gulonolactone oxidase OS=Mus musculus OX=10090 GN=Gulo PE=1 SV=3	P58710	Gulo	50 kDa		unknown	0	0	0	0	0	0	15	2	0	0	0	2	7	0	9	0	0	8
1353	TRUE	Empty	Tudor domain-containing protein 3 OS=Mus musculus OX=10090 GN=Tdrd3 PE=1 SV=4	Q91W18	Tdrd3	82 kDa		unknown	2	6	13	13	9	6	0	0	0	0	0	0	0	0	0	0	0	0
1354	TRUE	Empty	Rab GDP dissociation inhibitor alpha OS=Mus musculus OX=10090 GN=Gdi1 PE=1 SV=3	P50396	Gdi1	51 kDa	TRUE	unknown	0	0	0	2	0	0	0	14	0	0	0	0	0	0	0	0	0	0
1355	TRUE	Empty	Glutamine synthetase OS=Mus musculus OX=10090 GN=Glul PE=1 SV=6	P15105	Glul	42 kDa		unknown	0	3	2	2	4	6	0	16	0	0	0	5	0	0	0	0	0	0
1356	TRUE	Empty	Catechol O-methyltransferase OS=Mus musculus OX=10090 GN=Comt PE=1 SV=2	O88587	Comt	29 kDa		unknown	0	0	2	3	0	5	2	5	4	0	2	2	3	4	4	3	3	2
1357	TRUE	Empty	Tripeptidyl-peptidase 1 OS=Mus musculus OX=10090 GN=Tpp1 PE=1 SV=2	O89023	Tpp1	61 kDa		unknown	0	4	7	3	0	5	0	0	0	0	0	0	3	0	3	0	0	3
1358	TRUE	Empty	Ubiquitin-associated protein 2 OS=Mus musculus OX=10090 GN=Ubap2 PE=1 SV=1	Q91VX2	Ubap2	118 kDa		unknown	5	7	8	6	6	6	2	0	0	0	0	0	2	0	0	0	0	0
1359	TRUE	Empty	Symplekin OS=Mus musculus OX=10090 GN=Sympk PE=1 SV=2	Q80X82	Sympk	143 kDa		unknown	0	0	2	7	8	10	0	0	0	0	0	0	0	0	0	0	0	0
1360	TRUE	Empty	Receptor-type tyrosine-protein phosphatase kappa OS=Mus musculus OX=10090 GN=Ptprk PE=1 SV=1	P35822	Ptprk	164 kDa	TRUE	unknown	0	0	9	10	9	12	0	0	0	0	0	0	0	0	0	0	0	0
1361	TRUE	Empty	Protein LSM14 homolog A OS=Mus musculus OX=10090 GN=Lsm14a PE=1 SV=1	Q8K2F8	Lsm14a	51 kDa	TRUE	unknown	5	4	6	5	6	5	0	2	0	0	0	0	0	0	0	0	0	0
1362	TRUE	Empty	Hydroxymethylglutaryl-CoA lyase, mitochondrial OS=Mus musculus OX=10090 GN=Hmgcl PE=1 SV=2	P38060	Hmgcl	34 kDa		unknown	0	0	0	0	0	0	3	3	3	3	4	3	2	3	5	7	6	6
1363	TRUE	Empty	Calmodulin-regulated spectrin-associated protein 2 OS=Mus musculus OX=10090 GN=Camsap2 PE=1 SV=3	Q8C1B1	Camsap2	164 kDa	TRUE	unknown	0	0	0	0	0	31	0	0	0	0	0	0	0	0	0	0	0	0
1364	TRUE	Empty	Protein bicaudal C homolog 1 OS=Mus musculus OX=10090 GN=Bicc1 PE=1 SV=1	Q99MQ1	Bicc1	105 kDa	TRUE	unknown	0	2	13	13	12	6	0	0	0	0	0	0	0	0	0	0	0	0
1365	TRUE	Empty	Caveolin-2 OS=Mus musculus OX=10090 GN=Cav2 PE=1 SV=1	Q9WVC3	Cav2	18 kDa		unknown	5	7	5	7	7	16	0	0	0	0	0	0	0	0	0	0	0	0
1366	TRUE	Empty	Receptor-interacting serine/threonine-protein kinase 1 OS=Mus musculus OX=10090 GN=Ripk1 PE=1 SV=1	Q60855	Ripk1	75 kDa	TRUE	unknown	0	4	15	10	14	5	0	0	0	0	0	0	0	0	0	0	0	0
1367	TRUE	Empty	Cyclin-dependent kinase 18 OS=Mus musculus OX=10090 GN=Cdk18 PE=1 SV=1	Q04899	Cdk18	52 kDa	TRUE	unknown	0	0	9	0	11	8	0	0	0	0	0	0	0	0	0	0	0	0
1368	TRUE	Empty	Solute carrier family 2, facilitated glucose transporter member 2 OS=Mus musculus OX=10090 GN=Slc2a2 PE=1 SV=3	P14246	Slc2a2	57 kDa	TRUE	unknown	3	3	4	6	4	4	0	0	2	0	0	0	0	0	4	3	4	2
1369	TRUE	Empty	sp|Q62504|MINT_MOUSE-DECOY	sp|Q62504|MINT_MOUSE-DECOY		?	TRUE	unknown	0	4	3	0	2	2	0	0	0	0	0	0	0	0	0	0	2	0
1370	TRUE	Empty	Arginine and glutamate-rich protein 1 OS=Mus musculus OX=10090 GN=Arglu1 PE=1 SV=2	Q3UL36	Arglu1	33 kDa	TRUE	unknown	0	0	2	0	3	3	0	0	0	0	0	0	3	0	0	0	2	0
1371	TRUE	Empty	Alcohol dehydrogenase class-3 OS=Mus musculus OX=10090 GN=Adh5 PE=1 SV=3	P28474	Adh5	40 kDa		unknown	2	6	0	3	0	0	6	3	0	0	0	8	4	0	4	0	0	4
1372	TRUE	Empty	Zinc finger protein DZIP1L OS=Mus musculus OX=10090 GN=Dzip1l PE=1 SV=1	Q499E4	Dzip1l	88 kDa	TRUE	unknown	0	0	2	2	2	0	0	0	0	0	0	0	0	0	0	0	0	0
1373	TRUE	Empty	Cytochrome c oxidase subunit 5A, mitochondrial OS=Mus musculus OX=10090 GN=Cox5a PE=1 SV=2	P12787	Cox5a	16 kDa		unknown	3	0	0	0	0	0	5	0	3	2	3	3	5	4	3	4	3	3
1374	TRUE	Empty	E3 ubiquitin-protein ligase HECTD1 OS=Mus musculus OX=10090 GN=Hectd1 PE=1 SV=2	Q69ZR2	Hectd1	290 kDa	TRUE	unknown	0	11	4	3	6	3	0	15	0	0	0	0	0	0	0	0	0	0
1375	TRUE	Empty	Cytochrome P450 2C29 OS=Mus musculus OX=10090 GN=Cyp2c29 PE=1 SV=2	Q64458	Cyp2c29	56 kDa	TRUE	unknown	0	0	0	0	0	0	5	0	4	0	0	2	3	2	3	5	3	0
1376	TRUE	Empty	RNA polymerase II-associated protein 3 OS=Mus musculus OX=10090 GN=Rpap3 PE=1 SV=1	Q9D706	Rpap3	74 kDa	TRUE	unknown	0	4	17	9	13	2	0	0	0	0	0	0	0	0	0	0	0	0
1377	TRUE	Empty	Telomerase-binding protein EST1A OS=Mus musculus OX=10090 GN=Smg6 PE=1 SV=1	P61406	Smg6	161 kDa	TRUE	unknown	0	0	14	16	9	7	0	0	0	0	0	0	0	0	0	0	0	0
1378	TRUE	Empty	Kinesin heavy chain isoform 5C OS=Mus musculus OX=10090 GN=Kif5c PE=1 SV=3	P28738	Kif5c	109 kDa	TRUE	unknown	0	0	0	0	0	7	0	0	0	0	0	0	0	0	0	0	0	0
1379	TRUE	Empty	DNA replication licensing factor MCM6 OS=Mus musculus OX=10090 GN=Mcm6 PE=1 SV=1	P97311	Mcm6	93 kDa		unknown	0	16	6	3	4	6	3	0	0	0	0	0	0	0	0	0	0	0
1380	TRUE	Empty	Importin-4 OS=Mus musculus OX=10090 GN=Ipo4 PE=1 SV=1	Q8VI75	Ipo4	119 kDa		unknown	0	8	15	8	10	5	2	0	0	0	0	0	0	0	0	0	0	0
1381	TRUE	Empty	Ras-related protein Rab-5B OS=Mus musculus OX=10090 GN=Rab5b PE=1 SV=1	P61021	Rab5b	24 kDa	TRUE	unknown	0	0	0	0	0	5	0	12	0	0	0	0	0	0	0	0	0	0
1382	TRUE	Empty	Cyclin-dependent kinase 17 OS=Mus musculus OX=10090 GN=Cdk17 PE=1 SV=2	Q8K0D0	Cdk17	60 kDa	TRUE	unknown	0	0	9	9	7	8	0	0	0	0	0	0	0	0	0	0	0	0
1383	TRUE	Empty	Centrosomal protein 43 OS=Mus musculus OX=10090 GN=Cep43 PE=1 SV=1	Q66JX5	Cep43	43 kDa	TRUE	unknown	0	3	5	0	3	37	0	0	0	0	0	0	0	0	0	0	0	0
1384	TRUE	Empty	Circadian locomoter output cycles protein kaput OS=Mus musculus OX=10090 GN=Clock PE=1 SV=1	O08785	Clock	96 kDa	TRUE	unknown	7	0	8	4	5	3	2	0	3	0	0	0	0	2	0	2	0	0
1385	TRUE	Empty	40S ribosomal protein S28 OS=Mus musculus OX=10090 GN=Rps28 PE=1 SV=1	P62858	Rps28	8 kDa		unknown	3	2	2	4	4	4	4	6	0	2	0	4	0	2	2	3	0	0
1386	TRUE	Empty	Superoxide dismutase [Cu-Zn] OS=Mus musculus OX=10090 GN=Sod1 PE=1 SV=2	P08228	Sod1	16 kDa		unknown	0	4	0	0	0	0	3	3	0	3	0	4	5	2	4	3	0	6
1387	TRUE	Empty	Interferon-induced, double-stranded RNA-activated protein kinase OS=Mus musculus OX=10090 GN=Eif2ak2 PE=1 SV=2	Q03963	Eif2ak2	58 kDa		unknown	0	4	3	4	3	4	4	3	2	5	0	0	0	2	0	0	3	5
1388	TRUE	Empty	Centrosomal protein of 112 kDa OS=Mus musculus OX=10090 GN=Cep112 PE=2 SV=2	Q5PR68	Cep112	113 kDa		unknown	0	0	0	0	0	0	0	2	0	0	0	0	0	0	3	0	0	0
1389	TRUE	Empty	NADH-ubiquinone oxidoreductase 75 kDa subunit, mitochondrial OS=Mus musculus OX=10090 GN=Ndufs1 PE=1 SV=2	Q91VD9	Ndufs1	80 kDa		unknown	0	0	0	0	0	0	4	0	3	0	0	2	6	4	2	6	0	3
1390	TRUE	Empty	Farnesyl pyrophosphate synthase OS=Mus musculus OX=10090 GN=Fdps PE=1 SV=1	Q920E5	Fdps	41 kDa		unknown	0	3	2	6	0	0	5	7	0	2	0	2	5	0	4	0	0	3
1391	TRUE	Empty	Short/branched chain specific acyl-CoA dehydrogenase, mitochondrial OS=Mus musculus OX=10090 GN=Acadsb PE=1 SV=1	Q9DBL1	Acadsb	48 kDa		unknown	0	0	5	0	2	0	3	0	4	0	0	0	3	3	3	2	4	2
1392	TRUE	Empty	Transformer-2 protein homolog beta OS=Mus musculus OX=10090 GN=Tra2b PE=1 SV=1	P62996	Tra2b	34 kDa	TRUE	unknown	3	3	7	9	5	0	3	4	0	0	0	0	0	0	0	0	0	0
1393	TRUE	Empty	Endoplasmic reticulum aminopeptidase 1 OS=Mus musculus OX=10090 GN=Erap1 PE=1 SV=2	Q9EQH2	Erap1	107 kDa	TRUE	unknown	0	0	0	0	0	0	12	7	3	4	2	0	3	2	3	0	2	5
1394	TRUE	Empty	La-related protein 4B OS=Mus musculus OX=10090 GN=Larp4b PE=1 SV=2	Q6A0A2	Larp4b	82 kDa	TRUE	unknown	0	7	11	10	8	3	0	0	0	0	0	0	0	0	0	0	0	0
1395	TRUE	Empty	Kinesin-like protein KIF2A OS=Mus musculus OX=10090 GN=Kif2a PE=1 SV=2	P28740	Kif2a	80 kDa	TRUE	unknown	0	0	6	7	4	7	0	2	0	0	0	2	0	0	0	0	0	0
1396	TRUE	Empty	Histone-binding protein RBBP4 OS=Mus musculus OX=10090 GN=Rbbp4 PE=1 SV=5	Q60972	Rbbp4	48 kDa	TRUE	unknown	3	4	5	5	6	6	3	4	0	0	0	0	0	0	0	0	0	0
1397	TRUE	Empty	Trifunctional purine biosynthetic protein adenosine-3 OS=Mus musculus OX=10090 GN=Gart PE=1 SV=3	Q64737	Gart	108 kDa		unknown	2	4	8	5	3	16	3	0	0	0	0	0	0	0	0	0	0	3
1398	TRUE	Empty	sp|Q8K440|ABC8B_MOUSE-DECOY	sp|Q8K440|ABC8B_MOUSE-DECOY		?	TRUE	unknown	3	0	0	0	0	0	0	0	0	0	0	0	0	0	0	0	2	0
1399	TRUE	Empty	Ubiquitin carboxyl-terminal hydrolase 19 OS=Mus musculus OX=10090 GN=Usp19 PE=1 SV=1	Q3UJD6	Usp19	151 kDa	TRUE	unknown	0	3	13	8	12	4	0	0	0	0	0	0	0	0	0	0	0	0
1400	TRUE	Empty	Replication protein A 70 kDa DNA-binding subunit OS=Mus musculus OX=10090 GN=Rpa1 PE=1 SV=1	Q8VEE4	Rpa1	69 kDa		unknown	0	14	4	8	6	7	4	0	0	0	0	0	0	0	0	0	0	0
1401	TRUE	Empty	Exocyst complex component 6 OS=Mus musculus OX=10090 GN=Exoc6 PE=1 SV=2	Q8R313	Exoc6	93 kDa		unknown	0	2	10	7	8	10	0	0	0	0	0	0	0	0	0	0	0	0
1402	TRUE	Empty	Metal transporter CNNM1 OS=Mus musculus OX=10090 GN=Cnnm1 PE=1 SV=5	Q0GA42	Cnnm1	104 kDa		unknown	0	0	0	0	0	4	0	0	0	0	0	0	0	0	0	0	0	0
1403	TRUE	Empty	FERM domain-containing protein 4B OS=Mus musculus OX=10090 GN=Frmd4b PE=1 SV=2	Q920B0	Frmd4b	118 kDa	TRUE	unknown	0	0	17	11	9	0	0	0	0	0	0	0	0	0	0	0	0	0
1404	TRUE	Empty	Exportin-T OS=Mus musculus OX=10090 GN=Xpot PE=1 SV=3	Q9CRT8	Xpot	110 kDa		unknown	4	6	8	8	6	6	2	0	0	0	0	0	0	0	0	0	0	0
1405	TRUE	Empty	Serine/threonine-protein phosphatase 2A 65 kDa regulatory subunit A beta isoform OS=Mus musculus OX=10090 GN=Ppp2r1b PE=1 SV=2	Q7TNP2	Ppp2r1b	66 kDa	TRUE	unknown	0	0	7	8	9	11	0	0	0	0	0	0	0	0	0	0	0	0
1406	TRUE	Empty	LLGL scribble cell polarity complex component 2 OS=Mus musculus OX=10090 GN=Llgl2 PE=1 SV=2	Q3TJ91	Llgl2	114 kDa	TRUE	unknown	0	2	4	10	8	15	0	0	0	0	0	0	0	0	0	0	0	0
1407	TRUE	Empty	Caveolin-1 OS=Mus musculus OX=10090 GN=Cav1 PE=1 SV=1	P49817	Cav1	21 kDa		unknown	4	4	5	11	7	12	0	0	0	0	0	0	0	0	0	0	0	0
1408	TRUE	Empty	Oxysterol-binding protein-related protein 3 OS=Mus musculus OX=10090 GN=Osbpl3 PE=1 SV=2	Q9DBS9	Osbpl3	97 kDa		unknown	0	0	9	9	5	22	0	0	0	0	0	0	0	0	0	0	0	0
1409	TRUE	Empty	Protein S100-A14 OS=Mus musculus OX=10090 GN=S100a14 PE=1 SV=1	Q9D2Q8	S100a14	12 kDa		unknown	2	2	2	0	0	0	3	7	2	2	3	4	2	2	2	2	4	2
1410	TRUE	Empty	Ras-related protein Rab-5A OS=Mus musculus OX=10090 GN=Rab5a PE=1 SV=1	Q9CQD1	Rab5a	24 kDa	TRUE	unknown	2	8	2	4	2	5	0	11	0	0	0	0	0	0	0	0	0	0
1411	TRUE	Empty	sp|Q920F6|SMC1B_MOUSE-DECOY	sp|Q920F6|SMC1B_MOUSE-DECOY		?	TRUE	unknown	2	0	0	0	0	0	0	0	4	0	3	0	2	0	0	0	0	2
1412	TRUE	Empty	Nuclear mitotic apparatus protein 1 OS=Mus musculus OX=10090 GN=Numa1 PE=1 SV=1	E9Q7G0	Numa1	236 kDa	TRUE	unknown	0	6	0	0	7	22	0	2	0	0	0	0	0	0	0	0	0	0
1413	TRUE	Empty	Testin OS=Mus musculus OX=10090 GN=Tes PE=1 SV=1	P47226	Tes	48 kDa		unknown	3	5	6	5	6	3	5	0	0	0	0	3	3	0	0	2	0	0
1414	TRUE	Empty	Phospholipid scramblase 1 OS=Mus musculus OX=10090 GN=Plscr1 PE=1 SV=1	Q9JJ00	Plscr1	36 kDa		unknown	4	4	4	4	4	5	2	2	0	0	2	2	0	2	0	0	0	0
1415	TRUE	Empty	Proteasome subunit beta type-3 OS=Mus musculus OX=10090 GN=Psmb3 PE=1 SV=1	Q9R1P1	Psmb3	23 kDa		unknown	0	3	5	7	4	0	4	5	0	0	0	2	4	0	0	0	0	0
1416	TRUE	Empty	Small nuclear ribonucleoprotein-associated protein B OS=Mus musculus OX=10090 GN=Snrpb PE=1 SV=1	P27048	Snrpb	24 kDa		unknown	0	7	3	7	6	0	0	4	0	0	0	0	0	0	0	0	0	0
1417	TRUE	Empty	Coronin-1B OS=Mus musculus OX=10090 GN=Coro1b PE=1 SV=1	Q9WUM3	Coro1b	54 kDa	TRUE	unknown	0	7	2	0	3	9	6	3	0	0	0	0	0	0	0	0	0	0
1418	TRUE	Empty	Eukaryotic translation initiation factor 5 OS=Mus musculus OX=10090 GN=Eif5 PE=1 SV=1	P59325	Eif5	49 kDa		unknown	0	6	0	0	0	5	0	6	6	0	0	0	3	10	0	0	0	0
1419	TRUE	Empty	Glycine N-methyltransferase OS=Mus musculus OX=10090 GN=Gnmt PE=1 SV=3	Q9QXF8	Gnmt	33 kDa		unknown	0	0	0	0	0	0	5	0	4	0	5	7	3	2	3	4	4	4
1420	TRUE	Empty	Rho-related GTP-binding protein RhoG OS=Mus musculus OX=10090 GN=Rhog PE=1 SV=1	P84096	Rhog	21 kDa	TRUE	unknown	12	4	3	3	3	7	6	4	0	0	0	0	0	0	0	0	0	0
1421	TRUE	Empty	1,4-alpha-glucan-branching enzyme OS=Mus musculus OX=10090 GN=Gbe1 PE=1 SV=1	Q9D6Y9	Gbe1	80 kDa		unknown	0	0	0	0	0	0	15	7	0	4	0	0	5	0	5	0	0	7
1422	TRUE	Empty	Four and a half LIM domains protein 3 OS=Mus musculus OX=10090 GN=Fhl3 PE=1 SV=2	Q9R059	Fhl3	32 kDa		unknown	0	0	11	7	17	5	0	0	0	0	0	0	0	0	0	0	0	0
1423	TRUE	Empty	Far upstream element-binding protein 1 OS=Mus musculus OX=10090 GN=Fubp1 PE=1 SV=1	Q91WJ8	Fubp1	69 kDa	TRUE	unknown	0	13	5	6	0	0	3	7	0	0	0	0	0	0	0	0	0	0
1424	TRUE	Empty	Myeloid leukemia factor 2 OS=Mus musculus OX=10090 GN=Mlf2 PE=1 SV=1	Q99KX1	Mlf2	28 kDa		unknown	0	0	17	11	15	0	0	0	0	0	0	0	0	0	0	0	0	0
1425	TRUE	Empty	Prolyl endopeptidase OS=Mus musculus OX=10090 GN=Prep PE=1 SV=1	Q9QUR6	Prep	81 kDa		unknown	0	2	0	5	0	0	11	16	0	0	0	0	0	0	5	0	0	0
1426	TRUE	Empty	S-adenosylhomocysteine hydrolase-like protein 1 OS=Mus musculus OX=10090 GN=Ahcyl1 PE=1 SV=1	Q80SW1	Ahcyl1	59 kDa	TRUE	unknown	0	0	12	5	6	6	0	0	0	0	0	0	0	0	0	0	0	0
1427	TRUE	Empty	Mannose-P-dolichol utilization defect 1 protein OS=Mus musculus OX=10090 GN=Mpdu1 PE=1 SV=1	Q9R0Q9	Mpdu1	26 kDa	TRUE	unknown	2	3	3	4	2	3	2	0	2	3	3	2	2	4	2	2	3	3
1428	TRUE	Empty	Eukaryotic translation initiation factor 4E type 2 OS=Mus musculus OX=10090 GN=Eif4e2 PE=1 SV=1	Q8BMB3	Eif4e2	28 kDa		unknown	3	5	6	4	3	4	3	0	0	3	2	2	0	2	0	2	0	2
1429	TRUE	Empty	Early endosome antigen 1 OS=Mus musculus OX=10090 GN=Eea1 PE=1 SV=2	Q8BL66	Eea1	161 kDa		unknown	0	6	2	5	5	12	0	10	0	0	0	0	0	0	0	0	0	0
1430	TRUE	Empty	Angiomotin-like protein 2 OS=Mus musculus OX=10090 GN=Amotl2 PE=1 SV=1	Q8K371	Amotl2	85 kDa	TRUE	unknown	0	2	0	0	0	0	0	0	0	0	0	0	0	0	0	0	0	0
1431	TRUE	Empty	Hydroxyacyl-coenzyme A dehydrogenase, mitochondrial OS=Mus musculus OX=10090 GN=Hadh PE=1 SV=2	Q61425	Hadh	34 kDa		unknown	0	0	0	0	0	0	2	4	3	2	2	2	5	3	4	3	4	3
1432	TRUE	Empty	Serine palmitoyltransferase 2 OS=Mus musculus OX=10090 GN=Sptlc2 PE=1 SV=2	P97363	Sptlc2	63 kDa		unknown	3	0	4	4	4	3	5	3	5	0	0	0	0	2	0	0	2	0
1433	TRUE	Empty	sp|O55098|STK10_MOUSE-DECOY	sp|O55098|STK10_MOUSE-DECOY		?	TRUE	unknown	0	0	0	0	0	0	0	0	0	0	0	0	0	0	0	0	2	0
1434	TRUE	Empty	sp|Q9QUG2|POLK_MOUSE-DECOY	sp|Q9QUG2|POLK_MOUSE-DECOY		?		unknown	0	0	0	0	3	0	0	0	0	0	0	0	0	0	0	0	0	0
1435	TRUE	Empty	CCR4-NOT transcription complex subunit 3 OS=Mus musculus OX=10090 GN=Cnot3 PE=1 SV=1	Q8K0V4	Cnot3	82 kDa		unknown	3	4	4	6	7	4	0	0	0	0	0	0	0	0	0	0	0	0
1436	TRUE	Empty	AP-3 complex subunit beta-1 OS=Mus musculus OX=10090 GN=Ap3b1 PE=1 SV=2	Q9Z1T1	Ap3b1	123 kDa	TRUE	unknown	0	3	4	3	7	5	2	0	0	0	0	0	0	0	0	0	0	2
1437	TRUE	Empty	sp|P13542|MYH8_MOUSE-DECOY	sp|P13542|MYH8_MOUSE-DECOY		?	TRUE	unknown	0	0	0	0	0	0	0	0	3	0	0	3	0	0	0	0	0	4
1438	TRUE	Empty	Melanoma inhibitory activity protein 2 OS=Mus musculus OX=10090 GN=Mia2 PE=1 SV=3	Q91ZV0	Mia2	156 kDa		unknown	0	3	10	9	7	10	0	0	0	0	0	0	0	0	0	0	0	0
1439	TRUE	Empty	Glycine N-acyltransferase-like protein Keg1 OS=Mus musculus OX=10090 GN=Keg1 PE=1 SV=1	Q9DCY0	Keg1	34 kDa		unknown	0	0	0	0	0	0	9	3	2	4	2	2	3	6	3	4	2	5
1440	TRUE	Empty	Cysteine--tRNA ligase, cytoplasmic OS=Mus musculus OX=10090 GN=Cars1 PE=1 SV=2	Q9ER72	Cars1	95 kDa	TRUE	unknown	0	14	0	4	0	5	0	5	0	0	0	0	0	8	0	0	0	0
1441	TRUE	Empty	Acid ceramidase OS=Mus musculus OX=10090 GN=Asah1 PE=1 SV=1	Q9WV54	Asah1	45 kDa		unknown	7	6	7	3	5	7	3	0	0	0	0	0	0	0	0	0	0	0
1442	TRUE	Empty	Complex I assembly factor ACAD9, mitochondrial OS=Mus musculus OX=10090 GN=Acad9 PE=1 SV=2	Q8JZN5	Acad9	69 kDa		unknown	0	6	6	7	6	8	4	3	0	0	0	0	2	0	0	0	0	0
1443	TRUE	Empty	UMP-CMP kinase OS=Mus musculus OX=10090 GN=Cmpk1 PE=1 SV=1	Q9DBP5	Cmpk1	22 kDa		unknown	0	5	0	5	0	3	5	11	0	0	0	3	7	0	0	0	0	4
1444	TRUE	Empty	Nucleolar protein 58 OS=Mus musculus OX=10090 GN=Nop58 PE=1 SV=1	Q6DFW4	Nop58	60 kDa	TRUE	unknown	0	6	5	6	13	11	0	0	0	0	0	0	0	0	0	0	0	0
1445	TRUE	Empty	Importin subunit alpha-3 OS=Mus musculus OX=10090 GN=Kpna4 PE=1 SV=1	O35343	Kpna4	58 kDa	TRUE	unknown	0	8	12	14	0	8	0	3	0	0	0	0	0	0	0	0	0	0
1446	TRUE	Empty	Aldehyde dehydrogenase family 3 member B1 OS=Mus musculus OX=10090 GN=Aldh3b1 PE=1 SV=1	Q80VQ0	Aldh3b1	52 kDa	TRUE	unknown	3	2	11	10	14	6	0	0	0	0	0	0	0	0	0	0	0	0
1447	TRUE	Empty	FERM domain-containing protein 4A OS=Mus musculus OX=10090 GN=Frmd4a PE=1 SV=2	Q8BIE6	Frmd4a	114 kDa	TRUE	unknown	0	0	20	12	8	3	0	0	0	0	0	0	0	0	0	0	0	0
1448	TRUE	Empty	Upstream-binding protein 1 OS=Mus musculus OX=10090 GN=Ubp1 PE=1 SV=1	Q811S7	Ubp1	60 kDa	TRUE	unknown	3	7	5	9	8	13	0	0	0	0	0	0	0	0	0	0	0	0
1449	TRUE	Empty	Anaphase-promoting complex subunit 5 OS=Mus musculus OX=10090 GN=Anapc5 PE=1 SV=1	Q8BTZ4	Anapc5	83 kDa	TRUE	unknown	0	0	16	14	13	0	0	0	0	0	0	0	0	0	0	0	0	0
1450	TRUE	Empty	Protein argonaute-1 OS=Mus musculus OX=10090 GN=Ago1 PE=1 SV=2	Q8CJG1	Ago1	97 kDa	TRUE	unknown	0	0	0	12	0	0	0	0	0	0	0	0	0	0	0	0	0	0
1451	TRUE	Empty	ATP synthase membrane subunit DAPIT, mitochondrial OS=Mus musculus OX=10090 GN=Atp5md PE=1 SV=1	Q78IK2	Atp5md	6 kDa		unknown	0	3	3	5	3	3	0	0	0	0	0	0	0	0	0	0	0	0
1452	TRUE	Empty	sp|P16546|SPTN1_MOUSE-DECOY	sp|P16546|SPTN1_MOUSE-DECOY		?	TRUE	unknown	0	2	0	0	3	2	0	0	0	0	0	0	0	2	0	2	0	0
1453	TRUE	Empty	Proteasomal ubiquitin receptor ADRM1 OS=Mus musculus OX=10090 GN=Adrm1 PE=1 SV=2	Q9JKV1	Adrm1	42 kDa		unknown	0	4	0	4	4	0	6	3	0	0	0	0	0	0	0	0	0	0
1454	TRUE	Empty	Cathepsin Z OS=Mus musculus OX=10090 GN=Ctsz PE=1 SV=1	Q9WUU7	Ctsz	34 kDa		unknown	0	3	4	4	0	4	2	0	0	0	0	0	5	0	2	0	0	3
1455	TRUE	Empty	Dynein heavy chain 12, axonemal OS=Mus musculus OX=10090 GN=Dnah12 PE=1 SV=2	Q3V0Q1	Dnah12	356 kDa	TRUE	unknown	0	0	2	0	0	0	0	0	0	0	0	0	0	0	0	0	0	0
1456	TRUE	Empty	sp|Q80TG1|KANL1_MOUSE-DECOY	sp|Q80TG1|KANL1_MOUSE-DECOY		?		unknown	0	0	0	0	0	0	0	0	0	0	0	3	0	0	0	0	0	2
1457	TRUE	Empty	Proliferation marker protein Ki-67 OS=Mus musculus OX=10090 GN=Mki67 PE=1 SV=1	E9PVX6	Mki67	351 kDa	TRUE	unknown	0	0	5	6	4	4	0	0	0	0	0	0	0	0	0	0	0	0
1458	TRUE	Empty	Ubiquitin carboxyl-terminal hydrolase 28 OS=Mus musculus OX=10090 GN=Usp28 PE=1 SV=1	Q5I043	Usp28	119 kDa		unknown	0	0	0	0	4	0	0	0	0	0	0	0	0	0	0	0	0	0
1459	TRUE	Empty	sp|Q8VDC1|FYCO1_MOUSE-DECOY	sp|Q8VDC1|FYCO1_MOUSE-DECOY		?	TRUE	unknown	0	0	0	0	0	0	0	0	0	0	0	0	0	0	2	0	0	0
1460	TRUE	Empty	Molybdenum cofactor biosynthesis protein 1 OS=Mus musculus OX=10090 GN=Mocs1 PE=1 SV=2	Q5RKZ7	Mocs1	70 kDa		unknown	0	0	0	0	0	0	4	0	5	3	5	2	3	4	3	3	3	7
1461	TRUE	Empty	Developmentally-regulated GTP-binding protein 1 OS=Mus musculus OX=10090 GN=Drg1 PE=1 SV=1	P32233	Drg1	41 kDa		unknown	0	6	3	3	5	9	2	4	2	4	0	0	0	2	0	2	0	0
1462	TRUE	Empty	Signal transducer and activator of transcription 3 OS=Mus musculus OX=10090 GN=Stat3 PE=1 SV=2	P42227	Stat3	88 kDa	TRUE	unknown	0	0	5	2	4	6	4	16	0	0	0	0	0	0	0	0	0	0
1463	TRUE	Empty	Galectin-3-binding protein OS=Mus musculus OX=10090 GN=Lgals3bp PE=1 SV=1	Q07797	Lgals3bp	64 kDa		unknown	6	4	5	6	5	4	6	0	0	0	0	3	0	0	0	0	0	0
1464	TRUE	Empty	DNA replication licensing factor MCM7 OS=Mus musculus OX=10090 GN=Mcm7 PE=1 SV=1	Q61881	Mcm7	81 kDa		unknown	0	19	2	7	2	5	5	0	0	0	0	0	0	0	0	0	0	0
1465	TRUE	Empty	DNA replication licensing factor MCM5 OS=Mus musculus OX=10090 GN=Mcm5 PE=1 SV=2	P49718	Mcm5	82 kDa		unknown	0	7	6	5	6	13	2	0	0	0	0	0	0	0	0	0	0	0
1466	TRUE	Empty	Dolichyl-diphosphooligosaccharide--protein glycosyltransferase subunit STT3B OS=Mus musculus OX=10090 GN=Stt3b PE=1 SV=2	Q3TDQ1	Stt3b	93 kDa	TRUE	unknown	0	5	5	6	8	7	0	7	0	0	0	0	0	0	0	0	0	0
1467	TRUE	Empty	Histone-binding protein RBBP7 OS=Mus musculus OX=10090 GN=Rbbp7 PE=1 SV=1	Q60973	Rbbp7	48 kDa	TRUE	unknown	0	8	7	0	0	0	0	0	0	0	0	0	0	0	0	0	0	0
1468	TRUE	Empty	Protein phosphatase 1G OS=Mus musculus OX=10090 GN=Ppm1g PE=1 SV=3	Q61074	Ppm1g	59 kDa		unknown	0	5	13	9	9	4	0	0	0	0	0	0	0	0	0	0	0	0
1469	TRUE	Empty	Cell division cycle protein 16 homolog OS=Mus musculus OX=10090 GN=Cdc16 PE=1 SV=1	Q8R349	Cdc16	71 kDa		unknown	0	0	14	13	11	3	0	0	0	0	0	0	0	0	0	0	0	0
1470	TRUE	Empty	Serine/arginine-rich splicing factor 2 OS=Mus musculus OX=10090 GN=Srsf2 PE=1 SV=4	Q62093	Srsf2	25 kDa	TRUE	unknown	2	4	5	5	4	3	3	0	0	3	2	0	0	0	0	2	0	2
1471	TRUE	Empty	Secretory carrier-associated membrane protein 3 OS=Mus musculus OX=10090 GN=Scamp3 PE=1 SV=3	O35609	Scamp3	38 kDa	TRUE	unknown	3	0	4	3	3	5	3	0	0	0	0	3	2	0	3	4	0	2
1472	TRUE	Empty	Structural maintenance of chromosomes protein 1A OS=Mus musculus OX=10090 GN=Smc1a PE=1 SV=4	Q9CU62	Smc1a	143 kDa	TRUE	unknown	0	6	3	0	4	6	0	0	0	0	0	0	0	0	0	0	0	0
1473	TRUE	Empty	Glutamate--cysteine ligase regulatory subunit OS=Mus musculus OX=10090 GN=Gclm PE=1 SV=1	O09172	Gclm	31 kDa		unknown	0	5	0	0	0	0	3	2	3	0	4	4	3	4	0	3	2	3
1474	TRUE	Empty	Golgi-associated plant pathogenesis-related protein 1 OS=Mus musculus OX=10090 GN=Glipr2 PE=1 SV=3	Q9CYL5	Glipr2	17 kDa		unknown	3	2	3	3	3	4	4	2	0	0	2	4	0	3	0	4	0	2
1475	TRUE	Empty	Structural maintenance of chromosomes protein 2 OS=Mus musculus OX=10090 GN=Smc2 PE=1 SV=2	Q8CG48	Smc2	134 kDa		unknown	0	6	9	9	7	6	0	0	0	0	0	0	0	0	0	0	0	0
1476	TRUE	Empty	60S ribosomal protein L29 OS=Mus musculus OX=10090 GN=Rpl29 PE=1 SV=2	P47915	Rpl29	18 kDa		unknown	0	0	0	0	0	4	0	0	0	0	0	0	0	0	0	0	0	0
1477	TRUE	Empty	ATP-binding cassette sub-family D member 3 OS=Mus musculus OX=10090 GN=Abcd3 PE=1 SV=2	P55096	Abcd3	75 kDa		unknown	0	0	0	2	3	0	2	5	3	0	0	0	0	0	0	3	2	0
1478	TRUE	Empty	Transmembrane emp24 domain-containing protein 5 OS=Mus musculus OX=10090 GN=Tmed5 PE=1 SV=1	Q9CXE7	Tmed5	26 kDa		unknown	4	3	4	3	3	5	3	3	0	4	2	0	3	2	0	2	0	0
1479	TRUE	Empty	Mid1-interacting protein 1 OS=Mus musculus OX=10090 GN=Mid1ip1 PE=1 SV=1	Q9CQ20	Mid1ip1	20 kDa		unknown	6	0	6	2	8	0	2	0	0	0	0	0	2	3	2	2	2	3
1480	TRUE	Empty	Casein kinase II subunit beta OS=Mus musculus OX=10090 GN=Csnk2b PE=1 SV=1	P67871	Csnk2b	25 kDa		unknown	0	0	6	4	3	5	4	6	0	0	0	0	0	2	0	0	0	0
1481	TRUE	Empty	Basic leucine zipper and W2 domain-containing protein 1 OS=Mus musculus OX=10090 GN=Bzw1 PE=1 SV=1	Q9CQC6	Bzw1	48 kDa		unknown	4	5	2	2	2	2	3	5	0	2	0	0	0	0	0	0	0	0
1482	TRUE	Empty	Desmocollin-1 OS=Mus musculus OX=10090 GN=Dsc1 PE=1 SV=2	P55849	Dsc1	99 kDa		unknown	0	0	0	0	0	0	0	2	0	0	0	0	0	0	0	0	0	0
1483	TRUE	Empty	Palladin OS=Mus musculus OX=10090 GN=Palld PE=1 SV=2	Q9ET54	Palld	152 kDa		unknown	0	0	0	0	0	0	4	0	3	2	0	3	4	3	5	2	5	4
1484	TRUE	Empty	Glypican-4 OS=Mus musculus OX=10090 GN=Gpc4 PE=1 SV=2	P51655	Gpc4	63 kDa	TRUE	unknown	4	0	4	2	3	6	0	0	0	2	0	0	0	0	0	3	2	6
1485	TRUE	Empty	Indolethylamine N-methyltransferase OS=Mus musculus OX=10090 GN=Inmt PE=1 SV=1	P40936	Inmt	29 kDa		unknown	0	0	0	0	0	0	5	2	0	0	0	6	8	3	3	6	0	5
1486	TRUE	Empty	Constitutive coactivator of PPAR-gamma-like protein 2 OS=Mus musculus OX=10090 GN=Fam120c PE=1 SV=3	Q8C3F2	Fam120c	120 kDa	TRUE	unknown	0	0	15	9	6	3	0	0	0	0	0	0	0	0	0	0	0	0
1487	TRUE	Empty	4-hydroxy-2-oxoglutarate aldolase, mitochondrial OS=Mus musculus OX=10090 GN=Hoga1 PE=1 SV=1	Q9DCU9	Hoga1	35 kDa		unknown	0	0	0	0	0	0	3	3	3	0	0	4	4	5	4	8	2	2
1488	TRUE	Empty	Proteasome subunit beta type-2 OS=Mus musculus OX=10090 GN=Psmb2 PE=1 SV=1	Q9R1P3	Psmb2	23 kDa		unknown	2	3	8	7	7	2	3	6	0	0	0	0	0	0	0	0	0	0
1489	TRUE	Empty	DnaJ homolog subfamily B member 12 OS=Mus musculus OX=10090 GN=Dnajb12 PE=1 SV=2	Q9QYI4	Dnajb12	42 kDa		unknown	0	0	10	12	8	2	3	0	0	0	0	0	0	0	0	0	0	0
1490	TRUE	Empty	Mitochondrial 2-oxoglutarate/malate carrier protein OS=Mus musculus OX=10090 GN=Slc25a11 PE=1 SV=3	Q9CR62	Slc25a11	34 kDa		unknown	0	5	9	8	12	4	4	0	0	0	0	0	0	0	0	0	0	0
1491	TRUE	Empty	Proteasome subunit alpha type-2 OS=Mus musculus OX=10090 GN=Psma2 PE=1 SV=3	P49722	Psma2	26 kDa		unknown	0	2	7	13	9	0	0	6	0	0	0	0	3	0	0	0	0	0
1492	TRUE	Empty	Phosphatidate cytidylyltransferase, mitochondrial OS=Mus musculus OX=10090 GN=Tamm41 PE=1 SV=2	Q3TUH1	Tamm41	38 kDa		unknown	3	8	9	5	9	6	0	0	0	0	0	0	0	0	0	0	0	0
1493	TRUE	Empty	AP2-associated protein kinase 1 OS=Mus musculus OX=10090 GN=Aak1 PE=1 SV=2	Q3UHJ0	Aak1	103 kDa	TRUE	unknown	0	3	6	8	8	13	0	0	0	0	0	0	0	0	0	0	0	0
1494	TRUE	Empty	DNA topoisomerase 3-beta-1 OS=Mus musculus OX=10090 GN=Top3b PE=1 SV=1	Q9Z321	Top3b	97 kDa	TRUE	unknown	0	4	9	10	7	12	0	0	0	0	0	0	0	0	0	0	0	0
1495	TRUE	Empty	Anaphase-promoting complex subunit 4 OS=Mus musculus OX=10090 GN=Anapc4 PE=1 SV=1	Q91W96	Anapc4	92 kDa		unknown	0	0	17	10	9	0	0	0	0	0	0	0	0	0	0	0	0	0
1496	TRUE	Empty	sp|E9Q557|DESP_MOUSE-DECOY	sp|E9Q557|DESP_MOUSE-DECOY		?	TRUE	unknown	0	0	0	0	0	0	2	0	0	0	0	2	0	0	0	0	0	0
1497	TRUE	Empty	Eukaryotic translation initiation factor 1 OS=Mus musculus OX=10090 GN=Eif1 PE=1 SV=2	P48024	Eif1	13 kDa		unknown	2	3	3	2	3	4	3	2	0	0	0	0	0	5	0	0	0	0
1498	TRUE	Empty	Structural maintenance of chromosomes protein 3 OS=Mus musculus OX=10090 GN=Smc3 PE=1 SV=2	Q9CW03	Smc3	142 kDa	TRUE	unknown	0	4	2	3	3	4	0	2	0	0	0	0	0	0	0	0	0	0
1499	TRUE	Empty	Polycomb group protein ASXL1 OS=Mus musculus OX=10090 GN=Asxl1 PE=1 SV=1	P59598	Asxl1	163 kDa	TRUE	unknown	0	2	0	0	4	0	0	0	0	0	0	0	0	0	0	0	0	0
1500	TRUE	Empty	Protein pelota homolog OS=Mus musculus OX=10090 GN=Pelo PE=1 SV=3	Q80X73	Pelo	43 kDa		unknown	0	2	6	3	6	10	0	0	0	0	0	0	0	0	0	0	0	0
1501	TRUE	Empty	Activator of 90 kDa heat shock protein ATPase homolog 1 OS=Mus musculus OX=10090 GN=Ahsa1 PE=1 SV=2	Q8BK64	Ahsa1	38 kDa	TRUE	unknown	0	7	0	0	2	2	4	4	0	0	0	3	3	0	2	0	0	0
1502	TRUE	Empty	Sterile alpha motif domain-containing protein 9-like OS=Mus musculus OX=10090 GN=Samd9l PE=1 SV=2	Q69Z37	Samd9l	180 kDa	TRUE	unknown	5	0	0	0	0	0	5	0	0	0	4	4	5	8	0	2	2	0
1503	TRUE	Empty	Dynactin subunit 4 OS=Mus musculus OX=10090 GN=Dctn4 PE=1 SV=1	Q8CBY8	Dctn4	53 kDa		unknown	0	3	3	3	2	2	0	5	3	0	0	0	0	0	3	3	5	5
1504	TRUE	Empty	Rho GTPase-activating protein 42 OS=Mus musculus OX=10090 GN=Arhgap42 PE=1 SV=1	B2RQE8	Arhgap42	95 kDa		unknown	2	0	0	0	0	0	0	0	3	0	0	3	0	0	5	6	4	6
1505	TRUE	Empty	NADPH--cytochrome P450 reductase OS=Mus musculus OX=10090 GN=Por PE=1 SV=2	P37040	Por	77 kDa		unknown	0	9	0	3	0	2	11	7	0	0	0	0	0	0	0	0	0	0
1506	TRUE	Empty	sp|Q8C753|KATIP_MOUSE-DECOY	sp|Q8C753|KATIP_MOUSE-DECOY		?		unknown	0	2	0	0	0	0	0	0	0	0	0	0	0	0	0	0	0	0
1507	TRUE	Empty	DNA-directed RNA polymerase II subunit RPB1 OS=Mus musculus OX=10090 GN=Polr2a PE=1 SV=3	P08775	Polr2a	217 kDa		unknown	0	3	6	5	7	2	0	0	0	0	0	0	2	0	0	0	0	0
1508	TRUE	Empty	Proteasome subunit beta type-5 OS=Mus musculus OX=10090 GN=Psmb5 PE=1 SV=3	O55234	Psmb5	29 kDa		unknown	3	4	4	6	5	4	4	4	0	0	0	3	0	0	0	0	0	2
1509	TRUE	Empty	Annexin A1 OS=Mus musculus OX=10090 GN=Anxa1 PE=1 SV=2	P10107	Anxa1	39 kDa	TRUE	unknown	3	3	2	0	0	0	15	9	4	0	0	0	0	0	0	0	0	0
1510	TRUE	Empty	26S proteasome non-ATPase regulatory subunit 7 OS=Mus musculus OX=10090 GN=Psmd7 PE=1 SV=2	P26516	Psmd7	37 kDa		unknown	0	3	9	9	4	4	0	8	0	0	0	0	0	0	0	0	0	0
1511	TRUE	Empty	AP-1 complex subunit mu-1 OS=Mus musculus OX=10090 GN=Ap1m1 PE=1 SV=3	P35585	Ap1m1	49 kDa	TRUE	unknown	0	8	4	7	4	7	4	5	0	0	0	0	0	0	0	0	0	0
1512	TRUE	Empty	Ras-related protein Rap-1b OS=Mus musculus OX=10090 GN=Rap1b PE=1 SV=2	Q99JI6	Rap1b	21 kDa	TRUE	unknown	5	4	6	6	7	7	4	4	0	0	0	0	0	0	0	0	0	0
1513	TRUE	Empty	Glyoxylate reductase/hydroxypyruvate reductase OS=Mus musculus OX=10090 GN=Grhpr PE=1 SV=1	Q91Z53	Grhpr	35 kDa		unknown	0	0	0	0	0	0	4	7	0	0	0	4	10	0	5	5	0	4
1514	TRUE	Empty	V-type proton ATPase subunit B, brain isoform OS=Mus musculus OX=10090 GN=Atp6v1b2 PE=1 SV=1	P62814	Atp6v1b2	57 kDa	TRUE	unknown	0	3	7	4	7	6	0	16	0	0	0	0	0	0	0	0	0	0
1515	TRUE	Empty	Cyclin-dependent kinase 9 OS=Mus musculus OX=10090 GN=Cdk9 PE=1 SV=1	Q99J95	Cdk9	43 kDa	TRUE	unknown	0	4	8	5	9	7	0	0	0	0	0	0	0	0	0	0	0	0
1516	TRUE	Empty	Eukaryotic translation initiation factor 3 subunit H OS=Mus musculus OX=10090 GN=Eif3h PE=1 SV=1	Q91WK2	Eif3h	40 kDa		unknown	0	5	4	5	2	4	0	3	0	0	0	0	0	0	0	0	0	0
1517	TRUE	Empty	Nestin OS=Mus musculus OX=10090 GN=Nes PE=1 SV=1	Q6P5H2	Nes	207 kDa		unknown	0	0	0	0	0	0	0	0	0	0	0	0	0	0	0	0	2	0
1518	TRUE	Empty	Apolipoprotein B-100 OS=Mus musculus OX=10090 GN=Apob PE=1 SV=1	E9Q414	Apob	509 kDa	TRUE	unknown	0	0	0	4	0	0	0	0	0	0	0	0	0	0	0	0	0	0
1519	TRUE	Empty	sp|E9QA62|LMOD3_MOUSE-DECOY	sp|E9QA62|LMOD3_MOUSE-DECOY		?		unknown	0	0	0	0	0	0	0	0	0	0	0	0	3	0	0	0	0	0
1520	TRUE	Empty	Citron Rho-interacting kinase OS=Mus musculus OX=10090 GN=Cit PE=1 SV=3	P49025	Cit	235 kDa	TRUE	unknown	0	0	0	0	0	13	0	0	0	0	0	0	0	0	0	0	0	0
1521	TRUE	Empty	sp|Q8BVC4|CCD68_MOUSE-DECOY	sp|Q8BVC4|CCD68_MOUSE-DECOY		?	TRUE	unknown	0	0	0	0	0	0	2	0	4	2	2	3	0	0	0	3	0	3
1522	TRUE	Empty	sp|P02468|LAMC1_MOUSE-DECOY	sp|P02468|LAMC1_MOUSE-DECOY		?	TRUE	unknown	0	0	0	0	0	0	3	0	3	0	0	0	0	0	3	0	0	3
1523	TRUE	Empty	Glutathione reductase, mitochondrial OS=Mus musculus OX=10090 GN=Gsr PE=1 SV=3	P47791	Gsr	54 kDa		unknown	0	10	4	4	0	5	3	0	0	0	0	0	0	0	0	0	0	0
1524	TRUE	Empty	Atlastin-3 OS=Mus musculus OX=10090 GN=Atl3 PE=1 SV=1	Q91YH5	Atl3	61 kDa	TRUE	unknown	0	6	6	5	3	5	2	5	0	0	0	0	0	0	3	0	0	0
1525	TRUE	Empty	DENN domain-containing protein 2B OS=Mus musculus OX=10090 GN=Dennd2b PE=1 SV=1	Q924W7	Dennd2b	127 kDa	TRUE	unknown	0	0	0	0	0	0	0	3	0	0	2	8	0	0	0	6	8	9
1526	TRUE	Empty	Heterogeneous nuclear ribonucleoprotein D-like OS=Mus musculus OX=10090 GN=Hnrnpdl PE=1 SV=1	Q9Z130	Hnrnpdl	34 kDa	TRUE	unknown	0	0	5	0	0	8	0	0	0	0	0	0	0	0	0	0	0	0
1527	TRUE	Empty	Proteasome activator complex subunit 3 OS=Mus musculus OX=10090 GN=Psme3 PE=1 SV=1	P61290	Psme3	30 kDa	TRUE	unknown	0	6	5	6	8	4	3	6	0	0	0	0	0	0	0	0	0	0
1528	TRUE	Empty	Armadillo repeat-containing protein 10 OS=Mus musculus OX=10090 GN=Armc10 PE=1 SV=1	Q9D0L7	Armc10	33 kDa		unknown	4	2	7	7	10	6	0	0	0	0	0	0	0	0	0	0	0	0
1529	TRUE	Empty	MAGUK p55 subfamily member 7 OS=Mus musculus OX=10090 GN=Mpp7 PE=1 SV=2	Q8BVD5	Mpp7	66 kDa	TRUE	unknown	0	3	3	8	5	20	0	0	0	0	0	0	0	0	0	0	0	0
1530	TRUE	Empty	CCN family member 2 OS=Mus musculus OX=10090 GN=Ccn2 PE=2 SV=3	P29268	Ccn2	38 kDa		unknown	2	4	4	10	12	10	0	0	0	0	0	0	0	0	0	0	0	0
1531	TRUE	Empty	Rapamycin-insensitive companion of mTOR OS=Mus musculus OX=10090 GN=Rictor PE=1 SV=2	Q6QI06	Rictor	192 kDa	TRUE	unknown	0	3	15	11	7	4	0	0	0	0	0	0	0	0	0	0	0	0
1532	TRUE	Empty	Polyadenylate-binding protein-interacting protein 2 OS=Mus musculus OX=10090 GN=Paip2 PE=1 SV=1	Q9D6V8	Paip2	15 kDa	TRUE	unknown	0	0	13	17	9	0	0	0	0	0	0	0	0	0	0	0	0	0
1533	TRUE	Empty	Fructose-bisphosphate aldolase C OS=Mus musculus OX=10090 GN=Aldoc PE=1 SV=4	P05063	Aldoc	39 kDa	TRUE	unknown	0	0	0	0	0	0	0	8	0	0	0	0	0	0	0	0	0	0
1534	TRUE	Empty	Fibrous sheath-interacting protein 2 OS=Mus musculus OX=10090 GN=Fsip2 PE=1 SV=3	A2ARZ3	Fsip2	785 kDa	TRUE	unknown	0	0	3	0	0	2	0	0	0	0	0	0	0	0	3	0	3	2
1535	TRUE	Empty	Nesprin-2 OS=Mus musculus OX=10090 GN=Syne2 PE=1 SV=2	Q6ZWQ0	Syne2	783 kDa	TRUE	unknown	0	0	0	0	2	0	0	0	0	0	0	0	2	0	0	2	2	0
1536	TRUE	Empty	Prolactin regulatory element-binding protein OS=Mus musculus OX=10090 GN=Preb PE=1 SV=1	Q9WUQ2	Preb	45 kDa	TRUE	unknown	2	4	4	6	4	2	2	0	0	0	0	2	0	0	0	0	0	0
1537	TRUE	Empty	THO complex subunit 2 OS=Mus musculus OX=10090 GN=Thoc2 PE=1 SV=1	B1AZI6	Thoc2	183 kDa		unknown	0	0	0	0	0	0	0	0	0	0	0	0	4	3	0	0	0	0
1538	TRUE	Empty	Vacuole membrane protein 1 OS=Mus musculus OX=10090 GN=Vmp1 PE=1 SV=2	Q99KU0	Vmp1	46 kDa		unknown	0	2	3	6	4	7	0	0	0	0	0	0	0	0	0	0	0	0
1539	TRUE	Empty	Cytoskeleton-associated protein 5 OS=Mus musculus OX=10090 GN=Ckap5 PE=1 SV=1	A2AGT5	Ckap5	226 kDa	TRUE	unknown	0	4	3	3	5	13	0	4	0	0	0	0	0	0	0	0	0	0
1540	TRUE	Empty	Prostaglandin E synthase 3 OS=Mus musculus OX=10090 GN=Ptges3 PE=1 SV=1	Q9R0Q7	Ptges3	19 kDa		unknown	0	3	4	5	5	2	5	4	0	0	0	2	3	0	0	0	0	2
1541	TRUE	Empty	Eukaryotic translation initiation factor 3 subunit K OS=Mus musculus OX=10090 GN=Eif3k PE=1 SV=1	Q9DBZ5	Eif3k	25 kDa		unknown	2	7	3	7	6	2	2	8	0	0	0	0	0	0	0	0	0	0
1542	TRUE	Empty	Sorting nexin-18 OS=Mus musculus OX=10090 GN=Snx18 PE=1 SV=1	Q91ZR2	Snx18	68 kDa	TRUE	unknown	0	0	0	0	0	7	0	0	0	0	0	0	0	0	0	0	3	0
1543	TRUE	Empty	Serine hydroxymethyltransferase, cytosolic OS=Mus musculus OX=10090 GN=Shmt1 PE=1 SV=3	P50431	Shmt1	53 kDa	TRUE	unknown	0	5	0	0	0	3	4	0	0	0	0	0	4	0	4	0	0	0
1544	TRUE	Empty	Golgi to ER traffic protein 4 homolog OS=Mus musculus OX=10090 GN=Get4 PE=1 SV=2	Q9D1H7	Get4	37 kDa	TRUE	unknown	0	5	7	6	9	3	2	0	0	0	0	0	0	0	0	0	0	0
1545	TRUE	Empty	Alpha-soluble NSF attachment protein OS=Mus musculus OX=10090 GN=Napa PE=1 SV=1	Q9DB05	Napa	33 kDa	TRUE	unknown	0	5	2	3	2	8	0	17	0	0	0	0	0	0	0	0	0	0
1546	TRUE	Empty	Protein PML OS=Mus musculus OX=10090 GN=Pml PE=1 SV=3	Q60953	Pml	98 kDa		unknown	0	0	11	10	8	3	3	0	0	0	0	0	0	0	0	0	0	0
1547	TRUE	Empty	Core histone macro-H2A.1 OS=Mus musculus OX=10090 GN=Macroh2a1 PE=1 SV=3	Q9QZQ8	Macroh2a1	40 kDa	TRUE	unknown	0	10	3	0	5	13	3	5	0	0	0	0	0	0	0	0	0	0
1548	TRUE	Empty	Exopolyphosphatase PRUNE1 OS=Mus musculus OX=10090 GN=Prune1 PE=1 SV=1	Q8BIW1	Prune1	50 kDa		unknown	0	5	6	4	9	12	0	0	0	0	0	0	0	0	0	0	0	0
1549	TRUE	Empty	Cell division cycle protein 23 homolog OS=Mus musculus OX=10090 GN=Cdc23 PE=1 SV=2	Q8BGZ4	Cdc23	69 kDa		unknown	0	0	18	8	12	0	0	0	0	0	0	0	0	0	0	0	0	0
1550	TRUE	Empty	EGF-containing fibulin-like extracellular matrix protein 1 OS=Mus musculus OX=10090 GN=Efemp1 PE=1 SV=1	Q8BPB5	Efemp1	55 kDa		unknown	0	0	10	10	11	4	0	0	0	0	0	0	0	0	0	0	0	0
1551	TRUE	Empty	Nuclear factor of activated T-cells, cytoplasmic 1 OS=Mus musculus OX=10090 GN=Nfatc1 PE=1 SV=1	O88942	Nfatc1	78 kDa		unknown	0	0	14	13	13	0	0	0	0	0	0	0	0	0	0	0	0	0
1552	TRUE	Empty	sp|E9Q8T7|DYH1_MOUSE-DECOY	sp|E9Q8T7|DYH1_MOUSE-DECOY		?	TRUE	unknown	0	0	0	0	0	0	3	0	0	0	0	0	0	0	0	0	0	0
1553	TRUE	Empty	TPR and ankyrin repeat-containing protein 1 OS=Mus musculus OX=10090 GN=Trank1 PE=2 SV=3	Q8BV79	Trank1	343 kDa		unknown	0	0	0	0	0	0	2	0	3	3	0	2	3	3	0	0	0	0
1554	TRUE	Empty	sp|Q9D180|CFA57_MOUSE-DECOY	sp|Q9D180|CFA57_MOUSE-DECOY		?		unknown	0	0	0	0	0	0	0	0	0	3	0	0	0	3	0	0	0	0
1555	TRUE	Empty	Kinesin-like protein KIF27 OS=Mus musculus OX=10090 GN=Kif27 PE=1 SV=1	Q7M6Z4	Kif27	159 kDa	TRUE	unknown	0	2	0	0	0	0	0	0	0	0	0	0	0	0	0	0	0	0
1556	TRUE	Empty	Myomegalin OS=Mus musculus OX=10090 GN=Pde4dip PE=1 SV=2	Q80YT7	Pde4dip	251 kDa	TRUE	unknown	4	0	4	2	4	3	0	0	0	0	0	0	0	0	0	0	0	0
1557	TRUE	Empty	AFG3-like protein 2 OS=Mus musculus OX=10090 GN=Afg3l2 PE=1 SV=1	Q8JZQ2	Afg3l2	90 kDa	TRUE	unknown	0	5	2	0	0	0	3	2	2	5	0	0	0	0	0	5	0	2
1558	TRUE	Empty	Serine palmitoyltransferase 1 OS=Mus musculus OX=10090 GN=Sptlc1 PE=1 SV=2	O35704	Sptlc1	53 kDa		unknown	3	2	6	5	4	3	2	0	0	0	0	0	0	0	0	0	0	0
1559	TRUE	Empty	Protein diaphanous homolog 2 OS=Mus musculus OX=10090 GN=Diaph2 PE=1 SV=2	O70566	Diaph2	125 kDa	TRUE	unknown	0	8	0	0	0	4	0	0	0	0	0	0	0	0	0	0	0	0
1560	TRUE	Empty	N-terminal kinase-like protein OS=Mus musculus OX=10090 GN=Scyl1 PE=1 SV=1	Q9EQC5	Scyl1	89 kDa	TRUE	unknown	0	11	3	3	3	5	0	0	0	0	0	0	2	0	0	0	0	0
1561	TRUE	Empty	Cullin-3 OS=Mus musculus OX=10090 GN=Cul3 PE=1 SV=1	Q9JLV5	Cul3	89 kDa	TRUE	unknown	0	0	4	4	3	7	0	10	0	0	0	0	0	0	0	0	0	0
1562	TRUE	Empty	Actin-related protein 10 OS=Mus musculus OX=10090 GN=Actr10 PE=1 SV=2	Q9QZB7	Actr10	46 kDa	TRUE	unknown	0	0	0	0	0	0	0	6	2	2	2	2	0	0	0	6	6	5
1563	TRUE	Empty	Histone acetyltransferase p300 OS=Mus musculus OX=10090 GN=Ep300 PE=1 SV=2	B2RWS6	Ep300	263 kDa	TRUE	unknown	0	2	9	9	8	8	0	0	0	0	0	0	0	0	0	0	0	0
1564	TRUE	Empty	Leucine zipper putative tumor suppressor 2 OS=Mus musculus OX=10090 GN=Lzts2 PE=1 SV=3	Q91YU6	Lzts2	73 kDa	TRUE	unknown	0	0	9	7	10	6	0	0	0	0	0	0	0	0	0	0	0	0
1565	TRUE	Empty	Mitochondrial import receptor subunit TOM22 homolog OS=Mus musculus OX=10090 GN=Tomm22 PE=1 SV=3	Q9CPQ3	Tomm22	16 kDa		unknown	0	7	6	5	6	6	2	2	0	0	0	0	0	0	0	0	0	0
1566	TRUE	Empty	Calponin-2 OS=Mus musculus OX=10090 GN=Cnn2 PE=1 SV=1	Q08093	Cnn2	33 kDa	TRUE	unknown	0	3	4	5	3	4	0	0	0	0	0	0	0	0	0	0	0	0
1567	TRUE	Empty	Protein transport protein Sec23B OS=Mus musculus OX=10090 GN=Sec23b PE=1 SV=1	Q9D662	Sec23b	86 kDa	TRUE	unknown	0	5	3	6	6	9	0	4	0	0	0	0	0	0	0	0	0	0
1568	TRUE	Empty	Zinc finger protein 281 OS=Mus musculus OX=10090 GN=Znf281 PE=1 SV=1	Q99LI5	Znf281	97 kDa	TRUE	unknown	0	0	11	7	8	6	0	0	0	0	0	0	0	0	0	0	0	0
1569	TRUE	Empty	Phosphoenolpyruvate carboxykinase [GTP], mitochondrial OS=Mus musculus OX=10090 GN=Pck2 PE=1 SV=1	Q8BH04	Pck2	71 kDa		unknown	2	9	2	9	3	5	0	0	0	0	0	0	0	0	0	0	0	0
1570	TRUE	Empty	Prefoldin subunit 6 OS=Mus musculus OX=10090 GN=Pfdn6 PE=1 SV=1	Q03958	Pfdn6	14 kDa		unknown	3	4	5	8	6	3	0	0	0	0	0	0	0	0	0	0	0	0
1571	TRUE	Empty	Tyrosine--tRNA ligase, cytoplasmic OS=Mus musculus OX=10090 GN=Yars1 PE=1 SV=3	Q91WQ3	Yars1	59 kDa		unknown	0	0	0	0	0	3	5	10	3	0	0	0	0	14	0	0	0	0
1572	TRUE	Empty	Synaptosomal-associated protein 47 OS=Mus musculus OX=10090 GN=Snap47 PE=1 SV=1	Q8R570	Snap47	47 kDa		unknown	0	3	11	8	8	6	0	0	0	0	0	0	0	0	0	0	0	0
1573	TRUE	Empty	Formin-like protein 2 OS=Mus musculus OX=10090 GN=Fmnl2 PE=1 SV=2	A2APV2	Fmnl2	123 kDa	TRUE	unknown	0	7	2	6	8	15	0	0	0	0	0	0	0	0	0	0	0	0
1574	TRUE	Empty	Heterogeneous nuclear ribonucleoprotein L-like OS=Mus musculus OX=10090 GN=Hnrnpll PE=1 SV=3	Q921F4	Hnrnpll	64 kDa	TRUE	unknown	0	2	9	9	6	11	0	0	0	0	0	0	0	0	0	0	0	0
1575	TRUE	Empty	Peroxisomal targeting signal 1 receptor OS=Mus musculus OX=10090 GN=Pex5 PE=1 SV=2	O09012	Pex5	71 kDa		unknown	0	0	13	11	12	2	0	0	0	0	0	0	0	0	0	0	0	0
1576	TRUE	Empty	Hydrocephalus-inducing protein OS=Mus musculus OX=10090 GN=Hydin PE=1 SV=2	Q80W93	Hydin	582 kDa	TRUE	unknown	0	3	0	2	0	0	0	0	0	0	0	0	0	0	0	0	0	0
1577	TRUE	Empty	Transcription elongation factor SPT6 OS=Mus musculus OX=10090 GN=Supt6h PE=1 SV=2	Q62383	Supt6h	199 kDa		unknown	0	3	0	0	0	0	0	0	0	0	0	0	0	0	0	0	3	0
1578	TRUE	Empty	E3 ubiquitin-protein ligase ZNF598 OS=Mus musculus OX=10090 GN=Znf598 PE=1 SV=1	Q80YR4	Znf598	99 kDa		unknown	0	0	5	8	4	4	0	0	0	0	0	0	0	0	0	0	0	0
1579	TRUE	Empty	Cysteine desulfurase, mitochondrial OS=Mus musculus OX=10090 GN=Nfs1 PE=1 SV=3	Q9Z1J3	Nfs1	51 kDa		unknown	0	0	0	2	3	2	5	0	4	0	0	0	3	2	4	0	0	3
1580	TRUE	Empty	Solute carrier family 2, facilitated glucose transporter member 1 OS=Mus musculus OX=10090 GN=Slc2a1 PE=1 SV=4	P17809	Slc2a1	54 kDa		unknown	4	3	4	4	4	4	3	0	0	0	0	2	0	0	0	0	0	0
1581	TRUE	Empty	sp|P39447|ZO1_MOUSE-DECOY	sp|P39447|ZO1_MOUSE-DECOY		?	TRUE	unknown	0	0	0	0	2	0	0	0	0	0	0	0	0	0	0	0	0	0
1582	TRUE	Empty	Vacuolar protein sorting-associated protein 53 homolog OS=Mus musculus OX=10090 GN=Vps53 PE=1 SV=1	Q8CCB4	Vps53	94 kDa		unknown	0	3	9	3	6	0	0	0	0	0	0	0	0	0	0	0	0	0
1583	TRUE	Empty	sp|Q9D067|MDM1_MOUSE-DECOY	sp|Q9D067|MDM1_MOUSE-DECOY		?		unknown	2	2	0	0	0	0	0	0	0	0	0	0	0	0	0	0	0	0
1584	TRUE	Empty	Hepatoma-derived growth factor OS=Mus musculus OX=10090 GN=Hdgf PE=1 SV=2	P51859	Hdgf	26 kDa	TRUE	unknown	3	7	4	4	0	3	2	0	0	0	0	0	2	0	0	0	0	0
1585	TRUE	Empty	sp|Q8BP86|SNPC4_MOUSE-DECOY	sp|Q8BP86|SNPC4_MOUSE-DECOY		?		unknown	0	0	0	0	0	0	2	0	0	0	0	0	0	0	0	0	0	0
1586	TRUE	Empty	Asialoglycoprotein receptor 1 OS=Mus musculus OX=10090 GN=Asgr1 PE=1 SV=4	P34927	Asgr1	33 kDa		unknown	0	0	0	0	0	0	3	3	3	3	0	4	4	4	3	3	3	3
1587	TRUE	Empty	Small nuclear ribonucleoprotein Sm D2 OS=Mus musculus OX=10090 GN=Snrpd2 PE=1 SV=1	P62317	Snrpd2	14 kDa		unknown	0	3	4	6	0	4	2	5	0	0	0	0	4	0	0	0	0	0
1588	TRUE	Empty	sp|Q5DU56|NLRC3_MOUSE-DECOY	sp|Q5DU56|NLRC3_MOUSE-DECOY		?	TRUE	unknown	0	0	0	0	0	0	0	0	2	0	0	2	3	0	0	0	2	4
1589	TRUE	Empty	sp|Q9JL26|FMNL1_MOUSE-DECOY	sp|Q9JL26|FMNL1_MOUSE-DECOY		?	TRUE	unknown	0	0	0	0	0	0	0	0	2	0	0	0	0	0	0	0	0	2
1590	TRUE	Empty	CUGBP Elav-like family member 1 OS=Mus musculus OX=10090 GN=Celf1 PE=1 SV=2	P28659	Celf1	52 kDa	TRUE	unknown	0	3	10	7	6	6	0	0	0	0	0	0	0	0	0	0	0	0
1591	TRUE	Empty	DnaJ homolog subfamily C member 3 OS=Mus musculus OX=10090 GN=Dnajc3 PE=1 SV=1	Q91YW3	Dnajc3	57 kDa		unknown	0	11	3	4	8	3	0	0	0	0	0	0	0	6	0	0	0	0
1592	TRUE	Empty	Peripheral plasma membrane protein CASK OS=Mus musculus OX=10090 GN=Cask PE=1 SV=2	O70589	Cask	105 kDa	TRUE	unknown	0	4	5	5	3	19	0	0	0	0	0	0	0	0	0	0	0	0
1593	TRUE	Empty	Eukaryotic translation initiation factor 4E transporter OS=Mus musculus OX=10090 GN=Eif4enif1 PE=1 SV=2	Q9EST3	Eif4enif1	108 kDa		unknown	3	4	8	6	8	6	0	0	0	0	0	0	0	0	0	0	0	0
1594	TRUE	Empty	Malectin OS=Mus musculus OX=10090 GN=Mlec PE=1 SV=2	Q6ZQI3	Mlec	32 kDa	TRUE	unknown	0	6	11	4	7	5	2	0	0	0	0	0	0	0	0	0	0	0
1595	TRUE	Empty	Protein POF1B OS=Mus musculus OX=10090 GN=Pof1b PE=2 SV=3	Q8K4L4	Pof1b	68 kDa		unknown	0	0	0	0	0	0	2	21	0	4	0	3	0	0	0	0	0	0
1596	TRUE	Empty	Density-regulated protein OS=Mus musculus OX=10090 GN=Denr PE=1 SV=1	Q9CQJ6	Denr	22 kDa		unknown	0	0	0	0	0	0	0	0	3	0	0	0	0	7	0	0	0	0
1597	TRUE	Empty	Ubiquitin-protein ligase E3C OS=Mus musculus OX=10090 GN=Ube3c PE=1 SV=2	Q80U95	Ube3c	124 kDa	TRUE	unknown	0	3	10	10	7	7	0	0	0	0	0	0	0	0	0	0	0	0
1598	TRUE	Empty	Uracil phosphoribosyltransferase homolog OS=Mus musculus OX=10090 GN=Uprt PE=1 SV=1	B1AVZ0	Uprt	34 kDa		unknown	0	0	0	0	0	26	0	0	0	0	0	0	0	0	0	0	0	0
1599	TRUE	Empty	Mothers against decapentaplegic homolog 3 OS=Mus musculus OX=10090 GN=Smad3 PE=1 SV=2	Q8BUN5	Smad3	48 kDa	TRUE	unknown	0	3	8	6	11	8	0	0	0	0	0	0	0	0	0	0	0	0
1600	TRUE	Empty	Mitochondrial Rho GTPase 1 OS=Mus musculus OX=10090 GN=Rhot1 PE=1 SV=1	Q8BG51	Rhot1	72 kDa	TRUE	unknown	0	5	11	7	6	6	0	0	0	0	0	0	0	0	0	0	0	0
1601	TRUE	Empty	Creatine kinase U-type, mitochondrial OS=Mus musculus OX=10090 GN=Ckmt1 PE=1 SV=1	P30275	Ckmt1	47 kDa	TRUE	unknown	0	0	0	0	0	0	0	15	0	0	0	0	0	0	0	0	0	0
1602	TRUE	Empty	Septin-8 OS=Mus musculus OX=10090 GN=Septin8 PE=1 SV=4	Q8CHH9	Septin8	50 kDa	TRUE	unknown	0	9	0	0	0	7	0	5	0	0	0	0	0	0	0	0	0	0
1603	TRUE	Empty	Aldehyde dehydrogenase family 1 member A3 OS=Mus musculus OX=10090 GN=Aldh1a3 PE=1 SV=1	Q9JHW9	Aldh1a3	56 kDa	TRUE	unknown	0	0	0	0	0	0	0	5	0	0	0	0	0	0	0	0	0	0
1604	TRUE	Empty	Kinesin-like protein KIF21B OS=Mus musculus OX=10090 GN=Kif21b PE=1 SV=2	Q9QXL1	Kif21b	186 kDa	TRUE	unknown	0	0	0	0	2	0	0	0	0	0	0	0	0	0	0	0	0	0
1605	TRUE	Empty	Protein TANC1 OS=Mus musculus OX=10090 GN=Tanc1 PE=1 SV=2	Q0VGY8	Tanc1	201 kDa		unknown	0	0	0	0	0	2	0	0	0	0	0	0	0	0	0	0	0	0
1606	TRUE	Empty	Protein Hook homolog 2 OS=Mus musculus OX=10090 GN=Hook2 PE=1 SV=3	Q7TMK6	Hook2	83 kDa	TRUE	unknown	0	0	9	5	6	2	0	0	0	0	0	0	0	0	0	0	0	0
1607	TRUE	Empty	Rab11 family-interacting protein 1 OS=Mus musculus OX=10090 GN=Rab11fip1 PE=1 SV=2	Q9D620	Rab11fip1	71 kDa	TRUE	unknown	0	0	0	0	2	0	0	0	0	0	0	0	0	0	0	0	0	0
1608	TRUE	Empty	UBX domain-containing protein 1 OS=Mus musculus OX=10090 GN=Ubxn1 PE=1 SV=1	Q922Y1	Ubxn1	34 kDa		unknown	0	7	5	5	4	3	0	0	0	0	0	0	0	0	0	0	0	0
1609	TRUE	Empty	Persulfide dioxygenase ETHE1, mitochondrial OS=Mus musculus OX=10090 GN=Ethe1 PE=1 SV=2	Q9DCM0	Ethe1	28 kDa		unknown	0	0	0	0	0	0	4	0	0	0	5	4	5	2	5	3	0	3
1610	TRUE	Empty	SLIT-ROBO Rho GTPase-activating protein 2 OS=Mus musculus OX=10090 GN=Srgap2 PE=1 SV=2	Q91Z67	Srgap2	121 kDa	TRUE	unknown	0	0	0	0	0	9	0	0	2	0	0	2	0	0	0	3	5	6
1611	TRUE	Empty	FK506-binding protein 15 OS=Mus musculus OX=10090 GN=Fkbp15 PE=1 SV=2	Q6P9Q6	Fkbp15	133 kDa		unknown	0	5	10	5	9	3	0	0	0	0	0	0	0	0	0	0	0	0
1612	TRUE	Empty	MICOS complex subunit MIC13 OS=Mus musculus OX=10090 GN=Micos13 PE=1 SV=1	Q8R404	Micos13	13 kDa	TRUE	unknown	0	2	5	0	4	5	0	0	0	0	0	0	0	0	0	0	0	0
1613	TRUE	Empty	Squamous cell carcinoma antigen recognized by T-cells 3 OS=Mus musculus OX=10090 GN=Sart3 PE=1 SV=1	Q9JLI8	Sart3	110 kDa		unknown	2	4	3	6	3	3	7	0	0	0	0	0	0	0	0	0	0	0
1614	TRUE	Empty	Cullin-2 OS=Mus musculus OX=10090 GN=Cul2 PE=1 SV=2	Q9D4H8	Cul2	87 kDa	TRUE	unknown	0	0	10	5	11	2	0	0	0	0	0	0	0	0	0	0	0	0
1615	TRUE	Empty	Prenylcysteine oxidase OS=Mus musculus OX=10090 GN=Pcyox1 PE=1 SV=1	Q9CQF9	Pcyox1	56 kDa		unknown	0	5	2	2	2	5	0	0	0	0	0	0	0	0	0	0	0	0
1616	TRUE	Empty	Ladinin-1 OS=Mus musculus OX=10090 GN=Lad1 PE=1 SV=1	P57016	Lad1	59 kDa	TRUE	unknown	0	7	0	0	0	6	0	4	0	0	0	0	0	0	0	0	3	4
1617	TRUE	Empty	Nuclear pore complex protein Nup93 OS=Mus musculus OX=10090 GN=Nup93 PE=1 SV=1	Q8BJ71	Nup93	93 kDa		unknown	3	7	7	3	6	2	4	2	0	0	0	0	0	0	0	0	0	0
1618	TRUE	Empty	Calpain small subunit 1 OS=Mus musculus OX=10090 GN=Capns1 PE=1 SV=1	O88456	Capns1	28 kDa	TRUE	unknown	4	4	4	4	2	3	3	5	0	0	0	0	3	0	0	0	0	0
1619	TRUE	Empty	Programmed cell death protein 6 OS=Mus musculus OX=10090 GN=Pdcd6 PE=1 SV=2	P12815	Pdcd6	22 kDa		unknown	0	4	6	3	5	7	0	6	0	0	0	0	0	0	0	0	0	0
1620	TRUE	Empty	Na(+)/H(+) exchange regulatory cofactor NHE-RF1 OS=Mus musculus OX=10090 GN=Slc9a3r1 PE=1 SV=3	P70441	Slc9a3r1	39 kDa		unknown	0	5	3	2	4	8	2	0	0	0	0	0	3	0	0	0	0	0
1621	TRUE	Empty	Chromobox protein homolog 3 OS=Mus musculus OX=10090 GN=Cbx3 PE=1 SV=2	P23198	Cbx3	21 kDa	TRUE	unknown	3	9	4	3	6	6	3	0	0	0	0	0	0	0	0	0	0	0
1622	TRUE	Empty	Ubiquitin-like modifier-activating enzyme ATG7 OS=Mus musculus OX=10090 GN=Atg7 PE=1 SV=1	Q9D906	Atg7	78 kDa		unknown	0	7	4	4	5	9	0	2	0	0	0	0	0	0	0	0	0	0
1623	TRUE	Empty	Cadherin-17 OS=Mus musculus OX=10090 GN=Cdh17 PE=1 SV=1	Q9R100	Cdh17	92 kDa		unknown	0	6	8	6	8	6	0	0	0	0	0	0	0	0	0	0	0	0
1624	TRUE	Empty	Serpin H1 OS=Mus musculus OX=10090 GN=Serpinh1 PE=1 SV=3	P19324	Serpinh1	47 kDa		unknown	0	12	5	9	0	9	0	0	0	0	0	0	0	0	0	0	0	0
1625	TRUE	Empty	Protein arginine N-methyltransferase 5 OS=Mus musculus OX=10090 GN=Prmt5 PE=1 SV=3	Q8CIG8	Prmt5	73 kDa		unknown	0	6	8	5	5	6	0	3	0	0	0	0	0	0	0	0	0	0
1626	TRUE	Empty	Protein SCO2 homolog, mitochondrial OS=Mus musculus OX=10090 GN=Sco2 PE=1 SV=1	Q8VCL2	Sco2	29 kDa		unknown	0	6	7	7	8	9	0	0	0	0	0	0	0	0	0	0	0	0
1627	TRUE	Empty	Polyadenylate-binding protein-interacting protein 1 OS=Mus musculus OX=10090 GN=Paip1 PE=1 SV=1	Q8VE62	Paip1	46 kDa	TRUE	unknown	0	5	12	8	10	2	0	0	0	0	0	0	0	0	0	0	0	0
1628	TRUE	Empty	Glycogen phosphorylase, brain form OS=Mus musculus OX=10090 GN=Pygb PE=1 SV=3	Q8CI94	Pygb	97 kDa	TRUE	unknown	0	0	0	0	0	0	0	12	0	0	0	0	0	0	0	0	0	0
1629	TRUE	Empty	DnaJ homolog subfamily B member 2 OS=Mus musculus OX=10090 GN=Dnajb2 PE=1 SV=3	Q9QYI5	Dnajb2	36 kDa	TRUE	unknown	0	0	7	5	7	0	0	0	0	0	0	0	0	0	0	0	0	0
1630	TRUE	Empty	Glutamine amidotransferase-like class 1 domain-containing protein 3A, mitochondrial OS=Mus musculus OX=10090 GN=Gatd3a PE=1 SV=1	Q9D172	Gatd3a	28 kDa		unknown	0	0	0	0	0	0	0	0	0	0	0	0	4	0	0	5	0	0
1631	TRUE	Empty	sp|P11531|DMD_MOUSE-DECOY	sp|P11531|DMD_MOUSE-DECOY		?	TRUE	unknown	0	0	0	0	0	0	2	0	0	0	0	0	0	0	0	0	0	0
1632	TRUE	Empty	sp|Q9JMH9|MY18A_MOUSE-DECOY	sp|Q9JMH9|MY18A_MOUSE-DECOY		?	TRUE	unknown	0	0	0	0	0	0	0	2	2	0	0	2	0	3	2	0	0	2
1633	TRUE	Empty	sp|Q69ZR2|HECD1_MOUSE-DECOY	sp|Q69ZR2|HECD1_MOUSE-DECOY		?	TRUE	unknown	0	2	3	0	0	0	0	3	0	0	0	0	0	0	0	0	0	0
1634	TRUE	Empty	sp|P60853|LZTS1_MOUSE-DECOY	sp|P60853|LZTS1_MOUSE-DECOY		?	TRUE	unknown	0	0	0	0	3	0	0	0	0	0	0	0	0	0	0	0	0	0
1635	TRUE	Empty	ATP-dependent RNA helicase DHX8 OS=Mus musculus OX=10090 GN=Dhx8 PE=2 SV=1	A2A4P0	Dhx8	143 kDa	TRUE	unknown	0	0	0	0	0	3	0	0	0	0	0	0	0	0	0	0	0	0
1636	TRUE	Empty	NHP2-like protein 1 OS=Mus musculus OX=10090 GN=Snu13 PE=1 SV=4	Q9D0T1	Snu13	14 kDa		unknown	0	5	3	4	5	5	0	0	0	0	0	0	0	0	0	0	0	0
1637	TRUE	Empty	S-adenosylmethionine synthase isoform type-1 OS=Mus musculus OX=10090 GN=Mat1a PE=1 SV=1	Q91X83	Mat1a	44 kDa	TRUE	unknown	0	0	0	0	0	0	2	0	0	0	0	5	5	3	0	2	2	3
1638	TRUE	Empty	Protein FAM98B OS=Mus musculus OX=10090 GN=Fam98b PE=1 SV=1	Q80VD1	Fam98b	45 kDa	TRUE	unknown	0	5	0	5	6	5	0	0	0	0	0	0	0	0	0	0	0	0
1639	TRUE	Empty	Lactoylglutathione lyase OS=Mus musculus OX=10090 GN=Glo1 PE=1 SV=3	Q9CPU0	Glo1	21 kDa		unknown	0	3	2	6	0	6	0	6	0	0	0	0	5	0	2	0	0	3
1640	TRUE	Empty	Integrin beta-1 OS=Mus musculus OX=10090 GN=Itgb1 PE=1 SV=1	P09055	Itgb1	88 kDa		unknown	2	8	2	6	0	11	2	0	0	0	0	0	2	0	0	0	0	0
1641	TRUE	Empty	Cullin-4B OS=Mus musculus OX=10090 GN=Cul4b PE=1 SV=1	A2A432	Cul4b	111 kDa	TRUE	unknown	0	3	6	6	6	2	3	0	0	0	0	0	0	0	0	0	0	0
1642	TRUE	Empty	Dipeptidyl peptidase 3 OS=Mus musculus OX=10090 GN=Dpp3 PE=1 SV=2	Q99KK7	Dpp3	83 kDa		unknown	0	6	0	4	0	0	7	4	0	0	0	0	0	0	2	0	0	0
1643	TRUE	Empty	Nicalin OS=Mus musculus OX=10090 GN=Ncln PE=1 SV=2	Q8VCM8	Ncln	63 kDa		unknown	0	6	7	5	4	4	4	0	0	0	0	0	0	0	0	0	0	0
1644	TRUE	Empty	Disks large-associated protein 4 OS=Mus musculus OX=10090 GN=Dlgap4 PE=1 SV=1	B1AZP2	Dlgap4	108 kDa	TRUE	unknown	0	0	0	0	0	2	0	0	0	0	0	0	0	0	0	0	0	0
1645	TRUE	Empty	Charged multivesicular body protein 4b OS=Mus musculus OX=10090 GN=Chmp4b PE=1 SV=2	Q9D8B3	Chmp4b	25 kDa	TRUE	unknown	0	6	2	3	6	8	0	6	0	0	0	0	0	0	0	0	0	0
1646	TRUE	Empty	Acyl-coenzyme A thioesterase 9, mitochondrial OS=Mus musculus OX=10090 GN=Acot9 PE=1 SV=1	Q9R0X4	Acot9	51 kDa		unknown	0	5	0	0	0	13	0	0	0	0	0	0	0	0	0	0	0	0
1647	TRUE	Empty	Elongator complex protein 1 OS=Mus musculus OX=10090 GN=Elp1 PE=1 SV=2	Q7TT37	Elp1	150 kDa		unknown	0	2	11	8	7	3	0	0	0	0	0	0	0	0	0	0	0	0
1648	TRUE	Empty	Major urinary protein 20 OS=Mus musculus OX=10090 GN=Mup20 PE=1 SV=1	Q5FW60	Mup20	21 kDa	TRUE	unknown	0	0	0	0	0	0	4	2	0	0	0	6	8	0	6	0	0	5
1649	TRUE	Empty	Transformer-2 protein homolog alpha OS=Mus musculus OX=10090 GN=Tra2a PE=1 SV=1	Q6PFR5	Tra2a	32 kDa	TRUE	unknown	0	5	10	9	5	4	0	2	0	0	0	0	0	0	0	0	0	0
1650	TRUE	Empty	RNA-binding motif, single-stranded-interacting protein 2 OS=Mus musculus OX=10090 GN=Rbms2 PE=1 SV=1	Q8VC70	Rbms2	41 kDa	TRUE	unknown	0	0	7	12	4	3	0	0	0	0	0	0	0	0	0	0	0	0
1651	TRUE	Empty	Platelet-activating factor acetylhydrolase IB subunit beta OS=Mus musculus OX=10090 GN=Pafah1b1 PE=1 SV=2	P63005	Pafah1b1	47 kDa		unknown	0	7	4	3	2	4	0	15	0	0	0	0	0	0	0	0	0	0
1652	TRUE	Empty	Autophagy-related protein 2 homolog A OS=Mus musculus OX=10090 GN=Atg2a PE=1 SV=2	Q6P4T0	Atg2a	211 kDa		unknown	0	0	9	6	12	0	0	0	0	0	0	0	0	0	0	0	0	0
1653	TRUE	Empty	WD repeat-containing protein 26 OS=Mus musculus OX=10090 GN=Wdr26 PE=1 SV=3	Q8C6G8	Wdr26	71 kDa		unknown	0	3	5	10	7	8	0	2	0	0	0	0	0	0	0	0	0	0
1654	TRUE	Empty	Nicotinamide phosphoribosyltransferase OS=Mus musculus OX=10090 GN=Nampt PE=1 SV=1	Q99KQ4	Nampt	55 kDa		unknown	0	0	0	0	0	0	0	28	0	0	0	0	5	0	0	0	0	0
1655	TRUE	Empty	Uncharacterized protein KIAA0930 homolog OS=Mus musculus OX=10090 PE=1 SV=2	Q3UE31		46 kDa		unknown	0	0	15	9	13	0	0	0	0	0	0	0	0	0	0	0	0	0
1656	TRUE	Empty	sp|Q6RT24|CENPE_MOUSE-DECOY	sp|Q6RT24|CENPE_MOUSE-DECOY		?		unknown	0	0	0	0	0	0	2	0	0	0	0	0	0	0	0	0	0	0
1657	TRUE	Empty	sp|F6ZDS4|TPR_MOUSE-DECOY	sp|F6ZDS4|TPR_MOUSE-DECOY		?	TRUE	unknown	0	0	0	0	0	0	0	0	0	0	0	0	0	0	0	2	0	0
1658	TRUE	Empty	STE20-like serine/threonine-protein kinase OS=Mus musculus OX=10090 GN=Slk PE=1 SV=2	O54988	Slk	141 kDa	TRUE	unknown	0	10	0	0	0	7	0	2	0	0	0	0	0	0	0	0	0	0
1659	TRUE	Empty	Slit homolog 3 protein OS=Mus musculus OX=10090 GN=Slit3 PE=2 SV=2	Q9WVB4	Slit3	168 kDa		unknown	0	0	3	0	0	0	0	0	0	0	0	0	0	0	0	3	0	0
1660	TRUE	Empty	Ubiquinone biosynthesis O-methyltransferase, mitochondrial OS=Mus musculus OX=10090 GN=Coq3 PE=1 SV=1	Q8BMS4	Coq3	41 kDa		unknown	0	0	0	0	0	0	5	0	0	0	0	2	2	4	0	0	0	3
1661	TRUE	Empty	AP-1 complex subunit gamma-1 OS=Mus musculus OX=10090 GN=Ap1g1 PE=1 SV=3	P22892	Ap1g1	91 kDa		unknown	0	3	4	3	9	6	0	7	0	0	0	0	0	0	0	0	0	0
1662	TRUE	Empty	von Willebrand factor A domain-containing protein 5A OS=Mus musculus OX=10090 GN=Vwa5a PE=1 SV=2	Q99KC8	Vwa5a	87 kDa		unknown	0	10	2	0	0	3	3	0	0	0	0	0	0	0	0	0	0	0
1663	TRUE	Empty	Envoplakin OS=Mus musculus OX=10090 GN=Evpl PE=1 SV=3	Q9D952	Evpl	232 kDa	TRUE	unknown	0	0	0	0	0	0	0	21	0	0	0	0	0	0	0	0	0	0
1664	TRUE	Empty	Anillin OS=Mus musculus OX=10090 GN=Anln PE=1 SV=2	Q8K298	Anln	123 kDa	TRUE	unknown	0	0	0	0	0	6	0	0	2	3	0	0	0	0	0	0	0	0
1665	TRUE	Empty	NADH dehydrogenase [ubiquinone] iron-sulfur protein 2, mitochondrial OS=Mus musculus OX=10090 GN=Ndufs2 PE=1 SV=1	Q91WD5	Ndufs2	53 kDa	TRUE	unknown	0	3	4	4	7	0	4	0	3	0	0	2	0	0	0	0	0	0
1666	TRUE	Empty	E3 ubiquitin-protein ligase TRIP12 OS=Mus musculus OX=10090 GN=Trip12 PE=1 SV=1	G5E870	Trip12	224 kDa		unknown	0	3	3	3	2	5	0	2	0	0	0	0	0	0	0	0	0	0
1667	TRUE	Empty	MICOS complex subunit Mic27 OS=Mus musculus OX=10090 GN=Apool PE=1 SV=1	Q78IK4	Apool	29 kDa		unknown	0	5	3	4	6	6	2	0	0	2	0	0	0	0	0	0	0	0
1668	TRUE	Empty	ELKS/Rab6-interacting/CAST family member 1 OS=Mus musculus OX=10090 GN=Erc1 PE=1 SV=1	Q99MI1	Erc1	128 kDa	TRUE	unknown	0	6	3	6	3	6	0	0	0	0	0	0	0	0	0	0	0	0
1669	TRUE	Empty	Peroxisomal trans-2-enoyl-CoA reductase OS=Mus musculus OX=10090 GN=Pecr PE=1 SV=1	Q99MZ7	Pecr	32 kDa		unknown	0	0	0	0	0	0	2	0	3	2	3	2	5	2	6	3	3	3
1670	TRUE	Empty	Regulator of nonsense transcripts 2 OS=Mus musculus OX=10090 GN=Upf2 PE=1 SV=1	A2AT37	Upf2	148 kDa	TRUE	unknown	0	0	4	4	3	0	0	0	0	0	0	0	0	0	0	0	0	0
1671	TRUE	Empty	Aminoacyl tRNA synthase complex-interacting multifunctional protein 2 OS=Mus musculus OX=10090 GN=Aimp2 PE=1 SV=2	Q8R010	Aimp2	35 kDa		unknown	0	4	3	5	8	5	0	0	0	0	0	0	0	0	0	0	0	0
1672	TRUE	Empty	Muscleblind-like protein 2 OS=Mus musculus OX=10090 GN=Mbnl2 PE=2 SV=2	Q8C181	Mbnl2	40 kDa		unknown	0	3	5	9	3	6	2	0	0	0	0	0	0	0	0	0	0	0
1673	TRUE	Empty	Serine/threonine-protein kinase WNK1 OS=Mus musculus OX=10090 GN=Wnk1 PE=1 SV=2	P83741	Wnk1	251 kDa	TRUE	unknown	0	11	4	3	3	7	0	0	0	0	0	0	0	0	0	0	0	0
1674	TRUE	Empty	Ribonucleoprotein PTB-binding 1 OS=Mus musculus OX=10090 GN=Raver1 PE=1 SV=2	Q9CW46	Raver1	79 kDa		unknown	5	2	5	7	3	7	0	0	0	0	0	0	0	0	0	0	0	0
1675	TRUE	Empty	60S ribosomal protein L22-like 1 OS=Mus musculus OX=10090 GN=Rpl22l1 PE=1 SV=1	Q9D7S7	Rpl22l1	14 kDa		unknown	4	3	5	7	5	5	0	0	0	0	0	0	0	0	0	0	0	0
1676	TRUE	Empty	Ribosomal protein S6 kinase alpha-4 OS=Mus musculus OX=10090 GN=Rps6ka4 PE=1 SV=2	Q9Z2B9	Rps6ka4	86 kDa	TRUE	unknown	0	4	8	4	4	12	0	0	0	0	0	0	0	0	0	0	0	0
1677	TRUE	Empty	TOM1-like protein 2 OS=Mus musculus OX=10090 GN=Tom1l2 PE=1 SV=1	Q5SRX1	Tom1l2	56 kDa		unknown	0	4	3	5	7	14	0	0	0	0	0	0	0	0	0	0	0	0
1678	TRUE	Empty	SUN domain-containing protein 2 OS=Mus musculus OX=10090 GN=Sun2 PE=1 SV=3	Q8BJS4	Sun2	82 kDa		unknown	0	0	12	7	11	3	0	0	0	0	0	0	0	0	0	0	0	0
1679	TRUE	Empty	Cytoplasmic dynein 2 heavy chain 1 OS=Mus musculus OX=10090 GN=Dync2h1 PE=1 SV=1	Q45VK7	Dync2h1	492 kDa	TRUE	unknown	0	0	2	0	0	0	0	0	0	0	0	0	0	0	0	0	0	0
1680	TRUE	Empty	Fatty acid desaturase 3 OS=Mus musculus OX=10090 GN=Fads3 PE=1 SV=2	Q9JJE7	Fads3	51 kDa		unknown	2	3	3	4	4	3	0	0	0	0	0	0	0	0	0	0	0	0
1681	TRUE	Empty	Mediator of RNA polymerase II transcription subunit 23 OS=Mus musculus OX=10090 GN=Med23 PE=1 SV=2	Q80YQ2	Med23	156 kDa	TRUE	unknown	0	0	2	0	3	0	0	0	0	0	0	0	0	2	0	0	0	0
1682	TRUE	Empty	Retroelement silencing factor 1 OS=Mus musculus OX=10090 GN=Resf1 PE=1 SV=2	Q5DTW7	Resf1	169 kDa	TRUE	unknown	0	0	8	0	3	0	0	0	0	0	0	0	0	0	0	0	0	0
1683	TRUE	Empty	Structural maintenance of chromosomes protein 4 OS=Mus musculus OX=10090 GN=Smc4 PE=1 SV=1	Q8CG47	Smc4	147 kDa	TRUE	unknown	0	11	7	6	3	6	0	0	0	0	0	0	0	0	0	0	0	0
1684	TRUE	Empty	Glycylpeptide N-tetradecanoyltransferase 2 OS=Mus musculus OX=10090 GN=Nmt2 PE=1 SV=1	O70311	Nmt2	60 kDa	TRUE	unknown	0	5	5	3	3	3	0	0	0	0	0	0	0	0	0	0	0	0
1685	TRUE	Empty	RNA-binding protein 10 OS=Mus musculus OX=10090 GN=Rbm10 PE=1 SV=1	Q99KG3	Rbm10	103 kDa	TRUE	unknown	0	3	6	2	4	3	0	0	0	0	0	0	0	0	0	0	0	0
1686	TRUE	Empty	sp|Q61107|GBP4_MOUSE-DECOY	sp|Q61107|GBP4_MOUSE-DECOY		?		unknown	0	0	0	0	0	0	0	0	0	0	0	0	0	4	0	0	0	0
1687	TRUE	Empty	Shootin-1 OS=Mus musculus OX=10090 GN=Shtn1 PE=1 SV=1	Q8K2Q9	Shtn1	71 kDa	TRUE	unknown	0	5	0	0	0	6	0	0	0	0	0	2	0	0	0	3	4	4
1688	TRUE	Empty	Interferon-induced protein with tetratricopeptide repeats 1 OS=Mus musculus OX=10090 GN=Ifit1 PE=1 SV=2	Q64282	Ifit1	54 kDa		unknown	0	0	0	0	0	0	8	2	2	2	0	2	0	0	2	2	5	4
1689	TRUE	Empty	2-aminomuconic semialdehyde dehydrogenase OS=Mus musculus OX=10090 GN=Aldh8a1 PE=1 SV=1	Q8BH00	Aldh8a1	54 kDa		unknown	0	0	0	0	0	0	6	0	3	0	2	4	6	2	4	3	0	2
1690	TRUE	Empty	Ral guanine nucleotide dissociation stimulator-like 3 OS=Mus musculus OX=10090 GN=Rgl3 PE=1 SV=2	Q3UYI5	Rgl3	78 kDa		unknown	0	0	0	0	0	0	0	0	0	0	0	0	0	0	0	0	3	0
1691	TRUE	Empty	Alpha-mannosidase 2 OS=Mus musculus OX=10090 GN=Man2a1 PE=1 SV=2	P27046	Man2a1	132 kDa	TRUE	unknown	0	0	8	9	4	3	0	0	0	0	0	0	0	0	0	0	0	0
1692	TRUE	Empty	Eukaryotic translation initiation factor 3 subunit J-A OS=Mus musculus OX=10090 GN=Eif3j1 PE=2 SV=1	Q3UGC7	Eif3j1	29 kDa		unknown	0	4	0	0	0	8	3	2	3	0	0	0	4	6	0	0	0	0
1693	TRUE	Empty	Cytochrome P450 20A1 OS=Mus musculus OX=10090 GN=Cyp20a1 PE=1 SV=1	Q8BKE6	Cyp20a1	52 kDa		unknown	2	5	4	5	6	6	0	0	0	0	0	0	0	0	0	0	0	0
1694	TRUE	Empty	Choline-phosphate cytidylyltransferase A OS=Mus musculus OX=10090 GN=Pcyt1a PE=1 SV=1	P49586	Pcyt1a	42 kDa	TRUE	unknown	2	2	6	5	6	5	0	4	0	0	0	0	0	0	0	0	0	0
1695	TRUE	Empty	Fatty acid-binding protein 5 OS=Mus musculus OX=10090 GN=Fabp5 PE=1 SV=3	Q05816	Fabp5	15 kDa		unknown	0	9	3	7	0	4	0	5	0	2	0	0	0	0	0	0	0	0
1696	TRUE	Empty	Phosphoserine aminotransferase OS=Mus musculus OX=10090 GN=Psat1 PE=1 SV=1	Q99K85	Psat1	40 kDa		unknown	4	14	0	6	0	0	3	2	0	0	0	0	0	0	0	0	0	0
1697	TRUE	Empty	Zinc finger protein 593 OS=Mus musculus OX=10090 GN=Znf593 PE=1 SV=2	Q9DB42	Znf593	15 kDa		unknown	6	7	4	4	5	6	0	0	0	0	0	0	0	0	0	0	0	0
1698	TRUE	Empty	Acylglycerol kinase, mitochondrial OS=Mus musculus OX=10090 GN=Agk PE=1 SV=1	Q9ESW4	Agk	47 kDa	TRUE	unknown	4	6	6	8	5	6	0	0	0	0	0	0	0	0	0	0	0	0
1699	TRUE	Empty	Protein transport protein Sec23A OS=Mus musculus OX=10090 GN=Sec23a PE=1 SV=2	Q01405	Sec23a	86 kDa	TRUE	unknown	0	0	3	2	4	11	0	5	0	0	0	0	0	0	0	0	0	0
1700	TRUE	Empty	24-hydroxycholesterol 7-alpha-hydroxylase OS=Mus musculus OX=10090 GN=Cyp39a1 PE=1 SV=1	Q9JKJ9	Cyp39a1	54 kDa		unknown	2	6	5	6	4	8	0	0	0	0	0	0	0	0	0	0	0	0
1701	TRUE	Empty	Cleavage and polyadenylation specificity factor subunit 7 OS=Mus musculus OX=10090 GN=Cpsf7 PE=1 SV=2	Q8BTV2	Cpsf7	52 kDa		unknown	0	3	7	11	7	5	0	0	0	0	0	0	0	0	0	0	0	0
1702	TRUE	Empty	Protein Shroom1 OS=Mus musculus OX=10090 GN=Shroom1 PE=1 SV=2	Q5SX79	Shroom1	90 kDa	TRUE	unknown	0	0	0	3	2	0	0	0	0	0	0	0	0	0	0	0	0	0
1703	TRUE	Empty	DDB1- and CUL4-associated factor 7 OS=Mus musculus OX=10090 GN=Dcaf7 PE=1 SV=1	P61963	Dcaf7	39 kDa		unknown	0	0	13	3	12	4	0	0	0	0	0	0	0	0	0	0	0	0
1704	TRUE	Empty	F-box only protein 50 OS=Mus musculus OX=10090 GN=Nccrp1 PE=1 SV=2	G3X9C2	Nccrp1	30 kDa		unknown	0	0	0	0	0	0	2	10	0	2	2	3	0	0	0	0	0	0
1705	TRUE	Empty	Adenomatous polyposis coli protein OS=Mus musculus OX=10090 GN=Apc PE=1 SV=1	Q61315	Apc	311 kDa		unknown	0	0	0	0	2	3	0	0	0	0	0	0	0	0	0	2	0	0
1706	TRUE	Empty	Protocadherin Fat 2 OS=Mus musculus OX=10090 GN=Fat2 PE=1 SV=1	Q5F226	Fat2	480 kDa		unknown	0	0	0	0	0	0	0	4	0	0	0	0	0	0	0	4	0	0
1707	TRUE	Empty	Centrosome and spindle pole associated protein 1 OS=Mus musculus OX=10090 GN=Cspp1 PE=1 SV=2	B2RX88	Cspp1	138 kDa	TRUE	unknown	0	0	0	0	0	0	3	0	3	2	0	0	0	0	2	3	0	0
1708	TRUE	Empty	Deoxynucleoside triphosphate triphosphohydrolase SAMHD1 OS=Mus musculus OX=10090 GN=Samhd1 PE=1 SV=3	Q60710	Samhd1	76 kDa		unknown	0	0	3	0	0	2	4	2	0	0	0	2	2	3	0	0	0	4
1709	TRUE	Empty	sp|Q99PW8|KIF17_MOUSE-DECOY	sp|Q99PW8|KIF17_MOUSE-DECOY		?		unknown	0	0	0	0	0	0	0	0	2	0	3	0	0	0	0	0	0	0
1710	TRUE	Empty	Histone lysine acetyltransferase CREBBP OS=Mus musculus OX=10090 GN=Crebbp PE=1 SV=3	P45481	Crebbp	265 kDa	TRUE	unknown	0	2	0	0	0	0	0	0	0	0	0	0	0	0	0	0	0	0
1711	TRUE	Empty	Lipopolysaccharide-responsive and beige-like anchor protein OS=Mus musculus OX=10090 GN=Lrba PE=1 SV=1	Q9ESE1	Lrba	317 kDa	TRUE	unknown	0	0	6	0	5	3	0	5	0	0	0	0	0	0	0	0	0	0
1712	TRUE	Empty	sp|E9Q286|ICE1_MOUSE-DECOY	sp|E9Q286|ICE1_MOUSE-DECOY		?	TRUE	unknown	0	0	0	0	0	0	3	0	0	0	3	0	0	0	2	4	0	0
1713	TRUE	Empty	RNA-binding protein 27 OS=Mus musculus OX=10090 GN=Rbm27 PE=1 SV=3	Q5SFM8	Rbm27	119 kDa	TRUE	unknown	0	0	5	8	5	10	0	0	0	0	0	0	0	0	0	0	0	0
1714	TRUE	Empty	sp|Q8CJ19|MICA3_MOUSE-DECOY	sp|Q8CJ19|MICA3_MOUSE-DECOY		?	TRUE	unknown	0	0	3	0	0	0	0	0	0	0	0	0	0	0	0	0	0	0
1715	TRUE	Empty	Peroxisomal acyl-coenzyme A oxidase 2 OS=Mus musculus OX=10090 GN=Acox2 PE=1 SV=2	Q9QXD1	Acox2	77 kDa		unknown	0	2	3	4	2	7	2	0	0	0	0	0	3	0	0	0	0	0
1716	TRUE	Empty	Tripartite motif-containing protein 29 OS=Mus musculus OX=10090 GN=Trim29 PE=1 SV=1	Q8R2Q0	Trim29	66 kDa	TRUE	unknown	0	0	0	0	0	0	0	12	0	0	0	0	0	0	0	0	0	0
1717	TRUE	Empty	A-kinase anchor protein 8-like OS=Mus musculus OX=10090 GN=Akap8l PE=1 SV=1	Q9R0L7	Akap8l	71 kDa	TRUE	unknown	0	0	11	7	10	2	0	0	0	0	0	0	0	0	0	0	0	0
1718	TRUE	Empty	Flavin reductase (NADPH) OS=Mus musculus OX=10090 GN=Blvrb PE=1 SV=3	Q923D2	Blvrb	22 kDa		unknown	0	2	0	0	0	0	5	0	0	0	0	3	8	0	4	0	0	6
1719	TRUE	Empty	Aldo-keto reductase family 1 member B1 OS=Mus musculus OX=10090 GN=Akr1b1 PE=1 SV=3	P45376	Akr1b1	36 kDa		unknown	4	6	4	3	2	4	3	3	0	0	0	0	0	0	0	0	0	0
1720	TRUE	Empty	DENN domain-containing protein 1A OS=Mus musculus OX=10090 GN=Dennd1a PE=1 SV=2	Q8K382	Dennd1a	112 kDa	TRUE	unknown	0	0	2	3	0	18	0	0	0	0	0	0	0	0	0	0	0	0
1721	TRUE	Empty	Target of Myb protein 1 OS=Mus musculus OX=10090 GN=Tom1 PE=1 SV=1	O88746	Tom1	54 kDa		unknown	0	0	3	3	5	15	0	0	0	0	0	0	0	0	0	0	0	0
1722	TRUE	Empty	26S proteasome non-ATPase regulatory subunit 14 OS=Mus musculus OX=10090 GN=Psmd14 PE=1 SV=2	O35593	Psmd14	35 kDa	TRUE	unknown	0	3	5	4	4	3	4	6	0	0	0	0	0	0	0	0	0	0
1723	TRUE	Empty	Probable ribosome biogenesis protein RLP24 OS=Mus musculus OX=10090 GN=Rsl24d1 PE=2 SV=1	Q99L28	Rsl24d1	20 kDa		unknown	0	0	0	0	0	2	0	0	0	0	0	0	0	0	0	0	0	0
1724	TRUE	Empty	Formin-like protein 3 OS=Mus musculus OX=10090 GN=Fmnl3 PE=1 SV=2	Q6ZPF4	Fmnl3	117 kDa	TRUE	unknown	0	6	0	0	6	10	0	0	0	0	0	0	0	0	0	0	0	0
1725	TRUE	Empty	Isochorismatase domain-containing protein 1 OS=Mus musculus OX=10090 GN=Isoc1 PE=1 SV=1	Q91V64	Isoc1	32 kDa		unknown	0	7	5	4	5	10	0	2	0	0	0	0	0	0	0	0	0	0
1726	TRUE	Empty	Probable ATP-dependent RNA helicase DDX41 OS=Mus musculus OX=10090 GN=Ddx41 PE=1 SV=2	Q91VN6	Ddx41	70 kDa		unknown	2	4	2	7	7	8	0	0	0	0	0	0	0	0	0	0	0	0
1727	TRUE	Empty	RNA-binding protein 4 OS=Mus musculus OX=10090 GN=Rbm4 PE=1 SV=1	Q8C7Q4	Rbm4	40 kDa	TRUE	unknown	0	0	9	10	5	5	0	3	0	0	0	0	0	0	0	0	0	0
1728	TRUE	Empty	Dynamin-binding protein OS=Mus musculus OX=10090 GN=Dnmbp PE=1 SV=2	Q6TXD4	Dnmbp	177 kDa	TRUE	unknown	0	0	10	7	10	0	0	0	0	0	0	0	0	0	0	0	0	0
1729	TRUE	Empty	Serine/threonine-protein phosphatase 6 regulatory ankyrin repeat subunit A OS=Mus musculus OX=10090 GN=Ankrd28 PE=1 SV=1	Q505D1	Ankrd28	113 kDa	TRUE	unknown	0	3	11	12	5	0	0	0	0	0	0	0	0	0	0	0	0	0
1730	TRUE	Empty	YEATS domain-containing protein 2 OS=Mus musculus OX=10090 GN=Yeats2 PE=1 SV=2	Q3TUF7	Yeats2	149 kDa		unknown	0	0	0	0	0	30	0	0	0	0	0	0	0	0	0	0	0	0
1731	TRUE	Empty	Ras-related protein Rab-3D OS=Mus musculus OX=10090 GN=Rab3d PE=1 SV=1	P35276	Rab3d	24 kDa	TRUE	unknown	0	0	0	0	0	0	0	5	0	0	0	0	0	0	0	0	0	0
1732	TRUE	Empty	Aryl hydrocarbon receptor nuclear translocator-like protein 1 OS=Mus musculus OX=10090 GN=Arntl PE=1 SV=2	Q9WTL8	Arntl	69 kDa		unknown	2	0	5	4	3	2	0	0	0	0	0	0	0	0	0	0	0	0
1733	TRUE	Empty	sp|Q5SX39|MYH4_MOUSE-DECOY	sp|Q5SX39|MYH4_MOUSE-DECOY		?	TRUE	unknown	0	0	2	0	2	0	0	0	0	0	0	0	0	0	2	0	0	2
1734	TRUE	Empty	Bromodomain and WD repeat-containing protein 1 OS=Mus musculus OX=10090 GN=Brwd1 PE=1 SV=2	Q921C3	Brwd1	259 kDa	TRUE	unknown	0	0	0	4	0	0	0	0	0	0	0	0	0	0	0	0	0	2
1735	TRUE	Empty	sp|Q6ZQ29|TAOK2_MOUSE-DECOY	sp|Q6ZQ29|TAOK2_MOUSE-DECOY		?	TRUE	unknown	0	0	0	0	0	0	4	0	0	0	0	0	0	0	0	0	0	0
1736	TRUE	Empty	Bromodomain adjacent to zinc finger domain protein 2A OS=Mus musculus OX=10090 GN=Baz2a PE=1 SV=2	Q91YE5	Baz2a	210 kDa		unknown	0	0	2	0	0	0	0	0	3	0	0	0	0	0	2	0	0	0
1737	TRUE	Empty	m-AAA protease-interacting protein 1, mitochondrial OS=Mus musculus OX=10090 GN=Maip1 PE=1 SV=1	Q8BHE8	Maip1	33 kDa		unknown	2	5	4	3	4	2	0	0	0	0	0	0	0	0	0	0	0	0
1738	TRUE	Empty	Immunoglobulin-binding protein 1 OS=Mus musculus OX=10090 GN=Igbp1 PE=1 SV=1	Q61249	Igbp1	39 kDa	TRUE	unknown	0	2	4	2	2	3	2	0	0	2	2	0	0	0	0	0	0	0
1739	TRUE	Empty	Proteasome subunit beta type-6 OS=Mus musculus OX=10090 GN=Psmb6 PE=1 SV=3	Q60692	Psmb6	25 kDa		unknown	2	2	3	6	2	0	3	0	0	0	0	0	5	0	0	0	0	0
1740	TRUE	Empty	Acyl-CoA-binding protein OS=Mus musculus OX=10090 GN=Dbi PE=1 SV=2	P31786	Dbi	10 kDa		unknown	0	2	2	3	0	3	0	3	0	0	0	0	0	0	4	0	0	4
1741	TRUE	Empty	Ran-specific GTPase-activating protein OS=Mus musculus OX=10090 GN=Ranbp1 PE=1 SV=2	P34022	Ranbp1	24 kDa	TRUE	unknown	3	3	5	4	2	3	4	4	0	0	0	0	2	0	0	0	0	0
1742	TRUE	Empty	5-hydroxyisourate hydrolase OS=Mus musculus OX=10090 GN=Urah PE=1 SV=1	Q9CRB3	Urah	14 kDa		unknown	0	0	0	0	0	0	4	0	3	2	3	3	4	0	0	4	3	3
1743	TRUE	Empty	Vesicle-fusing ATPase OS=Mus musculus OX=10090 GN=Nsf PE=1 SV=2	P46460	Nsf	83 kDa		unknown	0	4	2	4	7	4	0	11	0	0	0	0	0	0	0	0	0	0
1744	TRUE	Empty	Proteasome activator complex subunit 2 OS=Mus musculus OX=10090 GN=Psme2 PE=1 SV=4	P97372	Psme2	27 kDa		unknown	2	4	0	3	0	3	3	4	0	0	0	0	5	0	0	0	0	3
1745	TRUE	Empty	Prostate tumor-overexpressed gene 1 protein homolog OS=Mus musculus OX=10090 GN=Ptov1 PE=1 SV=1	Q91VU8	Ptov1	47 kDa		unknown	0	0	5	2	0	0	0	0	0	0	0	0	0	0	0	0	0	0
1746	TRUE	Empty	LIM and senescent cell antigen-like-containing domain protein 1 OS=Mus musculus OX=10090 GN=Lims1 PE=1 SV=3	Q99JW4	Lims1	37 kDa		unknown	0	0	3	3	2	5	0	0	0	0	0	0	0	2	0	0	0	0
1747	TRUE	Empty	Junctional adhesion molecule A OS=Mus musculus OX=10090 GN=F11r PE=1 SV=2	O88792	F11r	32 kDa		unknown	2	5	2	5	6	8	0	0	0	0	0	0	0	0	0	0	0	0
1748	TRUE	Empty	UDP-glucuronosyltransferase 3A2 OS=Mus musculus OX=10090 GN=Ugt3a2 PE=1 SV=2	Q8JZZ0	Ugt3a2	60 kDa	TRUE	unknown	0	0	0	0	0	0	4	3	0	2	0	0	6	0	4	0	0	3
1749	TRUE	Empty	Carbonyl reductase [NADPH] 1 OS=Mus musculus OX=10090 GN=Cbr1 PE=1 SV=3	P48758	Cbr1	31 kDa		unknown	0	0	0	0	0	0	3	6	0	0	0	4	4	0	6	0	0	2
1750	TRUE	Empty	MAGUK p55 subfamily member 6 OS=Mus musculus OX=10090 GN=Mpp6 PE=1 SV=1	Q9JLB0	Mpp6	63 kDa		unknown	0	2	0	0	2	8	0	0	0	0	0	0	0	0	0	0	0	0
1751	TRUE	Empty	Tryptophan--tRNA ligase, cytoplasmic OS=Mus musculus OX=10090 GN=Wars1 PE=1 SV=2	P32921	Wars1	54 kDa		unknown	0	9	4	6	4	2	0	2	0	0	0	0	0	0	0	0	0	0
1752	TRUE	Empty	Eukaryotic peptide chain release factor GTP-binding subunit ERF3A OS=Mus musculus OX=10090 GN=Gspt1 PE=1 SV=2	Q8R050	Gspt1	69 kDa	TRUE	unknown	0	8	0	2	2	4	5	4	0	0	0	0	2	0	0	0	0	0
1753	TRUE	Empty	Protein regulator of cytokinesis 1 OS=Mus musculus OX=10090 GN=Prc1 PE=1 SV=2	Q99K43	Prc1	70 kDa	TRUE	unknown	0	3	4	3	6	12	0	0	0	0	0	0	0	0	0	0	0	0
1754	TRUE	Empty	Protein S100-A9 OS=Mus musculus OX=10090 GN=S100a9 PE=1 SV=3	P31725	S100a9	13 kDa		unknown	7	3	0	0	0	0	16	0	0	0	0	0	0	0	0	0	0	0
1755	TRUE	Empty	Conserved oligomeric Golgi complex subunit 4 OS=Mus musculus OX=10090 GN=Cog4 PE=1 SV=1	Q8R1U1	Cog4	89 kDa		unknown	0	2	9	6	10	0	0	0	0	0	0	0	0	0	0	0	0	0
1756	TRUE	Empty	DNA replication licensing factor MCM4 OS=Mus musculus OX=10090 GN=Mcm4 PE=1 SV=1	P49717	Mcm4	97 kDa	TRUE	unknown	0	12	0	3	3	5	0	0	0	0	0	0	0	0	0	0	0	0
1757	TRUE	Empty	Erlin-2 OS=Mus musculus OX=10090 GN=Erlin2 PE=1 SV=1	Q8BFZ9	Erlin2	38 kDa	TRUE	unknown	3	2	5	6	5	7	0	5	0	0	0	0	0	0	0	0	0	0
1758	TRUE	Empty	Spliceosome RNA helicase Ddx39b OS=Mus musculus OX=10090 GN=Ddx39b PE=1 SV=1	Q9Z1N5	Ddx39b	49 kDa	TRUE	unknown	2	3	0	3	0	2	4	17	0	0	0	0	0	0	0	0	0	0
1759	TRUE	Empty	E3 ubiquitin-protein ligase Itchy OS=Mus musculus OX=10090 GN=Itch PE=1 SV=2	Q8C863	Itch	99 kDa	TRUE	unknown	0	0	2	2	3	21	0	0	0	0	0	0	0	0	0	0	0	0
1760	TRUE	Empty	DNA-directed RNA polymerases I, II, and III subunit RPABC1 OS=Mus musculus OX=10090 GN=Polr2e PE=1 SV=1	Q80UW8	Polr2e	25 kDa		unknown	0	2	8	6	8	6	0	0	0	0	0	0	0	0	0	0	0	0
1761	TRUE	Empty	Hydroxymethylglutaryl-CoA synthase, cytoplasmic OS=Mus musculus OX=10090 GN=Hmgcs1 PE=1 SV=1	Q8JZK9	Hmgcs1	58 kDa	TRUE	unknown	0	0	0	0	0	0	0	7	0	0	0	0	0	0	0	0	0	0
1762	TRUE	Empty	sp|A0JLY1|CC173_MOUSE-DECOY	sp|A0JLY1|CC173_MOUSE-DECOY		?	TRUE	unknown	0	0	0	0	0	5	0	0	0	0	0	0	0	0	0	0	0	0
1763	TRUE	Empty	sp|A2AL36|CNTRL_MOUSE-DECOY	sp|A2AL36|CNTRL_MOUSE-DECOY		?		unknown	0	0	0	0	0	0	0	0	0	0	0	0	0	0	0	0	0	4
1764	TRUE	Empty	sp|Q8CJ40|CROCC_MOUSE-DECOY	sp|Q8CJ40|CROCC_MOUSE-DECOY		?	TRUE	unknown	0	0	0	2	0	3	0	0	0	0	0	0	0	0	0	0	0	0
1765	TRUE	Empty	sp|A2AGL3|RYR3_MOUSE-DECOY	sp|A2AGL3|RYR3_MOUSE-DECOY		?	TRUE	unknown	0	0	0	0	0	0	0	0	0	0	2	0	0	2	0	2	0	2
1766	TRUE	Empty	EF-hand calcium-binding domain-containing protein 6 OS=Mus musculus OX=10090 GN=Efcab6 PE=1 SV=2	Q6P1E8	Efcab6	176 kDa		unknown	2	0	0	0	0	0	0	0	0	0	0	0	3	2	0	2	0	0
1767	TRUE	Empty	sp|Q921G8|GCP2_MOUSE-DECOY	sp|Q921G8|GCP2_MOUSE-DECOY		?	TRUE	unknown	0	0	0	0	0	0	0	0	0	0	4	3	0	0	0	0	3	0
1768	TRUE	Empty	E3 ubiquitin-protein ligase HERC2 OS=Mus musculus OX=10090 GN=Herc2 PE=1 SV=3	Q4U2R1	Herc2	527 kDa	TRUE	unknown	0	4	4	0	0	10	0	0	0	0	0	0	0	0	0	0	0	0
1769	TRUE	Empty	Coronin-1C OS=Mus musculus OX=10090 GN=Coro1c PE=1 SV=2	Q9WUM4	Coro1c	53 kDa	TRUE	unknown	0	0	0	0	0	3	0	9	0	0	0	0	0	0	0	0	0	0
1770	TRUE	Empty	sp|Q61493|REV3L_MOUSE-DECOY	sp|Q61493|REV3L_MOUSE-DECOY		?	TRUE	unknown	0	0	0	0	0	0	0	0	2	0	0	0	3	0	2	0	0	0
1771	TRUE	Empty	sp|B2RY71|DNAI3_MOUSE-DECOY	sp|B2RY71|DNAI3_MOUSE-DECOY		?		unknown	0	0	0	0	2	0	0	0	0	0	0	0	0	0	0	0	0	0
1772	TRUE	Empty	GATOR complex protein WDR59 OS=Mus musculus OX=10090 GN=Wdr59 PE=1 SV=2	Q8C0M0	Wdr59	112 kDa		unknown	0	0	2	0	0	4	0	0	0	0	0	0	0	0	0	0	0	0
1773	TRUE	Empty	GTP-binding protein Rheb OS=Mus musculus OX=10090 GN=Rheb PE=1 SV=1	Q921J2	Rheb	20 kDa		unknown	0	3	4	3	4	2	4	0	0	0	0	0	0	2	0	0	0	0
1774	TRUE	Empty	Protein FAM32A OS=Mus musculus OX=10090 GN=Fam32a PE=2 SV=1	Q9CR80	Fam32a	13 kDa		unknown	0	0	0	2	0	2	0	0	0	0	0	0	0	0	0	0	0	0
1775	TRUE	Empty	sp|Q9QUM7|MSH5_MOUSE-DECOY	sp|Q9QUM7|MSH5_MOUSE-DECOY		?	TRUE	unknown	0	0	0	0	2	0	0	0	0	0	0	0	0	3	0	0	0	0
1776	TRUE	Empty	Ankyrin-3 OS=Mus musculus OX=10090 GN=Ank3 PE=1 SV=1	G5E8K5	Ank3	214 kDa	TRUE	unknown	0	0	3	5	6	4	0	0	0	0	0	0	0	0	0	0	0	0
1777	TRUE	Empty	Coiled-coil domain-containing protein 112 OS=Mus musculus OX=10090 GN=Ccdc112 PE=2 SV=2	A0AUP1	Ccdc112	53 kDa	TRUE	unknown	0	0	0	0	0	0	0	0	0	0	0	0	0	2	0	0	0	0
1778	TRUE	Empty	Ral GTPase-activating protein subunit alpha-2 OS=Mus musculus OX=10090 GN=Ralgapa2 PE=1 SV=2	A3KGS3	Ralgapa2	210 kDa	TRUE	unknown	0	0	2	0	8	0	0	0	0	0	0	0	0	0	0	0	0	0
1779	TRUE	Empty	Coiled-coil domain-containing protein 47 OS=Mus musculus OX=10090 GN=Ccdc47 PE=1 SV=2	Q9D024	Ccdc47	56 kDa	TRUE	unknown	0	3	7	4	7	3	0	4	0	0	0	0	0	0	0	0	0	0
1780	TRUE	Empty	Protein Hook homolog 3 OS=Mus musculus OX=10090 GN=Hook3 PE=1 SV=2	Q8BUK6	Hook3	83 kDa	TRUE	unknown	0	7	8	5	4	3	0	0	0	0	0	0	0	0	0	0	0	0
1781	TRUE	Empty	Phostensin OS=Mus musculus OX=10090 GN=Ppp1r18 PE=1 SV=1	Q8BQ30	Ppp1r18	66 kDa	TRUE	unknown	0	0	0	0	0	0	0	2	3	0	0	3	0	0	0	6	6	5
1782	TRUE	Empty	Clustered mitochondria protein homolog OS=Mus musculus OX=10090 GN=Cluh PE=1 SV=2	Q5SW19	Cluh	148 kDa	TRUE	unknown	0	6	3	7	6	3	0	2	0	0	0	0	2	0	0	0	0	0
1783	TRUE	Empty	Glutaredoxin-3 OS=Mus musculus OX=10090 GN=Glrx3 PE=1 SV=1	Q9CQM9	Glrx3	38 kDa		unknown	0	5	3	3	3	7	2	4	0	0	0	0	0	0	0	0	0	0
1784	TRUE	Empty	Toll-interacting protein OS=Mus musculus OX=10090 GN=Tollip PE=1 SV=1	Q9QZ06	Tollip	30 kDa		unknown	0	3	0	2	5	10	0	4	0	0	0	0	0	0	0	0	0	0
1785	TRUE	Empty	26S proteasome non-ATPase regulatory subunit 10 OS=Mus musculus OX=10090 GN=Psmd10 PE=1 SV=3	Q9Z2X2	Psmd10	25 kDa		unknown	0	4	5	5	4	8	0	0	0	0	0	0	0	0	0	0	0	0
1786	TRUE	Empty	Protein VAC14 homolog OS=Mus musculus OX=10090 GN=Vac14 PE=1 SV=1	Q80WQ2	Vac14	88 kDa	TRUE	unknown	0	3	4	7	7	4	0	3	0	0	0	0	0	0	0	0	0	0
1787	TRUE	Empty	RalBP1-associated Eps domain-containing protein 1 OS=Mus musculus OX=10090 GN=Reps1 PE=1 SV=2	O54916	Reps1	87 kDa	TRUE	unknown	0	0	0	3	5	10	0	0	0	0	0	0	0	0	0	0	0	0
1788	TRUE	Empty	Vacuolar protein sorting-associated protein 28 homolog OS=Mus musculus OX=10090 GN=Vps28 PE=1 SV=1	Q9D1C8	Vps28	25 kDa		unknown	0	6	4	5	7	7	0	2	0	0	0	0	0	0	0	0	0	0
1789	TRUE	Empty	Delta-1-pyrroline-5-carboxylate synthase OS=Mus musculus OX=10090 GN=Aldh18a1 PE=1 SV=2	Q9Z110	Aldh18a1	87 kDa		unknown	0	8	3	2	5	4	0	0	0	0	0	0	0	0	0	0	0	0
1790	TRUE	Empty	Smoothelin OS=Mus musculus OX=10090 GN=Smtn PE=1 SV=2	Q921U8	Smtn	100 kDa		unknown	0	0	14	6	9	3	0	0	0	0	0	0	0	0	0	0	0	0
1791	TRUE	Empty	Septin-10 OS=Mus musculus OX=10090 GN=Septin10 PE=1 SV=1	Q8C650	Septin10	52 kDa	TRUE	unknown	0	0	0	0	0	5	0	0	0	0	0	0	0	0	0	0	0	0
1792	TRUE	Empty	Small glutamine-rich tetratricopeptide repeat-containing protein alpha OS=Mus musculus OX=10090 GN=Sgta PE=1 SV=2	Q8BJU0	Sgta	34 kDa	TRUE	unknown	0	4	8	8	10	0	0	0	0	0	0	0	0	0	0	0	0	0
1793	TRUE	Empty	E3 ubiquitin-protein ligase Praja-1 OS=Mus musculus OX=10090 GN=Pja1 PE=1 SV=3	O55176	Pja1	64 kDa	TRUE	unknown	0	0	12	8	11	0	0	0	0	0	0	0	0	0	0	0	0	0
1794	TRUE	Empty	sp|A2AQP0|MYH7B_MOUSE-DECOY	sp|A2AQP0|MYH7B_MOUSE-DECOY		?	TRUE	unknown	0	0	0	0	0	0	0	0	0	0	0	0	0	0	2	3	0	0
1795	TRUE	Empty	sp|P97412|LYST_MOUSE-DECOY	sp|P97412|LYST_MOUSE-DECOY		?		unknown	0	0	0	0	0	2	2	0	2	0	0	0	2	0	0	0	0	0
1796	TRUE	Empty	Peroxisomal 2,4-dienoyl-CoA reductase OS=Mus musculus OX=10090 GN=Decr2 PE=1 SV=1	Q9WV68	Decr2	31 kDa		unknown	0	0	0	0	0	0	4	3	0	0	0	0	0	0	0	3	2	2
1797	TRUE	Empty	Lamin-B2 OS=Mus musculus OX=10090 GN=Lmnb2 PE=1 SV=2	P21619	Lmnb2	67 kDa	TRUE	unknown	0	3	0	0	0	4	0	8	0	0	0	0	0	0	0	0	0	0
1798	TRUE	Empty	Spectrin alpha chain, erythrocytic 1 OS=Mus musculus OX=10090 GN=Spta1 PE=1 SV=3	P08032	Spta1	280 kDa	TRUE	unknown	0	0	0	0	3	4	0	0	0	0	0	0	0	0	0	0	0	0
1799	TRUE	Empty	Phosphatidate cytidylyltransferase 2 OS=Mus musculus OX=10090 GN=Cds2 PE=1 SV=1	Q99L43	Cds2	51 kDa		unknown	0	0	0	0	0	0	0	0	0	0	0	0	0	0	0	0	0	3
1800	TRUE	Empty	Heparin cofactor 2 OS=Mus musculus OX=10090 GN=Serpind1 PE=1 SV=1	P49182	Serpind1	54 kDa		unknown	0	0	0	0	0	3	0	0	0	0	0	0	0	0	0	0	0	0
1801	TRUE	Empty	U4/U6.U5 tri-snRNP-associated protein 1 OS=Mus musculus OX=10090 GN=Sart1 PE=1 SV=1	Q9Z315	Sart1	91 kDa	TRUE	unknown	0	6	0	4	5	3	0	0	0	0	0	0	0	0	0	0	0	2
1802	TRUE	Empty	IQ and AAA domain-containing protein 1-like OS=Mus musculus OX=10090 GN=Iqca1l PE=1 SV=3	A6H690	Iqca1l	96 kDa	TRUE	unknown	0	0	0	0	2	0	0	0	0	2	0	0	0	0	0	0	0	0
1803	TRUE	Empty	WASH complex subunit 5 OS=Mus musculus OX=10090 GN=Washc5 PE=1 SV=2	Q8C2E7	Washc5	134 kDa	TRUE	unknown	0	6	0	2	2	3	0	0	0	0	0	0	0	0	0	0	0	0
1804	TRUE	Empty	CAP-Gly domain-containing linker protein 1 OS=Mus musculus OX=10090 GN=Clip1 PE=1 SV=1	Q922J3	Clip1	156 kDa	TRUE	unknown	2	0	0	0	0	0	0	11	0	0	0	0	0	0	0	0	0	0
1805	TRUE	Empty	DNA repair protein XRCC1 OS=Mus musculus OX=10090 GN=Xrcc1 PE=1 SV=2	Q60596	Xrcc1	69 kDa		unknown	0	3	0	0	0	5	0	0	3	0	0	2	0	0	0	0	0	0
1806	TRUE	Empty	Elongation factor G, mitochondrial OS=Mus musculus OX=10090 GN=Gfm1 PE=1 SV=1	Q8K0D5	Gfm1	84 kDa	TRUE	unknown	0	0	0	2	0	0	0	0	0	0	0	0	0	0	0	0	0	0
1807	TRUE	Empty	45 kDa calcium-binding protein OS=Mus musculus OX=10090 GN=Sdf4 PE=1 SV=1	Q61112	Sdf4	42 kDa		unknown	0	2	8	4	6	0	0	0	0	0	0	0	0	0	0	0	0	0
1808	TRUE	Empty	Actin-related protein 2/3 complex subunit 1A OS=Mus musculus OX=10090 GN=Arpc1a PE=1 SV=1	Q9R0Q6	Arpc1a	42 kDa		unknown	0	0	0	0	0	4	0	10	0	0	0	0	0	0	3	0	0	3
1809	TRUE	Empty	Cytochrome c oxidase subunit 6B1 OS=Mus musculus OX=10090 GN=Cox6b1 PE=1 SV=2	P56391	Cox6b1	10 kDa		unknown	0	5	0	2	0	2	0	0	0	0	0	0	0	0	0	4	0	0
1810	TRUE	Empty	Epidermal growth factor receptor kinase substrate 8-like protein 2 OS=Mus musculus OX=10090 GN=Eps8l2 PE=1 SV=1	Q99K30	Eps8l2	82 kDa	TRUE	unknown	0	4	3	3	3	8	2	3	0	0	0	0	2	0	0	0	0	0
1811	TRUE	Empty	Acyl-CoA dehydrogenase family member 11 OS=Mus musculus OX=10090 GN=Acad11 PE=1 SV=2	Q80XL6	Acad11	87 kDa	TRUE	unknown	0	0	0	0	0	6	7	0	0	0	0	0	0	0	0	0	0	3
1812	TRUE	Empty	CDP-diacylglycerol--inositol 3-phosphatidyltransferase OS=Mus musculus OX=10090 GN=Cdipt PE=1 SV=1	Q8VDP6	Cdipt	24 kDa		unknown	0	5	7	4	6	0	0	0	0	0	0	0	0	0	0	0	0	0
1813	TRUE	Empty	Vacuolar protein sorting-associated protein 26A OS=Mus musculus OX=10090 GN=Vps26a PE=1 SV=1	P40336	Vps26a	38 kDa	TRUE	unknown	0	2	3	3	5	2	2	10	0	0	0	0	0	0	0	0	0	0
1814	TRUE	Empty	28S ribosomal protein S27, mitochondrial OS=Mus musculus OX=10090 GN=Mrps27 PE=1 SV=2	Q8BK72	Mrps27	48 kDa	TRUE	unknown	0	4	4	3	6	4	0	0	0	0	0	0	0	0	0	0	0	0
1815	TRUE	Empty	Dual specificity mitogen-activated protein kinase kinase 3 OS=Mus musculus OX=10090 GN=Map2k3 PE=1 SV=2	O09110	Map2k3	39 kDa		unknown	0	2	4	6	6	4	0	3	0	0	0	0	0	0	0	0	0	0
1816	TRUE	Empty	Membrane-associated guanylate kinase, WW and PDZ domain-containing protein 1 OS=Mus musculus OX=10090 GN=Magi1 PE=1 SV=1	Q6RHR9	Magi1	162 kDa	TRUE	unknown	0	3	3	6	4	6	0	0	0	0	0	0	0	0	0	0	0	0
1817	TRUE	Empty	DNA topoisomerase 2-beta OS=Mus musculus OX=10090 GN=Top2b PE=1 SV=2	Q64511	Top2b	182 kDa	TRUE	unknown	0	8	0	0	5	7	0	4	0	0	0	0	0	0	0	0	0	0
1818	TRUE	Empty	Delta(14)-sterol reductase LBR OS=Mus musculus OX=10090 GN=Lbr PE=1 SV=2	Q3U9G9	Lbr	71 kDa	TRUE	unknown	2	3	5	5	6	6	2	0	0	0	0	0	0	0	0	0	0	0
1819	TRUE	Empty	SRSF protein kinase 1 OS=Mus musculus OX=10090 GN=Srpk1 PE=1 SV=2	O70551	Srpk1	73 kDa	TRUE	unknown	0	7	4	4	7	4	0	2	0	0	0	0	0	0	0	0	0	0
1820	TRUE	Empty	Aminopeptidase B OS=Mus musculus OX=10090 GN=Rnpep PE=1 SV=2	Q8VCT3	Rnpep	72 kDa		unknown	0	0	4	4	2	3	5	6	0	0	0	0	0	0	0	0	0	0
1821	TRUE	Empty	Protein mago nashi homolog OS=Mus musculus OX=10090 GN=Magoh PE=2 SV=1	P61327 (+1)	Magoh	17 kDa		unknown	0	2	5	7	6	4	0	5	0	0	0	0	0	0	0	0	0	0
1822	TRUE	Empty	Gamma-tubulin complex component 3 OS=Mus musculus OX=10090 GN=Tubgcp3 PE=1 SV=2	P58854	Tubgcp3	103 kDa		unknown	0	4	5	4	10	5	0	0	0	0	0	0	0	0	0	0	0	0
1823	TRUE	Empty	Microtubule-associated protein RP/EB family member 1 OS=Mus musculus OX=10090 GN=Mapre1 PE=1 SV=3	Q61166	Mapre1	30 kDa	TRUE	unknown	0	6	0	5	0	7	5	4	0	0	0	0	0	0	0	0	0	0
1824	TRUE	Empty	Serine/threonine-protein kinase RIO2 OS=Mus musculus OX=10090 GN=Riok2 PE=1 SV=1	Q9CQS5	Riok2	62 kDa		unknown	0	0	5	4	2	3	0	0	0	0	0	0	0	0	0	0	0	0
1825	TRUE	Empty	Leukotriene A-4 hydrolase OS=Mus musculus OX=10090 GN=Lta4h PE=1 SV=4	P24527	Lta4h	69 kDa	TRUE	unknown	0	2	0	2	0	0	15	9	0	0	0	0	0	0	0	0	0	0
1826	TRUE	Empty	Zinc finger RNA-binding protein OS=Mus musculus OX=10090 GN=Zfr PE=1 SV=2	O88532	Zfr	117 kDa		unknown	0	4	5	7	6	5	0	0	0	0	0	0	0	0	0	0	0	0
1827	TRUE	Empty	Transmembrane protein 33 OS=Mus musculus OX=10090 GN=Tmem33 PE=1 SV=1	Q9CR67	Tmem33	28 kDa		unknown	0	0	12	7	6	3	0	0	0	0	0	0	0	0	0	0	0	0
1828	TRUE	Empty	RNA-binding protein 8A OS=Mus musculus OX=10090 GN=Rbm8a PE=1 SV=4	Q9CWZ3	Rbm8a	20 kDa		unknown	0	3	7	7	7	4	0	2	0	0	0	0	0	0	0	0	0	0
1829	TRUE	Empty	Endophilin-A2 OS=Mus musculus OX=10090 GN=Sh3gl1 PE=1 SV=1	Q62419	Sh3gl1	42 kDa	TRUE	unknown	0	0	3	4	5	10	0	5	0	0	0	0	0	0	0	0	0	0
1830	TRUE	Empty	Importin subunit alpha-4 OS=Mus musculus OX=10090 GN=Kpna3 PE=1 SV=1	O35344	Kpna3	58 kDa	TRUE	unknown	0	9	7	6	0	4	0	0	0	0	0	0	0	0	0	0	0	0
1831	TRUE	Empty	Long-chain-fatty-acid--CoA ligase 3 OS=Mus musculus OX=10090 GN=Acsl3 PE=1 SV=2	Q9CZW4	Acsl3	80 kDa	TRUE	unknown	0	0	5	4	6	5	0	0	0	0	0	0	0	0	0	0	0	0
1832	TRUE	Empty	ATP-dependent RNA helicase DDX39A OS=Mus musculus OX=10090 GN=Ddx39a PE=1 SV=1	Q8VDW0	Ddx39a	49 kDa	TRUE	unknown	0	4	0	0	0	0	0	13	0	0	0	0	0	0	0	0	0	0
1833	TRUE	Empty	Non-receptor tyrosine-protein kinase TYK2 OS=Mus musculus OX=10090 GN=Tyk2 PE=1 SV=3	Q9R117	Tyk2	133 kDa		unknown	0	0	7	6	9	7	0	0	0	0	0	0	0	0	0	0	0	0
1834	TRUE	Empty	Lactotransferrin OS=Mus musculus OX=10090 GN=Ltf PE=1 SV=4	P08071	Ltf	78 kDa	TRUE	unknown	0	0	0	0	0	0	30	0	0	0	0	0	0	0	0	0	0	0
1835	TRUE	Empty	RAF proto-oncogene serine/threonine-protein kinase OS=Mus musculus OX=10090 GN=Raf1 PE=1 SV=2	Q99N57	Raf1	73 kDa	TRUE	unknown	0	0	7	0	0	0	0	0	0	0	0	0	0	0	0	0	0	0
1836	TRUE	Empty	Mothers against decapentaplegic homolog 2 OS=Mus musculus OX=10090 GN=Smad2 PE=1 SV=2	Q62432	Smad2	52 kDa	TRUE	unknown	0	0	6	0	10	7	0	0	0	0	0	0	0	0	0	0	0	0
1837	TRUE	Empty	sp|Q6ZWQ0|SYNE2_MOUSE-DECOY	sp|Q6ZWQ0|SYNE2_MOUSE-DECOY		?	TRUE	unknown	0	0	3	0	0	0	0	0	0	0	0	0	0	0	0	0	0	0
1838	TRUE	Empty	Coiled-coil domain-containing protein 171 OS=Mus musculus OX=10090 GN=Ccdc171 PE=2 SV=1	E9Q1U1	Ccdc171	152 kDa	TRUE	unknown	0	0	0	2	0	0	0	3	3	0	0	0	2	0	0	0	0	0
1839	TRUE	Empty	sp|Q8BNA6|FAT3_MOUSE-DECOY	sp|Q8BNA6|FAT3_MOUSE-DECOY		?	TRUE	unknown	0	0	0	0	0	0	0	2	0	0	0	0	0	0	0	0	0	0
1840	TRUE	Empty	Centrosomal protein of 85 kDa OS=Mus musculus OX=10090 GN=Cep85 PE=1 SV=2	Q8BMK0	Cep85	85 kDa		unknown	0	0	0	0	0	11	0	0	0	0	0	0	0	0	0	0	0	0
1841	TRUE	Empty	E3 ubiquitin-protein ligase TTC3 OS=Mus musculus OX=10090 GN=Ttc3 PE=1 SV=2	O88196	Ttc3	224 kDa	TRUE	unknown	0	0	4	0	2	0	0	0	0	0	0	0	0	0	0	0	0	0
1842	TRUE	Empty	Host cell factor 1 OS=Mus musculus OX=10090 GN=Hcfc1 PE=1 SV=2	Q61191	Hcfc1	210 kDa	TRUE	unknown	0	4	0	0	0	0	0	0	0	0	0	0	0	0	0	0	0	0
1843	TRUE	Empty	Enoyl-[acyl-carrier-protein] reductase, mitochondrial OS=Mus musculus OX=10090 GN=Mecr PE=1 SV=2	Q9DCS3	Mecr	40 kDa		unknown	0	0	2	0	0	4	2	0	0	0	0	3	2	4	0	0	0	0
1844	TRUE	Empty	V-type proton ATPase subunit C 1 OS=Mus musculus OX=10090 GN=Atp6v1c1 PE=1 SV=4	Q9Z1G3	Atp6v1c1	44 kDa	TRUE	unknown	0	0	0	0	0	0	0	4	0	0	0	0	0	0	0	0	0	0
1845	TRUE	Empty	Inter-alpha-trypsin inhibitor heavy chain H2 OS=Mus musculus OX=10090 GN=Itih2 PE=1 SV=1	Q61703	Itih2	106 kDa		unknown	0	6	4	0	3	6	0	0	0	0	0	0	0	0	0	0	0	0
1846	TRUE	Empty	Transmembrane protein 109 OS=Mus musculus OX=10090 GN=Tmem109 PE=1 SV=2	Q3UBX0	Tmem109	26 kDa		unknown	0	0	0	0	0	6	0	0	0	0	0	0	0	0	0	0	0	0
1847	TRUE	Empty	Protein SMG7 OS=Mus musculus OX=10090 GN=Smg7 PE=2 SV=1	Q5RJH6	Smg7	127 kDa		unknown	0	2	9	7	6	0	0	0	0	0	0	0	0	0	0	0	0	0
1848	TRUE	Empty	ATP-dependent RNA helicase DDX19A OS=Mus musculus OX=10090 GN=Ddx19a PE=1 SV=2	Q61655	Ddx19a	54 kDa		unknown	2	4	3	3	3	3	2	4	0	0	0	0	0	0	0	0	0	0
1849	TRUE	Empty	Transcription factor E3 OS=Mus musculus OX=10090 GN=Tfe3 PE=1 SV=2	Q64092	Tfe3	62 kDa	TRUE	unknown	0	6	0	0	0	4	0	0	0	0	0	0	0	0	0	0	0	0
1850	TRUE	Empty	Protein SGT1 homolog OS=Mus musculus OX=10090 GN=Sugt1 PE=1 SV=3	Q9CX34	Sugt1	38 kDa		unknown	0	9	2	3	5	0	2	0	0	0	0	0	0	0	0	0	0	0
1851	TRUE	Empty	sp|B1AY10|NFX1_MOUSE-DECOY	sp|B1AY10|NFX1_MOUSE-DECOY		?		unknown	0	13	0	0	0	0	0	0	0	0	0	0	0	0	0	0	0	0
1852	TRUE	Empty	Elongator complex protein 3 OS=Mus musculus OX=10090 GN=Elp3 PE=1 SV=1	Q9CZX0	Elp3	62 kDa	TRUE	unknown	0	0	9	6	7	4	0	0	0	0	0	0	0	0	0	0	0	0
1853	TRUE	Empty	Splicing factor 3A subunit 1 OS=Mus musculus OX=10090 GN=Sf3a1 PE=1 SV=1	Q8K4Z5	Sf3a1	89 kDa		unknown	0	11	0	2	2	3	0	6	0	0	0	0	0	0	0	0	0	0
1854	TRUE	Empty	26S proteasome non-ATPase regulatory subunit 5 OS=Mus musculus OX=10090 GN=Psmd5 PE=1 SV=4	Q8BJY1	Psmd5	56 kDa	TRUE	unknown	0	6	5	3	3	4	3	3	0	0	0	0	0	0	0	0	0	0
1855	TRUE	Empty	ATP-dependent 6-phosphofructokinase, platelet type OS=Mus musculus OX=10090 GN=Pfkp PE=1 SV=1	Q9WUA3	Pfkp	85 kDa	TRUE	unknown	0	0	3	0	3	6	3	0	0	0	0	0	0	0	0	2	0	0
1856	TRUE	Empty	StAR-related lipid transfer protein 3 OS=Mus musculus OX=10090 GN=Stard3 PE=1 SV=1	Q61542	Stard3	50 kDa		unknown	0	0	5	5	4	5	0	0	0	0	0	0	0	0	0	0	0	0
1857	TRUE	Empty	Very-long-chain (3R)-3-hydroxyacyl-CoA dehydratase 3 OS=Mus musculus OX=10090 GN=Hacd3 PE=1 SV=2	Q8K2C9	Hacd3	43 kDa		unknown	0	4	5	4	4	5	0	0	0	0	0	0	0	0	0	0	0	0
1858	TRUE	Empty	Inactive serine/threonine-protein kinase VRK3 OS=Mus musculus OX=10090 GN=Vrk3 PE=1 SV=2	Q8K3G5	Vrk3	51 kDa		unknown	0	5	0	0	2	11	0	0	2	0	0	0	0	0	0	0	0	0
1859	TRUE	Empty	3-hydroxyanthranilate 3,4-dioxygenase OS=Mus musculus OX=10090 GN=Haao PE=1 SV=1	Q78JT3	Haao	33 kDa		unknown	0	0	0	0	0	0	6	0	0	0	0	3	8	0	6	0	0	2
1860	TRUE	Empty	Erlin-1 OS=Mus musculus OX=10090 GN=Erlin1 PE=1 SV=2	Q91X78	Erlin1	39 kDa	TRUE	unknown	0	3	5	0	4	0	0	0	0	0	0	0	0	0	0	0	0	0
1861	TRUE	Empty	Eukaryotic peptide chain release factor subunit 1 OS=Mus musculus OX=10090 GN=Etf1 PE=1 SV=4	Q8BWY3	Etf1	49 kDa		unknown	0	6	0	2	0	0	4	13	0	0	0	0	0	0	0	0	0	0
1862	TRUE	Empty	Solute carrier family 12 member 2 OS=Mus musculus OX=10090 GN=Slc12a2 PE=1 SV=2	P55012	Slc12a2	131 kDa		unknown	0	2	3	2	8	11	0	0	0	0	0	0	0	0	0	0	0	0
1863	TRUE	Empty	Nuclear distribution protein nudE-like 1 OS=Mus musculus OX=10090 GN=Ndel1 PE=1 SV=2	Q9ERR1	Ndel1	38 kDa	TRUE	unknown	0	0	5	0	0	0	0	0	0	0	0	0	0	0	0	0	0	0
1864	TRUE	Empty	Tumor protein p53-inducible nuclear protein 1 OS=Mus musculus OX=10090 GN=Trp53inp1 PE=2 SV=1	Q9QXE4	Trp53inp1	27 kDa		unknown	0	0	7	10	10	0	0	0	0	0	0	0	0	0	0	0	0	0
1865	TRUE	Empty	MMS19 nucleotide excision repair protein homolog OS=Mus musculus OX=10090 GN=Mms19 PE=1 SV=1	Q9D071	Mms19	113 kDa		unknown	0	2	10	4	9	4	0	0	0	0	0	0	0	0	0	0	0	0
1866	TRUE	Empty	Beta-centractin OS=Mus musculus OX=10090 GN=Actr1b PE=1 SV=1	Q8R5C5	Actr1b	42 kDa	TRUE	unknown	0	0	5	4	0	0	0	0	0	0	0	0	0	0	0	0	0	0
1867	TRUE	Empty	RNA binding protein fox-1 homolog 2 OS=Mus musculus OX=10090 GN=Rbfox2 PE=1 SV=2	Q8BP71	Rbfox2	47 kDa		unknown	0	0	7	10	6	4	0	0	0	0	0	0	0	0	0	0	0	0
1868	TRUE	Empty	BAG family molecular chaperone regulator 1 OS=Mus musculus OX=10090 GN=Bag1 PE=1 SV=3	Q60739	Bag1	40 kDa		unknown	0	0	9	8	6	0	0	0	0	0	0	0	0	0	0	0	0	0
1869	TRUE	Empty	Ubiquitin-like protein 4A OS=Mus musculus OX=10090 GN=Ubl4a PE=1 SV=1	P21126	Ubl4a	18 kDa		unknown	0	10	6	5	7	0	0	0	0	0	0	0	0	0	0	0	0	0
1870	TRUE	Empty	Uncharacterized protein KIAA0754 OS=Mus musculus OX=10090 GN=Kiaa0754 PE=2 SV=2	Q69ZZ9	Kiaa0754	105 kDa		unknown	0	0	9	14	6	0	0	0	0	0	0	0	0	0	0	0	0	0
1871	TRUE	Empty	Golgin subfamily A member 4 OS=Mus musculus OX=10090 GN=Golga4 PE=1 SV=2	Q91VW5	Golga4	258 kDa	TRUE	unknown	0	0	0	0	0	3	0	0	0	0	0	0	0	0	0	0	0	0
1872	TRUE	Empty	1-phosphatidylinositol 4,5-bisphosphate phosphodiesterase eta-1 OS=Mus musculus OX=10090 GN=Plch1 PE=2 SV=1	Q4KWH5	Plch1	188 kDa	TRUE	unknown	0	0	2	4	0	0	0	0	0	0	0	0	0	0	0	0	0	0
1873	TRUE	Empty	28S ribosomal protein S7, mitochondrial OS=Mus musculus OX=10090 GN=Mrps7 PE=1 SV=1	Q80X85	Mrps7	28 kDa	TRUE	unknown	0	6	3	3	3	0	0	0	0	0	0	0	0	0	0	0	0	0
1874	TRUE	Empty	Serine/threonine-protein kinase mTOR OS=Mus musculus OX=10090 GN=Mtor PE=1 SV=2	Q9JLN9	Mtor	289 kDa		unknown	0	3	0	0	0	5	0	2	0	0	0	0	0	0	0	0	0	0
1875	TRUE	Empty	Chromosome-associated kinesin KIF4 OS=Mus musculus OX=10090 GN=Kif4 PE=1 SV=3	P33174	Kif4	140 kDa		unknown	4	0	0	0	0	3	0	2	0	0	0	0	0	0	0	0	0	0
1876	TRUE	Empty	Serine/arginine repetitive matrix protein 1 OS=Mus musculus OX=10090 GN=Srrm1 PE=1 SV=2	Q52KI8	Srrm1	107 kDa	TRUE	unknown	0	0	6	4	5	3	0	0	0	0	0	0	0	0	0	0	0	0
1877	TRUE	Empty	Eukaryotic translation elongation factor 1 epsilon-1 OS=Mus musculus OX=10090 GN=Eef1e1 PE=1 SV=1	Q9D1M4	Eef1e1	20 kDa		unknown	0	5	4	2	3	0	2	2	0	0	0	0	0	0	0	0	0	0
1878	TRUE	Empty	Trinucleotide repeat-containing gene 18 protein OS=Mus musculus OX=10090 GN=Tnrc18 PE=1 SV=2	Q80WC3	Tnrc18	308 kDa	TRUE	unknown	4	0	0	0	0	0	0	0	0	0	0	0	0	0	0	0	0	0
1879	TRUE	Empty	Lysosome-associated membrane glycoprotein 2 OS=Mus musculus OX=10090 GN=Lamp2 PE=1 SV=2	P17047	Lamp2	46 kDa		unknown	3	5	0	3	2	4	2	0	0	0	0	0	2	0	3	0	0	2
1880	TRUE	Empty	Ig gamma-2B chain C region OS=Mus musculus OX=10090 GN=Igh-3 PE=1 SV=3	P01867	Igh-3	44 kDa	TRUE	unknown	0	0	0	0	0	0	2	0	2	0	3	4	0	4	0	3	3	2
1881	TRUE	Empty	Mitochondrial pyruvate carrier 1 OS=Mus musculus OX=10090 GN=Mpc1 PE=1 SV=1	P63030	Mpc1	12 kDa		unknown	0	0	0	0	0	0	2	0	2	3	0	4	2	2	3	2	2	3
1882	TRUE	Empty	Vitamin D-binding protein OS=Mus musculus OX=10090 GN=Gc PE=1 SV=2	P21614	Gc	54 kDa		unknown	0	0	0	2	0	5	3	2	0	0	0	0	4	0	3	0	0	5
1883	TRUE	Empty	Haloacid dehalogenase-like hydrolase domain-containing protein 3 OS=Mus musculus OX=10090 GN=Hdhd3 PE=1 SV=1	Q9CYW4	Hdhd3	28 kDa		unknown	0	0	0	0	0	0	0	0	0	0	3	0	4	4	3	0	0	4
1884	TRUE	Empty	Cytochrome b-c1 complex subunit 6, mitochondrial OS=Mus musculus OX=10090 GN=Uqcrh PE=1 SV=2	P99028	Uqcrh	10 kDa		unknown	0	0	0	0	0	0	3	3	3	0	0	0	2	0	3	0	3	3
1885	TRUE	Empty	Nucleobindin-1 OS=Mus musculus OX=10090 GN=Nucb1 PE=1 SV=2	Q02819	Nucb1	53 kDa		unknown	0	5	0	0	0	0	4	8	0	0	0	0	4	0	0	0	0	2
1886	TRUE	Empty	RNA cytosine C(5)-methyltransferase NSUN2 OS=Mus musculus OX=10090 GN=Nsun2 PE=1 SV=2	Q1HFZ0	Nsun2	85 kDa		unknown	0	4	2	6	2	5	4	2	0	0	0	0	0	0	0	0	0	0
1887	TRUE	Empty	Tumor susceptibility gene 101 protein OS=Mus musculus OX=10090 GN=Tsg101 PE=1 SV=2	Q61187	Tsg101	44 kDa		unknown	0	5	3	4	7	4	0	0	0	0	0	0	0	0	0	0	0	0
1888	TRUE	Empty	28 kDa heat- and acid-stable phosphoprotein OS=Mus musculus OX=10090 GN=Pdap1 PE=1 SV=1	Q3UHX2	Pdap1	21 kDa	TRUE	unknown	0	3	0	2	0	0	0	0	0	9	0	0	2	6	0	0	0	0
1889	TRUE	Empty	Myelin expression factor 2 OS=Mus musculus OX=10090 GN=Myef2 PE=1 SV=1	Q8C854	Myef2	63 kDa		unknown	0	4	7	6	4	3	3	0	0	0	0	0	0	0	0	0	0	0
1890	TRUE	Empty	CAAX prenyl protease 1 homolog OS=Mus musculus OX=10090 GN=Zmpste24 PE=1 SV=2	Q80W54	Zmpste24	55 kDa		unknown	0	2	5	4	5	2	0	0	0	0	0	0	0	0	0	0	0	0
1891	TRUE	Empty	Transmembrane emp24 domain-containing protein 4 OS=Mus musculus OX=10090 GN=Tmed4 PE=1 SV=1	Q8R1V4	Tmed4	26 kDa	TRUE	unknown	0	3	0	0	0	0	0	5	0	0	0	0	0	0	0	0	0	0
1892	TRUE	Empty	Elongator complex protein 5 OS=Mus musculus OX=10090 GN=Elp5 PE=2 SV=1	Q99L85	Elp5	33 kDa		unknown	6	0	0	0	0	0	2	0	0	0	2	0	2	6	2	0	0	0
1893	TRUE	Empty	Microfibrillar-associated protein 1A OS=Mus musculus OX=10090 GN=Mfap1a PE=1 SV=1	C0HKD8 (+1)	Mfap1a	52 kDa		unknown	0	3	3	4	0	7	0	0	0	2	0	0	0	3	0	0	0	2
1894	TRUE	Empty	Proteasome subunit beta type-7 OS=Mus musculus OX=10090 GN=Psmb7 PE=1 SV=1	P70195	Psmb7	30 kDa		unknown	0	4	4	7	4	2	0	0	0	0	0	0	0	0	0	0	0	0
1895	TRUE	Empty	Uncharacterized protein C11orf98 homolog OS=Mus musculus OX=10090 PE=1 SV=1	Q9D937		14 kDa		unknown	5	0	4	3	4	3	0	0	0	0	0	0	0	0	0	0	0	0
1896	TRUE	Empty	Glycerol kinase OS=Mus musculus OX=10090 GN=Gk PE=1 SV=2	Q64516	Gk	61 kDa	TRUE	unknown	0	4	3	5	4	3	0	4	0	0	0	0	0	0	0	0	0	0
1897	TRUE	Empty	Integral membrane protein 2B OS=Mus musculus OX=10090 GN=Itm2b PE=1 SV=1	O89051	Itm2b	30 kDa		unknown	2	0	8	3	4	6	0	0	0	0	0	0	0	0	0	0	0	0
1898	TRUE	Empty	Perilipin-3 OS=Mus musculus OX=10090 GN=Plin3 PE=1 SV=1	Q9DBG5	Plin3	47 kDa		unknown	0	9	3	4	3	4	0	0	0	0	0	0	0	0	0	0	0	0
1899	TRUE	Empty	E3 ubiquitin-protein ligase SMURF1 OS=Mus musculus OX=10090 GN=Smurf1 PE=1 SV=2	Q9CUN6	Smurf1	83 kDa		unknown	0	0	9	0	5	2	0	0	0	0	0	0	0	0	0	0	0	2
1900	TRUE	Empty	Protein Niban 2 OS=Mus musculus OX=10090 GN=Niban2 PE=1 SV=2	Q8R1F1	Niban2	85 kDa		unknown	0	0	0	0	0	4	0	8	0	0	0	0	0	0	0	0	0	0
1901	TRUE	Empty	Phenylalanine-4-hydroxylase OS=Mus musculus OX=10090 GN=Pah PE=1 SV=4	P16331	Pah	52 kDa		unknown	0	2	9	10	4	2	0	0	0	0	0	0	0	0	0	0	0	0
1902	TRUE	Empty	Choline kinase alpha OS=Mus musculus OX=10090 GN=Chka PE=1 SV=3	O54804	Chka	52 kDa	TRUE	unknown	0	3	8	0	7	3	0	0	0	0	0	0	0	0	0	0	0	0
1903	TRUE	Empty	Methylosome protein 50 OS=Mus musculus OX=10090 GN=Wdr77 PE=1 SV=1	Q99J09	Wdr77	37 kDa		unknown	0	7	3	6	5	6	0	0	0	0	0	0	0	0	0	0	0	0
1904	TRUE	Empty	mRNA decay activator protein ZFP36L2 OS=Mus musculus OX=10090 GN=Zfp36l2 PE=1 SV=2	P23949	Zfp36l2	50 kDa	TRUE	unknown	0	2	8	10	5	3	0	0	0	0	0	0	0	0	0	0	0	0
1905	TRUE	Empty	Cancer-related nucleoside-triphosphatase homolog OS=Mus musculus OX=10090 GN=Ntpcr PE=1 SV=1	Q9CQA9	Ntpcr	21 kDa		unknown	0	0	10	7	9	0	0	0	0	0	0	0	0	0	0	0	0	0
1906	TRUE	Empty	DET1- and DDB1-associated protein 1 OS=Mus musculus OX=10090 GN=Dda1 PE=1 SV=1	Q9D9Z5	Dda1	12 kDa	TRUE	unknown	0	0	9	10	4	0	0	0	0	0	0	0	0	0	0	0	0	0
1907	TRUE	Empty	BAG family molecular chaperone regulator 4 OS=Mus musculus OX=10090 GN=Bag4 PE=1 SV=2	Q8CI61	Bag4	49 kDa		unknown	0	0	10	8	10	0	0	0	0	0	0	0	0	0	0	0	0	0
1908	TRUE	Empty	sp|Q5SNZ0|GRDN_MOUSE-DECOY	sp|Q5SNZ0|GRDN_MOUSE-DECOY		?	TRUE	unknown	0	0	0	0	2	0	0	0	0	0	0	0	0	0	0	0	0	0
1909	TRUE	Empty	Transcriptional regulator ATRX OS=Mus musculus OX=10090 GN=Atrx PE=1 SV=3	Q61687	Atrx	279 kDa	TRUE	unknown	0	2	0	2	2	7	0	0	0	0	0	0	0	2	0	0	0	0
1910	TRUE	Empty	sp|Q9R269|PEPL_MOUSE-DECOY	sp|Q9R269|PEPL_MOUSE-DECOY		?	TRUE	unknown	0	0	2	0	3	0	0	0	0	0	0	0	0	0	0	0	0	2
1911	TRUE	Empty	Inositol 1,4,5-trisphosphate receptor type 2 OS=Mus musculus OX=10090 GN=Itpr2 PE=1 SV=4	Q9Z329	Itpr2	307 kDa	TRUE	unknown	0	0	0	0	2	0	0	2	0	0	0	0	2	0	0	0	2	0
1912	TRUE	Empty	RB1-inducible coiled-coil protein 1 OS=Mus musculus OX=10090 GN=Rb1cc1 PE=1 SV=3	Q9ESK9	Rb1cc1	182 kDa		unknown	0	0	0	2	3	3	0	0	0	0	0	0	0	0	0	0	0	0
1913	TRUE	Empty	U2 small nuclear ribonucleoprotein B'' OS=Mus musculus OX=10090 GN=Snrpb2 PE=1 SV=1	Q9CQI7	Snrpb2	25 kDa	TRUE	unknown	3	3	2	2	3	0	3	0	0	0	0	0	3	2	0	0	0	2
1914	TRUE	Empty	THO complex subunit 4 OS=Mus musculus OX=10090 GN=Alyref PE=1 SV=3	O08583	Alyref	27 kDa	TRUE	unknown	0	0	2	0	0	3	0	2	0	0	0	3	0	3	0	0	0	0
1915	TRUE	Empty	[F-actin]-monooxygenase MICAL3 OS=Mus musculus OX=10090 GN=Mical3 PE=1 SV=2	Q8CJ19	Mical3	224 kDa	TRUE	unknown	0	0	0	0	0	6	0	0	0	0	0	0	0	0	0	0	0	0
1916	TRUE	Empty	sp|Q9CQ69|QCR8_MOUSE-DECOY	sp|Q9CQ69|QCR8_MOUSE-DECOY		?		unknown	0	0	0	0	0	0	0	0	0	0	0	0	2	2	0	0	0	0
1917	TRUE	Empty	Cytochrome P450 2D26 OS=Mus musculus OX=10090 GN=Cyp2d26 PE=1 SV=1	Q8CIM7	Cyp2d26	57 kDa	TRUE	unknown	0	0	0	0	0	0	6	0	0	0	0	0	0	0	0	0	0	0
1918	TRUE	Empty	Vesicular integral-membrane protein VIP36 OS=Mus musculus OX=10090 GN=Lman2 PE=1 SV=2	Q9DBH5	Lman2	40 kDa		unknown	0	4	0	0	0	2	4	3	0	0	0	0	4	0	0	0	0	4
1919	TRUE	Empty	Signal peptidase complex catalytic subunit SEC11A OS=Mus musculus OX=10090 GN=Sec11a PE=1 SV=1	Q9R0P6	Sec11a	21 kDa		unknown	2	2	4	4	4	2	3	3	0	0	0	2	0	0	0	0	0	0
1920	TRUE	Empty	5'-3' exoribonuclease 1 OS=Mus musculus OX=10090 GN=Xrn1 PE=1 SV=1	P97789	Xrn1	194 kDa	TRUE	unknown	0	0	5	3	6	6	0	0	0	0	0	0	0	0	0	0	0	0
1921	TRUE	Empty	Tubulin-specific chaperone D OS=Mus musculus OX=10090 GN=Tbcd PE=1 SV=1	Q8BYA0	Tbcd	133 kDa	TRUE	unknown	2	4	3	5	3	6	2	0	0	0	0	0	0	0	0	0	0	0
1922	TRUE	Empty	Histone deacetylase 3 OS=Mus musculus OX=10090 GN=Hdac3 PE=1 SV=1	O88895	Hdac3	48 kDa		unknown	9	0	5	2	3	0	0	0	0	0	0	0	0	0	2	0	0	0
1923	TRUE	Empty	Biliverdin reductase A OS=Mus musculus OX=10090 GN=Blvra PE=1 SV=1	Q9CY64	Blvra	34 kDa		unknown	0	0	0	2	0	0	0	0	0	0	0	0	0	0	0	0	0	0
1924	TRUE	Empty	Tax1-binding protein 1 homolog OS=Mus musculus OX=10090 GN=Tax1bp1 PE=1 SV=2	Q3UKC1	Tax1bp1	94 kDa		unknown	0	3	7	3	10	3	0	0	0	0	0	0	0	0	0	0	0	0
1925	TRUE	Empty	LETM1 domain-containing protein 1 OS=Mus musculus OX=10090 GN=Letmd1 PE=1 SV=1	Q924L1	Letmd1	42 kDa	TRUE	unknown	0	0	0	3	0	0	0	0	0	0	0	0	0	0	0	0	0	0
1926	TRUE	Empty	Urocanate hydratase OS=Mus musculus OX=10090 GN=Uroc1 PE=1 SV=2	Q8VC12	Uroc1	75 kDa		unknown	0	0	0	0	0	0	4	2	0	0	0	2	8	0	3	0	0	3
1927	TRUE	Empty	Tyrosine--tRNA ligase, mitochondrial OS=Mus musculus OX=10090 GN=Yars2 PE=1 SV=2	Q8BYL4	Yars2	53 kDa		unknown	0	0	3	2	0	5	5	0	0	0	0	0	0	0	0	0	0	0
1928	TRUE	Empty	DNA-directed RNA polymerase I subunit RPA1 OS=Mus musculus OX=10090 GN=Polr1a PE=1 SV=2	O35134	Polr1a	194 kDa	TRUE	unknown	0	0	10	7	10	0	0	0	0	0	0	0	0	0	0	0	0	0
1929	TRUE	Empty	Exocyst complex component 7 OS=Mus musculus OX=10090 GN=Exoc7 PE=1 SV=2	O35250	Exoc7	80 kDa		unknown	0	0	5	4	7	4	0	2	0	0	0	0	0	0	0	0	0	0
1930	TRUE	Empty	TANK-binding kinase 1-binding protein 1 OS=Mus musculus OX=10090 GN=Tbkbp1 PE=1 SV=1	A2A9T0	Tbkbp1	67 kDa		unknown	0	0	3	0	0	0	0	0	0	0	0	0	0	0	0	0	0	0
1931	TRUE	Empty	Serine/threonine-protein kinase MRCK alpha OS=Mus musculus OX=10090 GN=Cdc42bpa PE=1 SV=2	Q3UU96	Cdc42bpa	196 kDa	TRUE	unknown	0	0	0	4	3	4	0	0	0	0	0	0	0	0	0	0	0	0
1932	TRUE	Empty	Tripeptidyl-peptidase 2 OS=Mus musculus OX=10090 GN=Tpp2 PE=1 SV=3	Q64514	Tpp2	140 kDa		unknown	0	8	2	5	0	6	0	5	0	0	0	0	0	0	0	0	0	0
1933	TRUE	Empty	Glucose-induced degradation protein 8 homolog OS=Mus musculus OX=10090 GN=Gid8 PE=1 SV=1	Q9D7M1	Gid8	27 kDa		unknown	0	3	4	4	0	9	0	6	0	0	0	0	0	0	0	0	0	0
1934	TRUE	Empty	Histone H1.5 OS=Mus musculus OX=10090 GN=H1-5 PE=1 SV=2	P43276	H1-5	23 kDa		unknown	0	0	6	5	6	5	4	0	0	0	0	0	0	0	0	0	0	0
1935	TRUE	Empty	RNA-binding motif, single-stranded-interacting protein 1 OS=Mus musculus OX=10090 GN=Rbms1 PE=1 SV=1	Q91W59	Rbms1	44 kDa	TRUE	unknown	0	3	4	5	3	2	0	0	0	0	0	0	0	0	0	0	0	0
1936	TRUE	Empty	Mitochondrial import receptor subunit TOM70 OS=Mus musculus OX=10090 GN=Tomm70 PE=1 SV=2	Q9CZW5	Tomm70	68 kDa		unknown	0	2	8	6	7	3	0	0	0	0	0	0	0	0	0	0	0	0
1937	TRUE	Empty	Mismatch repair endonuclease PMS2 OS=Mus musculus OX=10090 GN=Pms2 PE=2 SV=1	P54279	Pms2	95 kDa		unknown	0	0	10	9	9	0	0	0	0	0	0	0	0	0	0	0	0	0
1938	TRUE	Empty	Mitochondrial Rho GTPase 2 OS=Mus musculus OX=10090 GN=Rhot2 PE=1 SV=1	Q8JZN7	Rhot2	69 kDa		unknown	0	5	6	6	6	0	0	0	0	0	0	0	0	0	0	0	0	0
1939	TRUE	Empty	Lysophospholipid acyltransferase 5 OS=Mus musculus OX=10090 GN=Lpcat3 PE=1 SV=1	Q91V01	Lpcat3	56 kDa		unknown	0	5	6	3	4	8	0	0	0	0	0	0	0	0	0	0	0	0
1940	TRUE	Empty	Kin of IRRE-like protein 1 OS=Mus musculus OX=10090 GN=Kirrel1 PE=1 SV=1	Q80W68	Kirrel1	87 kDa		unknown	0	0	6	8	6	4	0	0	0	0	0	0	0	0	0	0	0	0
1941	TRUE	Empty	UDP-N-acetylhexosamine pyrophosphorylase-like protein 1 OS=Mus musculus OX=10090 GN=Uap1l1 PE=1 SV=1	Q3TW96	Uap1l1	57 kDa	TRUE	unknown	0	7	3	3	6	7	0	0	0	0	0	0	0	0	0	0	0	0
1942	TRUE	Empty	E3 ubiquitin-protein ligase TRIM32 OS=Mus musculus OX=10090 GN=Trim32 PE=1 SV=2	Q8CH72	Trim32	72 kDa		unknown	0	0	9	7	8	0	0	0	0	0	0	0	0	0	0	0	0	0
1943	TRUE	Empty	Ras-related C3 botulinum toxin substrate 2 OS=Mus musculus OX=10090 GN=Rac2 PE=1 SV=1	Q05144	Rac2	21 kDa	TRUE	unknown	0	0	0	0	0	0	5	0	0	0	0	0	0	0	0	0	0	0
1944	TRUE	Empty	sp|Q61687|ATRX_MOUSE-DECOY	sp|Q61687|ATRX_MOUSE-DECOY		?	TRUE	unknown	0	0	0	6	0	0	0	0	0	0	0	0	0	0	0	0	0	0
1945	TRUE	Empty	E3 ubiquitin-protein ligase UBR1 OS=Mus musculus OX=10090 GN=Ubr1 PE=1 SV=2	O70481	Ubr1	200 kDa		unknown	0	2	3	2	2	4	0	0	0	0	0	0	0	0	0	0	0	0
1946	TRUE	Empty	sp|P11881|ITPR1_MOUSE-DECOY	sp|P11881|ITPR1_MOUSE-DECOY		?	TRUE	unknown	0	0	0	0	0	0	0	0	0	0	0	0	2	0	0	0	0	0
1947	TRUE	Empty	Nuclear ubiquitous casein and cyclin-dependent kinase substrate 1 OS=Mus musculus OX=10090 GN=Nucks1 PE=1 SV=1	Q80XU3	Nucks1	26 kDa		unknown	0	0	0	0	0	0	0	0	0	0	0	0	0	3	0	0	0	0
1948	TRUE	Empty	sp|P97820|M4K4_MOUSE-DECOY	sp|P97820|M4K4_MOUSE-DECOY		?	TRUE	unknown	0	3	0	0	0	0	0	0	0	0	0	0	0	0	0	0	0	0
1949	TRUE	Empty	Cytochrome b-c1 complex subunit 7 OS=Mus musculus OX=10090 GN=Uqcrb PE=1 SV=3	Q9D855	Uqcrb	14 kDa		unknown	0	0	0	0	0	0	0	2	0	0	0	0	0	0	2	0	0	0
1950	TRUE	Empty	Nucleolar protein 16 OS=Mus musculus OX=10090 GN=Nop16 PE=1 SV=1	Q9CPT5	Nop16	21 kDa		unknown	0	2	0	0	2	6	0	0	0	0	0	0	0	0	0	0	0	0
1951	TRUE	Empty	sp|Q8BL99|DOP1_MOUSE-DECOY	sp|Q8BL99|DOP1_MOUSE-DECOY		?	TRUE	unknown	0	0	0	0	0	0	0	0	0	0	0	0	0	0	3	0	0	0
1952	TRUE	Empty	Myotrophin OS=Mus musculus OX=10090 GN=Mtpn PE=1 SV=2	P62774	Mtpn	13 kDa		unknown	0	3	0	0	0	0	0	0	0	0	0	0	2	0	0	0	0	0
1953	TRUE	Empty	Cytochrome c oxidase subunit 5B, mitochondrial OS=Mus musculus OX=10090 GN=Cox5b PE=1 SV=1	P19536	Cox5b	14 kDa		unknown	0	0	0	0	0	0	0	0	0	0	2	2	2	2	2	3	2	2
1954	TRUE	Empty	Golgi membrane protein 1 OS=Mus musculus OX=10090 GN=Golm1 PE=1 SV=2	Q91XA2	Golm1	44 kDa		unknown	2	4	5	4	4	6	0	0	0	0	0	0	0	0	0	0	0	0
1955	TRUE	Empty	Eukaryotic translation initiation factor 4H OS=Mus musculus OX=10090 GN=Eif4h PE=1 SV=3	Q9WUK2	Eif4h	27 kDa		unknown	0	3	0	2	0	0	2	5	0	2	0	0	3	2	0	0	0	0
1956	TRUE	Empty	Cullin-1 OS=Mus musculus OX=10090 GN=Cul1 PE=1 SV=1	Q9WTX6	Cul1	90 kDa	TRUE	unknown	0	2	5	4	4	5	2	3	0	0	0	0	0	0	0	0	0	0
1957	TRUE	Empty	Enoyl-CoA hydratase domain-containing protein 2, mitochondrial OS=Mus musculus OX=10090 GN=Echdc2 PE=1 SV=2	Q3TLP5	Echdc2	32 kDa		unknown	0	0	0	0	0	0	3	0	2	0	2	3	3	3	3	2	2	3
1958	TRUE	Empty	MRN complex-interacting protein OS=Mus musculus OX=10090 GN=Mrnip PE=2 SV=1	Q9D1F5	Mrnip	37 kDa		unknown	0	0	0	0	0	0	0	5	0	0	0	0	0	0	0	0	0	0
1959	TRUE	Empty	Methyltransferase-like protein 7B OS=Mus musculus OX=10090 GN=Mettl7b PE=1 SV=2	Q9DD20	Mettl7b	28 kDa		unknown	0	0	0	0	0	0	4	0	3	0	2	0	0	3	0	4	2	0
1960	TRUE	Empty	C2 domain-containing protein 3 OS=Mus musculus OX=10090 GN=C2cd3 PE=1 SV=3	Q52KB6	C2cd3	255 kDa		unknown	0	0	0	0	0	3	0	0	0	0	0	0	0	0	0	0	0	0
1961	TRUE	Empty	UDP-glucose:glycoprotein glucosyltransferase 1 OS=Mus musculus OX=10090 GN=Uggt1 PE=1 SV=4	Q6P5E4	Uggt1	176 kDa		unknown	0	4	3	3	0	0	6	2	0	0	0	0	3	0	0	0	0	0
1962	TRUE	Empty	Cytochrome P450 3A13 OS=Mus musculus OX=10090 GN=Cyp3a13 PE=1 SV=1	Q64464	Cyp3a13	57 kDa		unknown	0	6	3	2	2	3	7	0	0	0	0	0	0	0	0	0	0	0
1963	TRUE	Empty	Glycine N-acyltransferase-like protein OS=Mus musculus OX=10090 GN=Gm4952 PE=1 SV=3	Q5FW57	Gm4952	34 kDa		unknown	0	0	0	0	0	0	7	0	0	3	0	0	4	2	2	2	0	0
1964	TRUE	Empty	sp|P22387|EDN1_MOUSE-DECOY	sp|P22387|EDN1_MOUSE-DECOY		?		unknown	0	0	0	0	0	0	0	3	0	0	0	0	0	0	0	0	0	0
1965	TRUE	Empty	UTP--glucose-1-phosphate uridylyltransferase OS=Mus musculus OX=10090 GN=Ugp2 PE=1 SV=3	Q91ZJ5	Ugp2	57 kDa		unknown	0	3	0	0	0	0	3	7	0	0	0	0	4	0	2	0	0	3
1966	TRUE	Empty	sp|Q8R0K2|TRI31_MOUSE-DECOY	sp|Q8R0K2|TRI31_MOUSE-DECOY		?	TRUE	unknown	0	0	0	0	0	0	0	0	0	0	0	0	0	3	0	0	0	2
1967	TRUE	Empty	Atypical kinase COQ8A, mitochondrial OS=Mus musculus OX=10090 GN=Coq8a PE=1 SV=2	Q60936	Coq8a	72 kDa		unknown	0	0	0	0	0	0	6	0	2	0	0	0	0	4	0	0	2	0
1968	TRUE	Empty	Macrophage scavenger receptor types I and II OS=Mus musculus OX=10090 GN=Msr1 PE=1 SV=3	P30204	Msr1	50 kDa		unknown	0	0	0	0	2	0	0	0	0	0	0	0	0	0	0	0	0	0
1969	TRUE	Empty	V-type proton ATPase 116 kDa subunit a1 OS=Mus musculus OX=10090 GN=Atp6v0a1 PE=1 SV=3	Q9Z1G4	Atp6v0a1	96 kDa	TRUE	unknown	0	0	0	2	3	7	0	3	0	0	0	0	0	0	0	0	0	0
1970	TRUE	Empty	Paraspeckle component 1 OS=Mus musculus OX=10090 GN=Pspc1 PE=1 SV=1	Q8R326	Pspc1	59 kDa	TRUE	unknown	0	3	2	2	3	4	0	3	0	0	0	0	0	0	0	0	0	0
1971	TRUE	Empty	Pyrethroid hydrolase Ces2a OS=Mus musculus OX=10090 GN=Ces2a PE=1 SV=1	Q8QZR3	Ces2a	62 kDa	TRUE	unknown	0	0	0	0	0	0	4	0	0	0	0	4	8	0	4	0	0	3
1972	TRUE	Empty	H/ACA ribonucleoprotein complex subunit DKC1 OS=Mus musculus OX=10090 GN=Dkc1 PE=1 SV=4	Q9ESX5	Dkc1	57 kDa	TRUE	unknown	0	6	0	4	5	8	0	0	0	0	0	0	0	0	0	0	0	0
1973	TRUE	Empty	Inner nuclear membrane protein Man1 OS=Mus musculus OX=10090 GN=Lemd3 PE=1 SV=2	Q9WU40	Lemd3	100 kDa		unknown	0	9	0	0	0	12	0	0	0	0	0	0	0	0	0	0	0	0
1974	TRUE	Empty	Retinol-binding protein 1 OS=Mus musculus OX=10090 GN=Rbp1 PE=1 SV=2	Q00915	Rbp1	16 kDa	TRUE	unknown	2	5	4	6	0	7	0	0	0	0	0	0	0	0	0	0	0	0
1975	TRUE	Empty	Alpha-adducin OS=Mus musculus OX=10090 GN=Add1 PE=1 SV=2	Q9QYC0	Add1	81 kDa	TRUE	unknown	0	0	0	4	6	10	0	0	0	0	0	0	0	0	0	0	0	0
1976	TRUE	Empty	sp|Q499D0|FOXN3_MOUSE-DECOY	sp|Q499D0|FOXN3_MOUSE-DECOY		?	TRUE	unknown	0	0	5	0	5	0	0	0	0	0	0	0	0	0	0	0	0	0
1977	TRUE	Empty	Inhibitor of nuclear factor kappa-B kinase subunit alpha OS=Mus musculus OX=10090 GN=Chuk PE=1 SV=1	Q60680	Chuk	85 kDa	TRUE	unknown	0	0	5	0	11	5	0	0	0	0	0	0	0	0	0	0	0	0
1978	TRUE	Empty	ER membrane protein complex subunit 2 OS=Mus musculus OX=10090 GN=Emc2 PE=1 SV=1	Q9CRD2	Emc2	35 kDa	TRUE	unknown	0	0	3	7	5	3	0	4	0	0	0	0	0	0	0	0	0	0
1979	TRUE	Empty	Monofunctional C1-tetrahydrofolate synthase, mitochondrial OS=Mus musculus OX=10090 GN=Mthfd1l PE=1 SV=2	Q3V3R1	Mthfd1l	106 kDa	TRUE	unknown	0	11	3	4	0	5	0	0	0	0	0	0	0	0	0	0	0	0
1980	TRUE	Empty	Gem-associated protein 2 OS=Mus musculus OX=10090 GN=Gemin2 PE=2 SV=1	Q9CQQ4	Gemin2	30 kDa	TRUE	unknown	0	5	3	7	2	7	0	0	0	0	0	0	0	0	0	0	0	0
1981	TRUE	Empty	Cytosolic 5'-nucleotidase 3A OS=Mus musculus OX=10090 GN=Nt5c3a PE=1 SV=4	Q9D020	Nt5c3a	37 kDa		unknown	0	0	4	6	3	2	0	10	0	0	0	0	0	0	0	0	0	0
1982	TRUE	Empty	ATP-dependent zinc metalloprotease YME1L1 OS=Mus musculus OX=10090 GN=Yme1l1 PE=1 SV=1	O88967	Yme1l1	80 kDa	TRUE	unknown	0	10	3	6	4	3	0	0	0	0	0	0	0	0	0	0	0	0
1983	TRUE	Empty	Glycylpeptide N-tetradecanoyltransferase 1 OS=Mus musculus OX=10090 GN=Nmt1 PE=1 SV=1	O70310	Nmt1	57 kDa	TRUE	unknown	0	5	0	0	0	0	0	0	0	0	0	0	0	4	0	0	0	0
1984	TRUE	Empty	Mitotic spindle assembly checkpoint protein MAD2A OS=Mus musculus OX=10090 GN=Mad2l1 PE=1 SV=2	Q9Z1B5	Mad2l1	24 kDa		unknown	0	5	8	6	6	0	0	0	0	0	0	0	0	0	0	0	0	0
1985	TRUE	Empty	Ankyrin repeat domain-containing protein 40 OS=Mus musculus OX=10090 GN=Ankrd40 PE=1 SV=1	Q5SUE8	Ankrd40	41 kDa		unknown	0	0	0	0	4	21	0	0	0	0	0	0	0	0	0	0	0	0
1986	TRUE	Empty	Obg-like ATPase 1 OS=Mus musculus OX=10090 GN=Ola1 PE=1 SV=1	Q9CZ30	Ola1	45 kDa		unknown	0	5	0	5	0	2	0	12	0	0	0	0	0	0	0	0	0	0
1987	TRUE	Empty	DnaJ homolog subfamily B member 5 OS=Mus musculus OX=10090 GN=Dnajb5 PE=2 SV=1	O89114	Dnajb5	39 kDa		unknown	0	0	11	6	10	0	0	0	0	0	0	0	0	0	0	0	0	0
1988	TRUE	Empty	Serine/threonine-protein kinase SMG1 OS=Mus musculus OX=10090 GN=Smg1 PE=1 SV=3	Q8BKX6	Smg1	410 kDa	TRUE	unknown	0	0	5	3	0	2	0	0	0	0	0	0	0	0	0	0	0	0
1989	TRUE	Empty	sp|D3YV10|CCD13_MOUSE-DECOY	sp|D3YV10|CCD13_MOUSE-DECOY		?		unknown	2	0	0	0	0	0	0	0	0	0	0	0	0	0	0	0	0	2
1990	TRUE	Empty	Laminin subunit gamma-2 OS=Mus musculus OX=10090 GN=Lamc2 PE=1 SV=2	Q61092	Lamc2	130 kDa		unknown	0	0	2	0	0	0	0	0	0	0	0	0	0	0	0	0	0	0
1991	TRUE	Empty	NADH dehydrogenase [ubiquinone] 1 alpha subcomplex subunit 13 OS=Mus musculus OX=10090 GN=Ndufa13 PE=1 SV=3	Q9ERS2	Ndufa13	17 kDa		unknown	0	0	0	0	0	2	2	3	0	0	0	0	0	3	0	3	0	0
1992	TRUE	Empty	sp|Q61704|ITIH3_MOUSE-DECOY	sp|Q61704|ITIH3_MOUSE-DECOY		?	TRUE	unknown	0	0	0	0	0	0	0	0	0	0	0	0	0	0	0	0	0	2
1993	TRUE	Empty	Coiled-coil domain-containing protein 183 OS=Mus musculus OX=10090 GN=Ccdc183 PE=2 SV=1	A2AJB1	Ccdc183	62 kDa		unknown	0	0	0	0	0	0	0	0	0	0	0	0	0	2	0	0	0	0
1994	TRUE	Empty	Kinesin-like protein KIFC3 OS=Mus musculus OX=10090 GN=Kifc3 PE=1 SV=4	O35231	Kifc3	93 kDa	TRUE	unknown	0	0	0	0	0	0	0	0	0	0	4	0	0	0	0	0	0	0
1995	TRUE	Empty	Proteasome adapter and scaffold protein ECM29 OS=Mus musculus OX=10090 GN=Ecpas PE=1 SV=3	Q6PDI5	Ecpas	204 kDa		unknown	0	4	2	0	0	7	3	0	0	0	0	0	0	0	0	0	0	0
[truncated: 1,434 more rows]

## Sheet: Stringent Filter Hits - CD53
Identified Proteins (3428)	Alternate ID	mean C	mean FALPS	Mean GFP C	mean GFP-CD53 FALPS	Mean CD53-Basal	MEAN CD53-FALPS
Myosin-11 OS=Mus musculus OX=10090 GN=Myh11 PE=1 SV=1	Myh11	0	65.6667	54.3333	92.6667	TRUE	FALSE
A-kinase anchor protein 9 OS=Mus musculus OX=10090 GN=Akap9 PE=1 SV=2	Akap9	0	1.33333	2.33333	2	TRUE	FALSE
Filaggrin-2 OS=Mus musculus OX=10090 GN=Flg2 PE=1 SV=2	Flg2	0	3	2.66667	0	TRUE	FALSE
Spermatogenesis-associated protein 7 homolog OS=Mus musculus OX=10090 GN=Spata7 PE=1 SV=1	Spata7	0	0	0.666667	0	TRUE	FALSE
Heat shock protein beta-8 OS=Mus musculus OX=10090 GN=Hspb8 PE=1 SV=1	Hspb8	0	0.666667	0.666667	0	TRUE	FALSE
Brain-specific angiogenesis inhibitor 1-associated protein 2-like protein 1 OS=Mus musculus OX=10090 GN=Baiap2l1 PE=1 SV=1	Baiap2l1	0	0	1.66667	0	TRUE	FALSE
Disco-interacting protein 2 homolog A OS=Mus musculus OX=10090 GN=Dip2a PE=1 SV=3	Dip2a	0.666667	3.66667	3.66667	1	TRUE	FALSE
E3 ubiquitin-protein ligase MYCBP2 OS=Mus musculus OX=10090 GN=Mycbp2 PE=1 SV=3	Mycbp2	0	2.33333	1.66667	0	TRUE	FALSE
Monocyte differentiation antigen CD14 OS=Mus musculus OX=10090 GN=Cd14 PE=1 SV=1	Cd14	0	1.66667	0.666667	6	TRUE	TRUE
Thyroid hormone receptor-associated protein 3 OS=Mus musculus OX=10090 GN=Thrap3 PE=1 SV=1	Thrap3	0	0	0.666667	0	TRUE	FALSE
Mid1-interacting protein 1 OS=Mus musculus OX=10090 GN=Mid1ip1 PE=1 SV=1	Mid1ip1	0.666667	0	2.33333	2.33333	TRUE	TRUE
Amine oxidase [flavin-containing] A OS=Mus musculus OX=10090 GN=Maoa PE=1 SV=3	Maoa	0	0	0.666667	0	TRUE	FALSE
sp|Q6ZWR6|SYNE1_MOUSE-DECOY		0	1	2	2.33333	TRUE	FALSE
Pericentrin OS=Mus musculus OX=10090 GN=Pcnt PE=1 SV=2	Pcnt	0	0	0.666667	0	TRUE	FALSE
Cytochrome c oxidase assembly factor 5 OS=Mus musculus OX=10090 GN=Coa5 PE=1 SV=1	Coa5	0	0	1	2.33333	TRUE	TRUE
Carboxylesterase 3B OS=Mus musculus OX=10090 GN=Ces3b PE=1 SV=2	Ces3b	1.33333	2	7	3.33333	TRUE	FALSE
sp|Q99LC3|NDUAA_MOUSE-DECOY		0	0	1	0	TRUE	FALSE
ATP synthase-coupling factor 6, mitochondrial OS=Mus musculus OX=10090 GN=Atp5pf PE=1 SV=1	Atp5pf	0	2.33333	4	5.33333	TRUE	FALSE
Keratin, type I cytoskeletal 26 OS=Mus musculus OX=10090 GN=Krt26 PE=2 SV=1	Krt26	0	2.66667	2.33333	2	TRUE	FALSE
Fibrous sheath-interacting protein 2 OS=Mus musculus OX=10090 GN=Fsip2 PE=1 SV=3	Fsip2	0	0	1	1.66667	TRUE	TRUE
Glutamine amidotransferase-like class 1 domain-containing protein 3A, mitochondrial OS=Mus musculus OX=10090 GN=Gatd3a PE=1 SV=1	Gatd3a	0	0	1.33333	1.66667	TRUE	TRUE
Ig lambda-1 chain V region H2020 OS=Mus musculus OX=10090 PE=1 SV=1		0	1.33333	1.66667	0	TRUE	FALSE
sp|Q8VDC1|FYCO1_MOUSE-DECOY		0	0	0.666667	0	TRUE	FALSE
Aflatoxin B1 aldehyde reductase member 2 OS=Mus musculus OX=10090 GN=Akr7a2 PE=1 SV=3	Akr7a2	0	0	2.33333	1.66667	TRUE	TRUE
Ig gamma-1 chain C region, membrane-bound form OS=Mus musculus OX=10090 GN=Ighg1 PE=1 SV=2	Ighg1	0	0	2	1.33333	TRUE	TRUE
Nesprin-2 OS=Mus musculus OX=10090 GN=Syne2 PE=1 SV=2	Syne2	0	0	0.666667	1.33333	TRUE	TRUE
4-aminobutyrate aminotransferase, mitochondrial OS=Mus musculus OX=10090 GN=Abat PE=1 SV=1	Abat	0	0	3	1.33333	TRUE	TRUE
DNA-directed RNA polymerase II subunit RPB1 OS=Mus musculus OX=10090 GN=Polr2a PE=1 SV=3	Polr2a	0	0	0.666667	0	TRUE	FALSE
Ketohexokinase OS=Mus musculus OX=10090 GN=Khk PE=1 SV=1	Khk	0	0	1.33333	1.33333	TRUE	TRUE
sp|E9QA62|LMOD3_MOUSE-DECOY		0	0	1	0	TRUE	FALSE
THO complex subunit 2 OS=Mus musculus OX=10090 GN=Thoc2 PE=1 SV=1	Thoc2	0	0	2.33333	0	TRUE	FALSE
sp|Q9QYX7|PCLO_MOUSE-DECOY		0	0	1.66667	1	TRUE	TRUE
Centriolin OS=Mus musculus OX=10090 GN=Cntrl PE=1 SV=2	Cntrl	0	0	0.666667	1	TRUE	TRUE
sp|Q9D180|CFA57_MOUSE-DECOY		0	1	1	0	TRUE	FALSE
N-terminal kinase-like protein OS=Mus musculus OX=10090 GN=Scyl1 PE=1 SV=1	Scyl1	0	0	0.666667	0	TRUE	FALSE
DnaJ homolog subfamily C member 3 OS=Mus musculus OX=10090 GN=Dnajc3 PE=1 SV=1	Dnajc3	0	0	2	0	TRUE	FALSE
Mediator of RNA polymerase II transcription subunit 23 OS=Mus musculus OX=10090 GN=Med23 PE=1 SV=2	Med23	0	0	0.666667	0	TRUE	FALSE
Centrosomal protein of 162 kDa OS=Mus musculus OX=10090 GN=Cep162 PE=1 SV=2	Cep162	0	0	0.666667	1	TRUE	TRUE
sp|Q61107|GBP4_MOUSE-DECOY		0	0	1.33333	0	TRUE	FALSE
LIM and senescent cell antigen-like-containing domain protein 1 OS=Mus musculus OX=10090 GN=Lims1 PE=1 SV=3	Lims1	0	0	0.666667	0	TRUE	FALSE
sp|A2AGL3|RYR3_MOUSE-DECOY		0	0.666667	0.666667	1.33333	TRUE	FALSE
Tripeptidyl-peptidase 1 OS=Mus musculus OX=10090 GN=Tpp1 PE=1 SV=2	Tpp1	0	0	2	1	TRUE	TRUE
sp|Q9QUM7|MSH5_MOUSE-DECOY		0	0	1	0	TRUE	FALSE
Coiled-coil domain-containing protein 112 OS=Mus musculus OX=10090 GN=Ccdc112 PE=2 SV=2	Ccdc112	0	0	0.666667	0	TRUE	FALSE
Cathepsin Z OS=Mus musculus OX=10090 GN=Ctsz PE=1 SV=1	Ctsz	0.666667	0	2.33333	1	TRUE	TRUE
Haloacid dehalogenase-like hydrolase domain-containing protein 3 OS=Mus musculus OX=10090 GN=Hdhd3 PE=1 SV=1	Hdhd3	0	1	3.66667	1.33333	TRUE	FALSE
28 kDa heat- and acid-stable phosphoprotein OS=Mus musculus OX=10090 GN=Pdap1 PE=1 SV=1	Pdap1	0	3	2.66667	0	TRUE	FALSE
sp|A2AQP0|MYH7B_MOUSE-DECOY		0	0	0.666667	1	TRUE	TRUE
Iron-sulfur cluster assembly enzyme ISCU, mitochondrial OS=Mus musculus OX=10090 GN=Iscu PE=1 SV=1	Iscu	0.666667	0	3	1	TRUE	TRUE
Elongator complex protein 5 OS=Mus musculus OX=10090 GN=Elp5 PE=2 SV=1	Elp5	0.666667	0.666667	3.33333	0	TRUE	FALSE
Microfibrillar-associated protein 1A OS=Mus musculus OX=10090 GN=Mfap1a PE=1 SV=1	Mfap1a	0	0.666667	1	0.666667	TRUE	FALSE
Transcriptional regulator ATRX OS=Mus musculus OX=10090 GN=Atrx PE=1 SV=3	Atrx	0	0	0.666667	0	TRUE	FALSE
sp|Q9CQ69|QCR8_MOUSE-DECOY		0	0	1.33333	0	TRUE	FALSE
Histone deacetylase 3 OS=Mus musculus OX=10090 GN=Hdac3 PE=1 SV=1	Hdac3	0	0	0.666667	0	TRUE	FALSE
sp|P11881|ITPR1_MOUSE-DECOY		0	0	0.666667	0	TRUE	FALSE
Nuclear ubiquitous casein and cyclin-dependent kinase substrate 1 OS=Mus musculus OX=10090 GN=Nucks1 PE=1 SV=1	Nucks1	0	0	1	0	TRUE	FALSE
sp|Q8BL99|DOP1_MOUSE-DECOY		0	0	1	0	TRUE	FALSE
Myotrophin OS=Mus musculus OX=10090 GN=Mtpn PE=1 SV=2	Mtpn	0	0	0.666667	0	TRUE	FALSE
Cytochrome c oxidase subunit 5B, mitochondrial OS=Mus musculus OX=10090 GN=Cox5b PE=1 SV=1	Cox5b	0	1.33333	2	2.33333	TRUE	FALSE
Glycylpeptide N-tetradecanoyltransferase 1 OS=Mus musculus OX=10090 GN=Nmt1 PE=1 SV=1	Nmt1	0	0	1.33333	0	TRUE	FALSE
Coiled-coil domain-containing protein 183 OS=Mus musculus OX=10090 GN=Ccdc183 PE=2 SV=1	Ccdc183	0	0	0.666667	0	TRUE	FALSE
Acetyl-CoA acetyltransferase, cytosolic OS=Mus musculus OX=10090 GN=Acat2 PE=1 SV=2	Acat2	0.666667	0	3.33333	1	TRUE	TRUE
Carbonyl reductase family member 4 OS=Mus musculus OX=10090 GN=Cbr4 PE=1 SV=2	Cbr4	0	0	1	0	TRUE	FALSE
sp|P19096|FAS_MOUSE-DECOY		0	0	0.666667	0	TRUE	FALSE
Cilia- and flagella-associated protein 44 OS=Mus musculus OX=10090 GN=Cfap44 PE=2 SV=1	Cfap44	0	0	0.666667	0	TRUE	FALSE
Elongator complex protein 6 OS=Mus musculus OX=10090 GN=Elp6 PE=2 SV=1	Elp6	0	1.66667	0.666667	1.33333	TRUE	FALSE
Liver carboxylesterase 1 OS=Mus musculus OX=10090 GN=Ces1 PE=1 SV=1	Ces1	0	0	2	0	TRUE	FALSE
Coiled-coil domain-containing protein 150 OS=Mus musculus OX=10090 GN=Ccdc150 PE=2 SV=2	Ccdc150	0	0	1	0	TRUE	FALSE
Pyrethroid hydrolase Ces2e OS=Mus musculus OX=10090 GN=Ces2e PE=1 SV=1	Ces2e	0	0	1.33333	1	TRUE	TRUE
RNA-binding protein 3 OS=Mus musculus OX=10090 GN=Rbm3 PE=1 SV=1	Rbm3	0	0	0.666667	0	TRUE	FALSE
CD166 antigen OS=Mus musculus OX=10090 GN=Alcam PE=1 SV=3	Alcam	0	0	1	0	TRUE	FALSE
Arginine and glutamate-rich protein 1 OS=Mus musculus OX=10090 GN=Arglu1 PE=1 SV=2	Arglu1	0	0	1	0.666667	TRUE	TRUE
Glutathione S-transferase omega-1 OS=Mus musculus OX=10090 GN=Gsto1 PE=1 SV=2	Gsto1	0	0	1	0	TRUE	FALSE
Lysozyme C-1 OS=Mus musculus OX=10090 GN=Lyz1 PE=1 SV=1	Lyz1	0	0	1	0	TRUE	FALSE
sp|P16546|SPTN1_MOUSE-DECOY		0	0	0.666667	0.666667	TRUE	TRUE
Transcription elongation factor A protein 1 OS=Mus musculus OX=10090 GN=Tcea1 PE=1 SV=2	Tcea1	0	0	2	0	TRUE	FALSE
Thioredoxin reductase 2, mitochondrial OS=Mus musculus OX=10090 GN=Txnrd2 PE=1 SV=4	Txnrd2	0	0	0.666667	0	TRUE	FALSE
sp|Q5SX39|MYH4_MOUSE-DECOY		0	0	0.666667	0.666667	TRUE	TRUE
Endothelial differentiation-related factor 1 OS=Mus musculus OX=10090 GN=Edf1 PE=1 SV=1	Edf1	0	1.33333	2.33333	1	TRUE	FALSE
EF-hand calcium-binding domain-containing protein 6 OS=Mus musculus OX=10090 GN=Efcab6 PE=1 SV=2	Efcab6	0	0	1.66667	0.666667	TRUE	TRUE
Centrosomal protein of 295 kDa OS=Mus musculus OX=10090 GN=Cep295 PE=1 SV=3	Cep295	0	0	0.666667	0	TRUE	FALSE
sp|Q64700|RBL2_MOUSE-DECOY		0	0	0.666667	0	TRUE	FALSE
3-mercaptopyruvate sulfurtransferase OS=Mus musculus OX=10090 GN=Mpst PE=1 SV=4	Mpst	0	0	1	0	TRUE	FALSE
Lysosome-associated membrane glycoprotein 2 OS=Mus musculus OX=10090 GN=Lamp2 PE=1 SV=2	Lamp2	0.666667	0	1.66667	0.666667	TRUE	TRUE
Testis-expressed protein 15 OS=Mus musculus OX=10090 GN=Tex15 PE=2 SV=1	Tex15	0	0	0.666667	0	TRUE	FALSE
Exosome complex exonuclease RRP44 OS=Mus musculus OX=10090 GN=Dis3 PE=1 SV=4	Dis3	0	0	0.666667	0	TRUE	FALSE
Ferrochelatase, mitochondrial OS=Mus musculus OX=10090 GN=Fech PE=1 SV=2	Fech	0	0.666667	2.33333	1.66667	TRUE	FALSE
G patch domain-containing protein 8 OS=Mus musculus OX=10090 GN=Gpatch8 PE=1 SV=1	Gpatch8	0	0	0.666667	0	TRUE	FALSE
E3 ubiquitin-protein ligase DTX3L OS=Mus musculus OX=10090 GN=Dtx3l PE=1 SV=1	Dtx3l	0	1.33333	1	1	TRUE	FALSE
sp|Q925Q8|DACH2_MOUSE-DECOY		0	0	0.666667	0	TRUE	FALSE
Pre-rRNA-processing protein TSR1 homolog OS=Mus musculus OX=10090 GN=Tsr1 PE=1 SV=1	Tsr1	0	0	0.666667	0	TRUE	FALSE
Major urinary protein 3 OS=Mus musculus OX=10090 GN=Mup3 PE=1 SV=1	Mup3	0	0	3	0	TRUE	FALSE
sp|Q8C9J3|SPEF2_MOUSE-DECOY		0	0	0.666667	0	TRUE	FALSE
Glutathione S-transferase kappa 1 OS=Mus musculus OX=10090 GN=Gstk1 PE=1 SV=3	Gstk1	0	0.666667	0.666667	0	TRUE	FALSE
Cohesin subunit SA-1 OS=Mus musculus OX=10090 GN=Stag1 PE=1 SV=3	Stag1	0	0	0.666667	0	TRUE	FALSE
Coiled-coil domain-containing protein 124 OS=Mus musculus OX=10090 GN=Ccdc124 PE=1 SV=1	Ccdc124	0	0.666667	2.33333	0	TRUE	FALSE
sp|Q9R0H5|K2C71_MOUSE-DECOY		0	0	0.666667	0	TRUE	FALSE
Peptidyl-prolyl cis-trans isomerase FKBP3 OS=Mus musculus OX=10090 GN=Fkbp3 PE=1 SV=2	Fkbp3	0	0	3	0	TRUE	FALSE
Signal recognition particle 54 kDa protein OS=Mus musculus OX=10090 GN=Srp54 PE=1 SV=2	Srp54	0	0	1.33333	0	TRUE	FALSE
sp|Q8R0K2|TRI31_MOUSE-DECOY		0	0	1	0.666667	TRUE	TRUE
Lysosome-associated membrane glycoprotein 1 OS=Mus musculus OX=10090 GN=Lamp1 PE=1 SV=2	Lamp1	0	0	1.66667	0	TRUE	FALSE
Cystathionine gamma-lyase OS=Mus musculus OX=10090 GN=Cth PE=1 SV=1	Cth	0	0	1.66667	0	TRUE	FALSE
Glutathione synthetase OS=Mus musculus OX=10090 GN=Gss PE=1 SV=1	Gss	0	0	2	0	TRUE	FALSE
sp|B1AVY7|KI16B_MOUSE-DECOY		0	0	0.666667	0	TRUE	FALSE
General transcription factor IIF subunit 1 OS=Mus musculus OX=10090 GN=Gtf2f1 PE=1 SV=2	Gtf2f1	0	0	1	0	TRUE	FALSE
Endoribonuclease LACTB2 OS=Mus musculus OX=10090 GN=Lactb2 PE=1 SV=1	Lactb2	0	0	0.666667	0	TRUE	FALSE
Kynurenine/alpha-aminoadipate aminotransferase, mitochondrial OS=Mus musculus OX=10090 GN=Aadat PE=1 SV=1	Aadat	0	0	0.666667	0	TRUE	FALSE
SAP domain-containing ribonucleoprotein OS=Mus musculus OX=10090 GN=Sarnp PE=1 SV=3	Sarnp	0	0.666667	1.66667	0	TRUE	FALSE
General transcription factor IIF subunit 2 OS=Mus musculus OX=10090 GN=Gtf2f2 PE=1 SV=1	Gtf2f2	0	0	1	0	TRUE	FALSE
Synaptotagmin-like protein 2 OS=Mus musculus OX=10090 GN=Sytl2 PE=1 SV=2	Sytl2	0	0	0.666667	0	TRUE	FALSE
Calpastatin OS=Mus musculus OX=10090 GN=Cast PE=1 SV=2	Cast	0	0	0.666667	0	TRUE	FALSE
Carcinoembryonic antigen-related cell adhesion molecule 1 OS=Mus musculus OX=10090 GN=Ceacam1 PE=1 SV=1	Ceacam1	0	0	0.666667	0	TRUE	FALSE
Immunoglobulin J chain OS=Mus musculus OX=10090 GN=Jchain PE=1 SV=4	Jchain	0	0	1.66667	0.666667	TRUE	TRUE
Mannose-binding protein C OS=Mus musculus OX=10090 GN=Mbl2 PE=1 SV=2	Mbl2	0	0	0.666667	0.666667	TRUE	TRUE
sp|Q8CHG3|GCC2_MOUSE-DECOY		0	0	0.666667	0	TRUE	FALSE
Prolow-density lipoprotein receptor-related protein 1 OS=Mus musculus OX=10090 GN=Lrp1 PE=1 SV=1	Lrp1	0	0	1	0	TRUE	FALSE
Coagulation factor XIII A chain OS=Mus musculus OX=10090 GN=F13a1 PE=1 SV=3	F13a1	0	0	0.666667	0	TRUE	FALSE
sp|Q69ZN7|MYOF_MOUSE-DECOY		0	0	0.666667	0	TRUE	FALSE
Developmental pluripotency-associated protein 2 OS=Mus musculus OX=10090 GN=Dppa2 PE=1 SV=1	Dppa2	0	0	0.666667	0	TRUE	FALSE
Tumor protein D52 OS=Mus musculus OX=10090 GN=Tpd52 PE=1 SV=2	Tpd52	0	0	0.666667	0	TRUE	FALSE
sp|Q80XJ2|RN168_MOUSE-DECOY		0	0	0.666667	0	TRUE	FALSE
Serine--pyruvate aminotransferase, mitochondrial OS=Mus musculus OX=10090 GN=Agxt PE=1 SV=3	Agxt	0	0	0.666667	0.666667	TRUE	TRUE
sp|O89019|INVS_MOUSE-DECOY		0	0	0.666667	0	TRUE	FALSE
Murinoglobulin-1 OS=Mus musculus OX=10090 GN=Mug1 PE=1 SV=3	Mug1	0	0	0.666667	0	TRUE	FALSE
Methyltransferase-like 26 OS=Mus musculus OX=10090 GN=Mettl26 PE=1 SV=1	Mettl26	0	0	0.666667	0	TRUE	FALSE
Acylcarnitine hydrolase OS=Mus musculus OX=10090 GN=Ces2c PE=1 SV=1	Ces2c	0	0	1.66667	0	TRUE	FALSE
3-hydroxyisobutyryl-CoA hydrolase, mitochondrial OS=Mus musculus OX=10090 GN=Hibch PE=1 SV=1	Hibch	0	0	1	0	TRUE	FALSE
Formimidoyltransferase-cyclodeaminase OS=Mus musculus OX=10090 GN=Ftcd PE=1 SV=1	Ftcd	0	0	1.33333	0	TRUE	FALSE
Aminopeptidase N OS=Mus musculus OX=10090 GN=Anpep PE=1 SV=4	Anpep	0	0	1	0	TRUE	FALSE
Methylglutaconyl-CoA hydratase, mitochondrial OS=Mus musculus OX=10090 GN=Auh PE=1 SV=1	Auh	0	0	1.66667	0	TRUE	FALSE
Mitochondrial peptide methionine sulfoxide reductase OS=Mus musculus OX=10090 GN=Msra PE=1 SV=1	Msra	0	0	0.666667	0	TRUE	FALSE
Protein tyrosine phosphatase type IVA 1 OS=Mus musculus OX=10090 GN=Ptp4a1 PE=1 SV=1	Ptp4a1	0	0	0.666667	0	TRUE	FALSE
Protein NipSnap homolog 3B OS=Mus musculus OX=10090 GN=Nipsnap3b PE=1 SV=1	Nipsnap3b	0	0	0.666667	0	TRUE	FALSE
Galactose mutarotase OS=Mus musculus OX=10090 GN=Galm PE=1 SV=1	Galm	0	0	0.666667	0	TRUE	FALSE
Major urinary protein 2 OS=Mus musculus OX=10090 GN=Mup2 PE=1 SV=1	Mup2	8	9	17	8.66667	FALSE	FALSE
Alpha-parvin OS=Mus musculus OX=10090 GN=Parva PE=1 SV=1	Parva	1.66667	0	5	0	FALSE	FALSE
FACT complex subunit SPT16 OS=Mus musculus OX=10090 GN=Supt16h PE=1 SV=2	Supt16h	0.666667	0	1.66667	0	FALSE	FALSE
ATP-binding cassette sub-family F member 2 OS=Mus musculus OX=10090 GN=Abcf2 PE=1 SV=1	Abcf2	1	1.66667	2.33333	0.666667	FALSE	FALSE
Kinesin-like protein KIF21A OS=Mus musculus OX=10090 GN=Kif21a PE=1 SV=2	Kif21a	2.33333	3.66667	5.33333	5.33333	FALSE	FALSE
Septin-11 OS=Mus musculus OX=10090 GN=Septin11 PE=1 SV=4	Septin11	1.33333	1	3	0	FALSE	FALSE
2-oxoisovalerate dehydrogenase subunit alpha, mitochondrial OS=Mus musculus OX=10090 GN=Bckdha PE=1 SV=1	Bckdha	3.33333	2.66667	7	4.66667	FALSE	FALSE
Ras-related protein Rab-5C OS=Mus musculus OX=10090 GN=Rab5c PE=1 SV=2	Rab5c	1.33333	0	3.66667	0	FALSE	FALSE
Threonine--tRNA ligase 1, cytoplasmic OS=Mus musculus OX=10090 GN=Tars1 PE=1 SV=2	Tars1	3.66667	0	7.66667	0	FALSE	FALSE
Methylmalonyl-CoA mutase, mitochondrial OS=Mus musculus OX=10090 GN=Mmut PE=1 SV=2	Mmut	4.33333	2.66667	9	2.33333	FALSE	FALSE
Adenosine kinase OS=Mus musculus OX=10090 GN=Adk PE=1 SV=2	Adk	1.66667	2.33333	4	3	FALSE	FALSE
Serotransferrin OS=Mus musculus OX=10090 GN=Tf PE=1 SV=1	Tf	3	1.66667	6.66667	3	FALSE	FALSE
GTP:AMP phosphotransferase AK3, mitochondrial OS=Mus musculus OX=10090 GN=Ak3 PE=1 SV=3	Ak3	1.66667	2.66667	4.33333	2.66667	FALSE	FALSE
Protein kinase C and casein kinase substrate in neurons protein 2 OS=Mus musculus OX=10090 GN=Pacsin2 PE=1 SV=1	Pacsin2	1.33333	0	4	0	FALSE	FALSE
Perilipin-2 OS=Mus musculus OX=10090 GN=Plin2 PE=1 SV=2	Plin2	1	6.66667	2.33333	6	FALSE	FALSE
sp|Q8BKX6|SMG1_MOUSE-DECOY		0.666667	0.666667	1.66667	1.66667	FALSE	FALSE
Sterile alpha motif domain-containing protein 9-like OS=Mus musculus OX=10090 GN=Samd9l PE=1 SV=2	Samd9l	1.66667	2.66667	4.33333	1.33333	FALSE	FALSE
Density-regulated protein OS=Mus musculus OX=10090 GN=Denr PE=1 SV=1	Denr	1	0	2.33333	0	FALSE	FALSE
Persulfide dioxygenase ETHE1, mitochondrial OS=Mus musculus OX=10090 GN=Ethe1 PE=1 SV=2	Ethe1	1.33333	3	4	2	FALSE	FALSE
Major urinary protein 20 OS=Mus musculus OX=10090 GN=Mup20 PE=1 SV=1	Mup20	2	2	4.66667	1.66667	FALSE	FALSE
Peroxisomal trans-2-enoyl-CoA reductase OS=Mus musculus OX=10090 GN=Pecr PE=1 SV=1	Pecr	1.66667	2.33333	4.33333	3	FALSE	FALSE
Flavin reductase (NADPH) OS=Mus musculus OX=10090 GN=Blvrb PE=1 SV=3	Blvrb	1.66667	1	4	2	FALSE	FALSE
sp|Q61493|REV3L_MOUSE-DECOY		0.666667	0	1.66667	0	FALSE	FALSE
Enoyl-[acyl-carrier-protein] reductase, mitochondrial OS=Mus musculus OX=10090 GN=Mecr PE=1 SV=2	Mecr	0.666667	1	2	0	FALSE	FALSE
3-hydroxyanthranilate 3,4-dioxygenase OS=Mus musculus OX=10090 GN=Haao PE=1 SV=1	Haao	2	1	4.66667	0.666667	FALSE	FALSE
Pyrethroid hydrolase Ces2a OS=Mus musculus OX=10090 GN=Ces2a PE=1 SV=1	Ces2a	1.33333	1.33333	4	1	FALSE	FALSE
N(G),N(G)-dimethylarginine dimethylaminohydrolase 1 OS=Mus musculus OX=10090 GN=Ddah1 PE=1 SV=3	Ddah1	1.66667	0	3.66667	0	FALSE	FALSE
Phenazine biosynthesis-like domain-containing protein 1 OS=Mus musculus OX=10090 GN=Pbld1 PE=1 SV=2	Pbld1	1	0.666667	3	1	FALSE	FALSE
Peptidyl-prolyl cis-trans isomerase FKBP1A OS=Mus musculus OX=10090 GN=Fkbp1a PE=1 SV=2	Fkbp1a	0.666667	0	1.66667	0	FALSE	FALSE
Reticulon-3 OS=Mus musculus OX=10090 GN=Rtn3 PE=1 SV=2	Rtn3	0.666667	1	2.66667	0	FALSE	FALSE
S-adenosylmethionine synthase isoform type-1 OS=Mus musculus OX=10090 GN=Mat1a PE=1 SV=1	Mat1a	0.666667	1.66667	2.66667	2.33333	FALSE	FALSE
Succinate-semialdehyde dehydrogenase, mitochondrial OS=Mus musculus OX=10090 GN=Aldh5a1 PE=1 SV=1	Aldh5a1	0.666667	0	2.66667	0	FALSE	FALSE
Myosin-9 OS=Mus musculus OX=10090 GN=Myh9 PE=1 SV=4	Myh9	1641.67	1638.33	1322.67	2065.67	FALSE	FALSE
Pyruvate carboxylase, mitochondrial OS=Mus musculus OX=10090 GN=Pc PE=1 SV=1	Pc	1786	1571.67	1863.33	1829.67	FALSE	FALSE
Acetyl-CoA carboxylase 1 OS=Mus musculus OX=10090 GN=Acaca PE=1 SV=1	Acaca	800.667	757.333	876.667	860.667	FALSE	FALSE
Propionyl-CoA carboxylase alpha chain, mitochondrial OS=Mus musculus OX=10090 GN=Pcca PE=1 SV=2	Pcca	672	584.333	718.667	731.667	FALSE	FALSE
Actin, cytoplasmic 1 OS=Mus musculus OX=10090 GN=Actb PE=1 SV=1	Actb	614.333	581	459.667	834.333	FALSE	FALSE
Actin, cytoplasmic 2 OS=Mus musculus OX=10090 GN=Actg1 PE=1 SV=1	Actg1	434.667	207	0	755.333	FALSE	TRUE
Methylcrotonoyl-CoA carboxylase subunit alpha, mitochondrial OS=Mus musculus OX=10090 GN=Mccc1 PE=1 SV=2	Mccc1	447	423	478	478	FALSE	FALSE
Propionyl-CoA carboxylase beta chain, mitochondrial OS=Mus musculus OX=10090 GN=Pccb PE=1 SV=2	Pccb	408	391	429	436	FALSE	FALSE
Methylcrotonoyl-CoA carboxylase beta chain, mitochondrial OS=Mus musculus OX=10090 GN=Mccc2 PE=1 SV=1	Mccc2	361	344.333	370.667	392.333	FALSE	FALSE
Myosin-10 OS=Mus musculus OX=10090 GN=Myh10 PE=1 SV=2	Myh10	374.333	383.333	305.333	493.333	FALSE	FALSE
Acetyl-CoA carboxylase 2 OS=Mus musculus OX=10090 GN=Acacb PE=1 SV=1	Acacb	363.333	354.333	378	396.333	FALSE	FALSE
Actin, alpha skeletal muscle OS=Mus musculus OX=10090 GN=Acta1 PE=1 SV=1	Acta1	267.333	272.667	231.333	370.333	FALSE	FALSE
Huntingtin-interacting protein 1-related protein OS=Mus musculus OX=10090 GN=Hip1r PE=1 SV=2	Hip1r	225.667	262.333	273.333	255.667	FALSE	FALSE
Myosin-14 OS=Mus musculus OX=10090 GN=Myh14 PE=1 SV=1	Myh14	220.333	243.667	200.333	300.667	FALSE	FALSE
Heat shock cognate 71 kDa protein OS=Mus musculus OX=10090 GN=Hspa8 PE=1 SV=1	Hspa8	84.6667	65.3333	68	63	FALSE	FALSE
Keratin, type II cytoskeletal 8 OS=Mus musculus OX=10090 GN=Krt8 PE=1 SV=4	Krt8	146.333	148.667	135.667	140	FALSE	FALSE
Plectin OS=Mus musculus OX=10090 GN=Plec PE=1 SV=3	Plec	96.3333	77.6667	37	85.6667	FALSE	FALSE
Period circadian protein homolog 1 OS=Mus musculus OX=10090 GN=Per1 PE=1 SV=2	Per1	7	0	0	0	FALSE	FALSE
Carbamoyl-phosphate synthase [ammonia], mitochondrial OS=Mus musculus OX=10090 GN=Cps1 PE=1 SV=2	Cps1	197.667	194	216.333	212	FALSE	FALSE
Beta-actin-like protein 2 OS=Mus musculus OX=10090 GN=Actbl2 PE=1 SV=1	Actbl2	155.333	165.333	137.667	215	FALSE	FALSE
Clathrin heavy chain 1 OS=Mus musculus OX=10090 GN=Cltc PE=1 SV=3	Cltc	103	71.3333	58.3333	93.3333	FALSE	FALSE
Keratin, type I cytoskeletal 10 OS=Mus musculus OX=10090 GN=Krt10 PE=1 SV=3	Krt10	168	140.667	123.667	115	FALSE	FALSE
Keratin, type I cytoskeletal 18 OS=Mus musculus OX=10090 GN=Krt18 PE=1 SV=5	Krt18	81.6667	96.3333	75.3333	80.3333	FALSE	FALSE
Myosin regulatory light chain 12B OS=Mus musculus OX=10090 GN=Myl12b PE=1 SV=2	Myl12b	111	112	89	144	FALSE	FALSE
Keratin, type II cytoskeletal 5 OS=Mus musculus OX=10090 GN=Krt5 PE=1 SV=1	Krt5	146	127	115	114.667	FALSE	FALSE
Unconventional myosin-Ic OS=Mus musculus OX=10090 GN=Myo1c PE=1 SV=2	Myo1c	127.333	115	93	150	FALSE	FALSE
Unconventional myosin-XVIIIa OS=Mus musculus OX=10090 GN=Myo18a PE=1 SV=2	Myo18a	126.667	127.333	106.667	202.667	FALSE	FALSE
Keratin, type I cytoskeletal 14 OS=Mus musculus OX=10090 GN=Krt14 PE=1 SV=2	Krt14	154	130	98.6667	92.6667	FALSE	FALSE
Tubulin beta-4B chain OS=Mus musculus OX=10090 GN=Tubb4b PE=1 SV=1	Tubb4b	103.333	82.6667	89	75.6667	FALSE	FALSE
Filamin-A OS=Mus musculus OX=10090 GN=Flna PE=1 SV=5	Flna	89.6667	76	69.3333	125.667	FALSE	FALSE
Keratin, type II cytoskeletal 2 epidermal OS=Mus musculus OX=10090 GN=Krt2 PE=1 SV=1	Krt2	117.333	106	106	102.333	FALSE	FALSE
Unconventional myosin-Ib OS=Mus musculus OX=10090 GN=Myo1b PE=1 SV=3	Myo1b	102.333	99.3333	85.3333	131.667	FALSE	FALSE
Keratin, type II cytoskeletal 1b OS=Mus musculus OX=10090 GN=Krt77 PE=1 SV=1	Krt77	130.333	105.667	97	95.6667	FALSE	FALSE
Keratin, type II cytoskeletal 1 OS=Mus musculus OX=10090 GN=Krt1 PE=1 SV=4	Krt1	131.667	106	102	96	FALSE	FALSE
Tubulin beta-5 chain OS=Mus musculus OX=10090 GN=Tubb5 PE=1 SV=1	Tubb5	95.3333	76.6667	84	68	FALSE	FALSE
Tubulin beta-2A chain OS=Mus musculus OX=10090 GN=Tubb2a PE=1 SV=1	Tubb2a	94.6667	79	85	72.3333	FALSE	FALSE
Desmoplakin OS=Mus musculus OX=10090 GN=Dsp PE=1 SV=1	Dsp	153	99.6667	61.3333	52.6667	FALSE	FALSE
Myosin light polypeptide 6 OS=Mus musculus OX=10090 GN=Myl6 PE=1 SV=3	Myl6	91.6667	95.6667	81.3333	122	FALSE	FALSE
Endoplasmic reticulum chaperone BiP OS=Mus musculus OX=10090 GN=Hspa5 PE=1 SV=3	Hspa5	76.3333	56.6667	63.3333	62.6667	FALSE	FALSE
Keratin, type I cytoskeletal 42 OS=Mus musculus OX=10090 GN=Krt42 PE=1 SV=1	Krt42	115.333	107.333	73.3333	61	FALSE	FALSE
Keratin, type II cytoskeletal 6A OS=Mus musculus OX=10090 GN=Krt6a PE=1 SV=3	Krt6a	119	97.6667	81	78.3333	FALSE	FALSE
Stress-70 protein, mitochondrial OS=Mus musculus OX=10090 GN=Hspa9 PE=1 SV=3	Hspa9	63.3333	66.6667	68.3333	65.3333	FALSE	FALSE
Tubulin beta-4A chain OS=Mus musculus OX=10090 GN=Tubb4a PE=1 SV=3	Tubb4a	29	0	0	0	FALSE	FALSE
Keratin, type I cytoskeletal 17 OS=Mus musculus OX=10090 GN=Krt17 PE=1 SV=3	Krt17	117.667	107.667	72.3333	61.3333	FALSE	FALSE
Unconventional myosin-VI OS=Mus musculus OX=10090 GN=Myo6 PE=1 SV=1	Myo6	68.6667	74	42	82	FALSE	FALSE
Myosin regulatory light polypeptide 9 OS=Mus musculus OX=10090 GN=Myl9 PE=1 SV=3	Myl9	46	64	0	97	FALSE	FALSE
Keratin, type II cytoskeletal 75 OS=Mus musculus OX=10090 GN=Krt75 PE=1 SV=1	Krt75	97.3333	83.6667	49	67.6667	FALSE	FALSE
Tubulin alpha-1B chain OS=Mus musculus OX=10090 GN=Tuba1b PE=1 SV=2	Tuba1b	65	55.6667	52	57	FALSE	FALSE
Keratin, type II cytoskeletal 73 OS=Mus musculus OX=10090 GN=Krt73 PE=1 SV=1	Krt73	69	72.3333	68	70	FALSE	FALSE
Cytoplasmic dynein 1 heavy chain 1 OS=Mus musculus OX=10090 GN=Dync1h1 PE=1 SV=2	Dync1h1	92.6667	28.3333	22.6667	18.6667	FALSE	FALSE
Tubulin alpha-1C chain OS=Mus musculus OX=10090 GN=Tuba1c PE=1 SV=1	Tuba1c	63.3333	55	52	56	FALSE	FALSE
Tubulin beta-6 chain OS=Mus musculus OX=10090 GN=Tubb6 PE=1 SV=1	Tubb6	66.6667	49.6667	57.3333	47.6667	FALSE	FALSE
Tubulin alpha-4A chain OS=Mus musculus OX=10090 GN=Tuba4a PE=1 SV=1	Tuba4a	57.3333	50	48.3333	52.3333	FALSE	FALSE
Unconventional myosin-Ie OS=Mus musculus OX=10090 GN=Myo1e PE=1 SV=1	Myo1e	74.6667	72.3333	49.6667	87	FALSE	FALSE
Keratin, type I cytoskeletal 16 OS=Mus musculus OX=10090 GN=Krt16 PE=1 SV=3	Krt16	91.3333	77	56	53	FALSE	FALSE
Heat shock-related 70 kDa protein 2 OS=Mus musculus OX=10090 GN=Hspa2 PE=1 SV=2	Hspa2	0	0	0	0	FALSE	FALSE
Glyceraldehyde-3-phosphate dehydrogenase OS=Mus musculus OX=10090 GN=Gapdh PE=1 SV=2	Gapdh	79.6667	67.6667	67.6667	66.6667	FALSE	FALSE
Heat shock protein HSP 90-beta OS=Mus musculus OX=10090 GN=Hsp90ab1 PE=1 SV=3	Hsp90ab1	66.3333	39.6667	44.6667	38.6667	FALSE	FALSE
Supervillin OS=Mus musculus OX=10090 GN=Svil PE=1 SV=1	Svil	70.6667	81.6667	56	103	FALSE	FALSE
Keratin, type II cytoskeletal 79 OS=Mus musculus OX=10090 GN=Krt79 PE=1 SV=2	Krt79	36	25.6667	22	0	FALSE	FALSE
Protein S100-A8 OS=Mus musculus OX=10090 GN=S100a8 PE=1 SV=3	S100a8	58	49	31.3333	30.3333	FALSE	FALSE
60 kDa heat shock protein, mitochondrial OS=Mus musculus OX=10090 GN=Hspd1 PE=1 SV=1	Hspd1	52.6667	56	53	56.6667	FALSE	FALSE
Keratin, type II cytoskeletal 71 OS=Mus musculus OX=10090 GN=Krt71 PE=1 SV=1	Krt71	0	0	0	0	FALSE	FALSE
Keratin, type I cytoskeletal 19 OS=Mus musculus OX=10090 GN=Krt19 PE=1 SV=1	Krt19	36.6667	37.3333	24.6667	10.6667	FALSE	FALSE
Filamin-B OS=Mus musculus OX=10090 GN=Flnb PE=1 SV=3	Flnb	54.3333	45.3333	38.6667	77	FALSE	FALSE
Tight junction protein ZO-2 OS=Mus musculus OX=10090 GN=Tjp2 PE=1 SV=2	Tjp2	50	50.6667	37.6667	66	FALSE	FALSE
ATP synthase subunit beta, mitochondrial OS=Mus musculus OX=10090 GN=Atp5f1b PE=1 SV=2	Atp5f1b	60	55.3333	52.6667	59.6667	FALSE	FALSE
Calmodulin-1 OS=Mus musculus OX=10090 GN=Calm1 PE=1 SV=1	Calm1	58.3333	54	35	69.6667	FALSE	FALSE
Keratin, type I cytoskeletal 13 OS=Mus musculus OX=10090 GN=Krt13 PE=1 SV=2	Krt13	63.3333	0	0	0	FALSE	FALSE
Ankycorbin OS=Mus musculus OX=10090 GN=Rai14 PE=1 SV=1	Rai14	53.3333	56.6667	35.3333	67	FALSE	FALSE
Tight junction protein ZO-1 OS=Mus musculus OX=10090 GN=Tjp1 PE=1 SV=2	Tjp1	50	44.3333	36.6667	75.6667	FALSE	FALSE
Polymeric immunoglobulin receptor OS=Mus musculus OX=10090 GN=Pigr PE=1 SV=1	Pigr	47	55.6667	63.6667	58	FALSE	FALSE
ATP synthase subunit alpha, mitochondrial OS=Mus musculus OX=10090 GN=Atp5f1a PE=1 SV=1	Atp5f1a	59.6667	57.6667	59	60.3333	FALSE	FALSE
Junction plakoglobin OS=Mus musculus OX=10090 GN=Jup PE=1 SV=3	Jup	78	51.6667	40	40	FALSE	FALSE
Cingulin OS=Mus musculus OX=10090 GN=Cgn PE=1 SV=1	Cgn	60.3333	57.6667	47.6667	80.3333	FALSE	FALSE
Glutamate dehydrogenase 1, mitochondrial OS=Mus musculus OX=10090 GN=Glud1 PE=1 SV=1	Glud1	52.6667	47.3333	72.3333	53.3333	FALSE	FALSE
Polyadenylate-binding protein 1 OS=Mus musculus OX=10090 GN=Pabpc1 PE=1 SV=2	Pabpc1	25.6667	20.3333	22	22.6667	FALSE	FALSE
Keratin, type II cytoskeletal 2 oral OS=Mus musculus OX=10090 GN=Krt76 PE=1 SV=1	Krt76	58.6667	50.3333	43	46.3333	FALSE	FALSE
Heat shock protein HSP 90-alpha OS=Mus musculus OX=10090 GN=Hsp90aa1 PE=1 SV=4	Hsp90aa1	47	28.3333	31	26.3333	FALSE	FALSE
Tropomyosin alpha-1 chain OS=Mus musculus OX=10090 GN=Tpm1 PE=1 SV=1	Tpm1	48.6667	60	46	64.6667	FALSE	FALSE
Heat shock 70 kDa protein 1A OS=Mus musculus OX=10090 GN=Hspa1a PE=1 SV=2	Hspa1a	21.3333	8.66667	0	0	FALSE	FALSE
LIM domain and actin-binding protein 1 OS=Mus musculus OX=10090 GN=Lima1 PE=1 SV=3	Lima1	52.3333	59.3333	48.3333	79	FALSE	FALSE
Trifunctional enzyme subunit alpha, mitochondrial OS=Mus musculus OX=10090 GN=Hadha PE=1 SV=1	Hadha	47	42.6667	41	48.6667	FALSE	FALSE
Alpha-actinin-4 OS=Mus musculus OX=10090 GN=Actn4 PE=1 SV=1	Actn4	54	30	28.6667	36.6667	FALSE	FALSE
ATP-dependent RNA helicase DDX3X OS=Mus musculus OX=10090 GN=Ddx3x PE=1 SV=3	Ddx3x	36	25.3333	26.3333	28.6667	FALSE	FALSE
Heterogeneous nuclear ribonucleoprotein M OS=Mus musculus OX=10090 GN=Hnrnpm PE=1 SV=3	Hnrnpm	29.3333	21	16.6667	21.6667	FALSE	FALSE
Protein phosphatase 1 regulatory subunit 12A OS=Mus musculus OX=10090 GN=Ppp1r12a PE=1 SV=2	Ppp1r12a	41.3333	43.3333	23.6667	54.3333	FALSE	FALSE
Probable ATP-dependent RNA helicase DDX5 OS=Mus musculus OX=10090 GN=Ddx5 PE=1 SV=2	Ddx5	36.6667	37	30.6667	33	FALSE	FALSE
Alpha-actinin-1 OS=Mus musculus OX=10090 GN=Actn1 PE=1 SV=1	Actn1	45.6667	33.3333	24	43	FALSE	FALSE
Keratin, type I cytoskeletal 15 OS=Mus musculus OX=10090 GN=Krt15 PE=1 SV=2	Krt15	30.3333	0	0	0	FALSE	FALSE
40S ribosomal protein S18 OS=Mus musculus OX=10090 GN=Rps18 PE=1 SV=3	Rps18	32	37	33	40	FALSE	FALSE
Vimentin OS=Mus musculus OX=10090 GN=Vim PE=1 SV=3	Vim	39.6667	42.3333	26.6667	38	FALSE	FALSE
Probable ATP-dependent RNA helicase DDX17 OS=Mus musculus OX=10090 GN=Ddx17 PE=1 SV=1	Ddx17	30	20	17.6667	22.3333	FALSE	FALSE
Elongation factor Tu, mitochondrial OS=Mus musculus OX=10090 GN=Tufm PE=1 SV=1	Tufm	31.3333	25.3333	31.6667	28	FALSE	FALSE
3-ketoacyl-CoA thiolase, mitochondrial OS=Mus musculus OX=10090 GN=Acaa2 PE=1 SV=3	Acaa2	47	37	54	50.6667	FALSE	FALSE
Tropomodulin-3 OS=Mus musculus OX=10090 GN=Tmod3 PE=1 SV=1	Tmod3	43.6667	46	33.6667	52.3333	FALSE	FALSE
Tropomyosin alpha-3 chain OS=Mus musculus OX=10090 GN=Tpm3 PE=1 SV=3	Tpm3	42	44	32.3333	51.3333	FALSE	FALSE
Myosin phosphatase Rho-interacting protein OS=Mus musculus OX=10090 GN=Mprip PE=1 SV=2	Mprip	27.6667	28.3333	15.6667	27.3333	FALSE	FALSE
AP-2 complex subunit beta OS=Mus musculus OX=10090 GN=Ap2b1 PE=1 SV=1	Ap2b1	24.3333	20.6667	21	23.6667	FALSE	FALSE
Tropomyosin beta chain OS=Mus musculus OX=10090 GN=Tpm2 PE=1 SV=1	Tpm2	44.3333	48.3333	40.3333	56	FALSE	FALSE
40S ribosomal protein S4, X isoform OS=Mus musculus OX=10090 GN=Rps4x PE=1 SV=2	Rps4x	32	27.3333	28.6667	30.6667	FALSE	FALSE
Elongation factor 2 OS=Mus musculus OX=10090 GN=Eef2 PE=1 SV=2	Eef2	48.6667	25.6667	33.3333	27.3333	FALSE	FALSE
Sodium/potassium-transporting ATPase subunit alpha-1 OS=Mus musculus OX=10090 GN=Atp1a1 PE=1 SV=1	Atp1a1	34.6667	27	31.6667	30.3333	FALSE	FALSE
Heat shock 70 kDa protein 1-like OS=Mus musculus OX=10090 GN=Hspa1l PE=1 SV=4	Hspa1l	0	0	0	0	FALSE	FALSE
Alpha-enolase OS=Mus musculus OX=10090 GN=Eno1 PE=1 SV=3	Eno1	39.6667	29.6667	33.6667	28.3333	FALSE	FALSE
Glutathione S-transferase P 1 OS=Mus musculus OX=10090 GN=Gstp1 PE=1 SV=2	Gstp1	44.3333	41.6667	55.3333	45	FALSE	FALSE
Y-box-binding protein 1 OS=Mus musculus OX=10090 GN=Ybx1 PE=1 SV=3	Ybx1	25.3333	23	21.6667	27	FALSE	FALSE
40S ribosomal protein S3 OS=Mus musculus OX=10090 GN=Rps3 PE=1 SV=1	Rps3	39.6667	32.6667	28.6667	32.6667	FALSE	FALSE
Phosphatidylinositol 4-phosphate 3-kinase C2 domain-containing subunit alpha OS=Mus musculus OX=10090 GN=Pik3c2a PE=1 SV=2	Pik3c2a	1.66667	2.66667	1.33333	8	FALSE	FALSE
Protein transport protein Sec16A OS=Mus musculus OX=10090 GN=Sec16a PE=1 SV=1	Sec16a	9.66667	6.66667	8	9	FALSE	FALSE
Ras GTPase-activating-like protein IQGAP1 OS=Mus musculus OX=10090 GN=Iqgap1 PE=1 SV=2	Iqgap1	32.3333	14.3333	15.6667	21	FALSE	FALSE
Tropomyosin alpha-4 chain OS=Mus musculus OX=10090 GN=Tpm4 PE=1 SV=3	Tpm4	32.6667	35	31	40	FALSE	FALSE
F-actin-capping protein subunit beta OS=Mus musculus OX=10090 GN=Capzb PE=1 SV=3	Capzb	38.6667	41.3333	31.6667	50.6667	FALSE	FALSE
AP-2 complex subunit alpha-2 OS=Mus musculus OX=10090 GN=Ap2a2 PE=1 SV=2	Ap2a2	24	19.3333	17	28	FALSE	FALSE
Pleckstrin homology-like domain family B member 2 OS=Mus musculus OX=10090 GN=Phldb2 PE=1 SV=2	Phldb2	28	24.6667	15.3333	33.3333	FALSE	FALSE
Clusterin OS=Mus musculus OX=10090 GN=Clu PE=1 SV=1	Clu	35.6667	35	33.6667	31.3333	FALSE	FALSE
Spectrin alpha chain, non-erythrocytic 1 OS=Mus musculus OX=10090 GN=Sptan1 PE=1 SV=4	Sptan1	45.3333	24	13.6667	60	FALSE	FALSE
Heterogeneous nuclear ribonucleoprotein F OS=Mus musculus OX=10090 GN=Hnrnpf PE=1 SV=3	Hnrnpf	21	17.3333	16	17.6667	FALSE	FALSE
Peroxiredoxin-1 OS=Mus musculus OX=10090 GN=Prdx1 PE=1 SV=1	Prdx1	31.3333	31	37	28	FALSE	FALSE
Unconventional myosin-Vb OS=Mus musculus OX=10090 GN=Myo5b PE=1 SV=2	Myo5b	27.3333	26.6667	11.6667	38.3333	FALSE	FALSE
Nucleolin OS=Mus musculus OX=10090 GN=Ncl PE=1 SV=2	Ncl	29	28	26	25	FALSE	FALSE
40S ribosomal protein S3a OS=Mus musculus OX=10090 GN=Rps3a PE=1 SV=3	Rps3a	31.3333	25	23	25	FALSE	FALSE
Probable ubiquitin carboxyl-terminal hydrolase FAF-X OS=Mus musculus OX=10090 GN=Usp9x PE=1 SV=2	Usp9x	5.66667	0.666667	0.666667	0	FALSE	FALSE
Argininosuccinate synthase OS=Mus musculus OX=10090 GN=Ass1 PE=1 SV=1	Ass1	44.3333	44.6667	44.3333	42	FALSE	FALSE
Protein flightless-1 homolog OS=Mus musculus OX=10090 GN=Flii PE=1 SV=1	Flii	39.3333	32.6667	25.3333	52.3333	FALSE	FALSE
Lamina-associated polypeptide 2, isoforms alpha/zeta OS=Mus musculus OX=10090 GN=Tmpo PE=1 SV=4	Tmpo	28.6667	23	16.6667	19.3333	FALSE	FALSE
Lipoamide acyltransferase component of branched-chain alpha-keto acid dehydrogenase complex, mitochondrial OS=Mus musculus OX=10090 GN=Dbt PE=1 SV=2	Dbt	31.6667	25.6667	28.3333	23.6667	FALSE	FALSE
Protein disulfide-isomerase OS=Mus musculus OX=10090 GN=P4hb PE=1 SV=2	P4hb	38.3333	26.3333	35	26.3333	FALSE	FALSE
BAG family molecular chaperone regulator 3 OS=Mus musculus OX=10090 GN=Bag3 PE=1 SV=2	Bag3	8.66667	8.33333	5.66667	9.33333	FALSE	FALSE
60S acidic ribosomal protein P0 OS=Mus musculus OX=10090 GN=Rplp0 PE=1 SV=3	Rplp0	25.3333	18	21.6667	24.6667	FALSE	FALSE
BAG family molecular chaperone regulator 2 OS=Mus musculus OX=10090 GN=Bag2 PE=1 SV=1	Bag2	3.33333	2.33333	2	3	FALSE	FALSE
40S ribosomal protein S17 OS=Mus musculus OX=10090 GN=Rps17 PE=1 SV=2	Rps17	28.6667	21.3333	26	30.3333	FALSE	FALSE
Pyruvate kinase PKM OS=Mus musculus OX=10090 GN=Pkm PE=1 SV=4	Pkm	42.6667	14.3333	12.3333	11	FALSE	FALSE
Splicing factor, proline- and glutamine-rich OS=Mus musculus OX=10090 GN=Sfpq PE=1 SV=1	Sfpq	23.6667	11.6667	9.66667	17.3333	FALSE	FALSE
Bifunctional glutamate/proline--tRNA ligase OS=Mus musculus OX=10090 GN=Eprs1 PE=1 SV=4	Eprs1	25.3333	8	17	12	FALSE	FALSE
Spectrin beta chain, non-erythrocytic 1 OS=Mus musculus OX=10090 GN=Sptbn1 PE=1 SV=2	Sptbn1	30.3333	16.6667	10.3333	56.3333	FALSE	TRUE
Unconventional myosin-Id OS=Mus musculus OX=10090 GN=Myo1d PE=1 SV=1	Myo1d	22.6667	30.6667	11	44.6667	FALSE	FALSE
Endoplasmin OS=Mus musculus OX=10090 GN=Hsp90b1 PE=1 SV=2	Hsp90b1	33	29	31.3333	27	FALSE	FALSE
Annexin A2 OS=Mus musculus OX=10090 GN=Anxa2 PE=1 SV=2	Anxa2	31	22.3333	25.3333	20	FALSE	FALSE
Aldehyde dehydrogenase, mitochondrial OS=Mus musculus OX=10090 GN=Aldh2 PE=1 SV=1	Aldh2	35	27.3333	34.3333	32.3333	FALSE	FALSE
F-actin-capping protein subunit alpha-2 OS=Mus musculus OX=10090 GN=Capza2 PE=1 SV=3	Capza2	32	27.3333	18.3333	45.6667	FALSE	FALSE
ADP/ATP translocase 2 OS=Mus musculus OX=10090 GN=Slc25a5 PE=1 SV=3	Slc25a5	22	23	21.3333	20.6667	FALSE	FALSE
Heterogeneous nuclear ribonucleoprotein K OS=Mus musculus OX=10090 GN=Hnrnpk PE=1 SV=1	Hnrnpk	22.3333	19.6667	18.3333	14.6667	FALSE	FALSE
Catenin delta-1 OS=Mus musculus OX=10090 GN=Ctnnd1 PE=1 SV=2	Ctnnd1	16.3333	16	18.3333	22.6667	FALSE	FALSE
Keratin, type II cytoskeletal 4 OS=Mus musculus OX=10090 GN=Krt4 PE=1 SV=2	Krt4	0	9.66667	0	0	FALSE	FALSE
RNA-splicing ligase RtcB homolog OS=Mus musculus OX=10090 GN=Rtcb PE=1 SV=1	Rtcb	18	17.3333	14.6667	17	FALSE	FALSE
Major vault protein OS=Mus musculus OX=10090 GN=Mvp PE=1 SV=4	Mvp	28.3333	21.6667	20.6667	21	FALSE	FALSE
Periplakin OS=Mus musculus OX=10090 GN=Ppl PE=1 SV=1	Ppl	21.3333	0	0	0	FALSE	FALSE
Dedicator of cytokinesis protein 7 OS=Mus musculus OX=10090 GN=Dock7 PE=1 SV=3	Dock7	18	15.6667	9.66667	25	FALSE	FALSE
Elongation factor 1-alpha 1 OS=Mus musculus OX=10090 GN=Eef1a1 PE=1 SV=3	Eef1a1	29.3333	25.3333	24	23.3333	FALSE	FALSE
Ubiquitin-40S ribosomal protein S27a OS=Mus musculus OX=10090 GN=Rps27a PE=1 SV=2	Rps27a	17.6667	15.3333	13.3333	13.3333	FALSE	FALSE
Catenin alpha-1 OS=Mus musculus OX=10090 GN=Ctnna1 PE=1 SV=1	Ctnna1	24.3333	13.3333	16.3333	18	FALSE	FALSE
AP-2 complex subunit alpha-1 OS=Mus musculus OX=10090 GN=Ap2a1 PE=1 SV=1	Ap2a1	19.3333	15	10.6667	23.3333	FALSE	FALSE
Catenin beta-1 OS=Mus musculus OX=10090 GN=Ctnnb1 PE=1 SV=1	Ctnnb1	27.6667	16	17.3333	17.6667	FALSE	FALSE
Coatomer subunit alpha OS=Mus musculus OX=10090 GN=Copa PE=1 SV=2	Copa	25	13.3333	14	15.3333	FALSE	FALSE
CAD protein OS=Mus musculus OX=10090 GN=Cad PE=1 SV=1	Cad	16	11.6667	8	7.66667	FALSE	FALSE
T-complex protein 1 subunit alpha OS=Mus musculus OX=10090 GN=Tcp1 PE=1 SV=3	Tcp1	23.3333	13.3333	18.6667	14.3333	FALSE	FALSE
Actin-related protein 2 OS=Mus musculus OX=10090 GN=Actr2 PE=1 SV=1	Actr2	22.3333	20.6667	14.6667	21	FALSE	FALSE
Eukaryotic translation initiation factor 4 gamma 1 OS=Mus musculus OX=10090 GN=Eif4g1 PE=1 SV=1	Eif4g1	21.3333	9	12	7.33333	FALSE	FALSE
Ribosome-binding protein 1 OS=Mus musculus OX=10090 GN=Rrbp1 PE=1 SV=2	Rrbp1	29.6667	14.3333	19	25.3333	FALSE	FALSE
Coatomer subunit gamma-1 OS=Mus musculus OX=10090 GN=Copg1 PE=1 SV=1	Copg1	16	12.6667	10.3333	9.66667	FALSE	FALSE
Regulator of nonsense transcripts 1 OS=Mus musculus OX=10090 GN=Upf1 PE=1 SV=2	Upf1	12.6667	6.66667	4.66667	8	FALSE	FALSE
40S ribosomal protein S29 OS=Mus musculus OX=10090 GN=Rps29 PE=1 SV=2	Rps29	19	22.3333	19.3333	23.6667	FALSE	FALSE
Keratin, type II cuticular Hb4 OS=Mus musculus OX=10090 GN=Krt84 PE=2 SV=2	Krt84	0	0	0	0	FALSE	FALSE
Non-POU domain-containing octamer-binding protein OS=Mus musculus OX=10090 GN=Nono PE=1 SV=3	Nono	13	7.33333	7	10.6667	FALSE	FALSE
Keratin, type I cytoskeletal 20 OS=Mus musculus OX=10090 GN=Krt20 PE=1 SV=1	Krt20	0	0	0	0	FALSE	FALSE
Succinate dehydrogenase [ubiquinone] flavoprotein subunit, mitochondrial OS=Mus musculus OX=10090 GN=Sdha PE=1 SV=1	Sdha	31.3333	24.6667	31.3333	31.6667	FALSE	FALSE
T-complex protein 1 subunit gamma OS=Mus musculus OX=10090 GN=Cct3 PE=1 SV=1	Cct3	21.3333	10.3333	18	12	FALSE	FALSE
E3 ubiquitin-protein ligase RNF213 OS=Mus musculus OX=10090 GN=Rnf213 PE=1 SV=2	Rnf213	24.3333	6.33333	10	6	FALSE	FALSE
60S ribosomal protein L23 OS=Mus musculus OX=10090 GN=Rpl23 PE=1 SV=1	Rpl23	24.6667	22.6667	18.6667	23	FALSE	FALSE
Moesin OS=Mus musculus OX=10090 GN=Msn PE=1 SV=3	Msn	30.6667	16	24.6667	15.6667	FALSE	FALSE
Transitional endoplasmic reticulum ATPase OS=Mus musculus OX=10090 GN=Vcp PE=1 SV=4	Vcp	46.6667	10	14.3333	7.66667	FALSE	FALSE
14-3-3 protein zeta/delta OS=Mus musculus OX=10090 GN=Ywhaz PE=1 SV=1	Ywhaz	33	14.3333	18	17.6667	FALSE	FALSE
Serine/arginine repetitive matrix protein 2 OS=Mus musculus OX=10090 GN=Srrm2 PE=1 SV=3	Srrm2	8	9.66667	10.6667	13	FALSE	FALSE
TRIO and F-actin-binding protein OS=Mus musculus OX=10090 GN=Triobp PE=1 SV=3	Triobp	29	25.3333	18	41.3333	FALSE	FALSE
AP-1 complex subunit beta-1 OS=Mus musculus OX=10090 GN=Ap1b1 PE=1 SV=2	Ap1b1	11	0	0	0	FALSE	FALSE
2-oxoglutarate dehydrogenase, mitochondrial OS=Mus musculus OX=10090 GN=Ogdh PE=1 SV=3	Ogdh	25	20	25.6667	26.3333	FALSE	FALSE
Phenylalanine--tRNA ligase alpha subunit OS=Mus musculus OX=10090 GN=Farsa PE=1 SV=1	Farsa	16.3333	17.6667	13.3333	15	FALSE	FALSE
Plasminogen activator inhibitor 1 RNA-binding protein OS=Mus musculus OX=10090 GN=Serbp1 PE=1 SV=2	Serbp1	12.6667	18	22	22.6667	FALSE	FALSE
Heat shock protein 105 kDa OS=Mus musculus OX=10090 GN=Hsph1 PE=1 SV=2	Hsph1	2.33333	0	0	0	FALSE	FALSE
Keratin, type II cuticular Hb1 OS=Mus musculus OX=10090 GN=Krt81 PE=2 SV=2	Krt81	0	0	0	0	FALSE	FALSE
Retinal dehydrogenase 1 OS=Mus musculus OX=10090 GN=Aldh1a1 PE=1 SV=5	Aldh1a1	19.3333	12.3333	24	17.3333	FALSE	FALSE
Coatomer subunit beta OS=Mus musculus OX=10090 GN=Copb1 PE=1 SV=1	Copb1	15.6667	11.3333	10.6667	13	FALSE	FALSE
Y-box-binding protein 3 OS=Mus musculus OX=10090 GN=Ybx3 PE=1 SV=2	Ybx3	9	7.33333	6	6.66667	FALSE	FALSE
Keratin, type II cuticular Hb6 OS=Mus musculus OX=10090 GN=Krt86 PE=2 SV=2	Krt86	0	0	0	0	FALSE	FALSE
Catalase OS=Mus musculus OX=10090 GN=Cat PE=1 SV=4	Cat	26.6667	18.6667	28.3333	26.6667	FALSE	FALSE
Actin-related protein 3 OS=Mus musculus OX=10090 GN=Actr3 PE=1 SV=3	Actr3	24.6667	23.3333	17	27	FALSE	FALSE
Ataxin-2-like protein OS=Mus musculus OX=10090 GN=Atxn2l PE=1 SV=1	Atxn2l	5.33333	6.33333	7.66667	4.33333	FALSE	FALSE
60S ribosomal protein L4 OS=Mus musculus OX=10090 GN=Rpl4 PE=1 SV=3	Rpl4	20.6667	16.3333	11	13	FALSE	FALSE
Prelamin-A/C OS=Mus musculus OX=10090 GN=Lmna PE=1 SV=2	Lmna	33.6667	13.6667	2.33333	5.33333	FALSE	FALSE
Cytosolic 10-formyltetrahydrofolate dehydrogenase OS=Mus musculus OX=10090 GN=Aldh1l1 PE=1 SV=1	Aldh1l1	25.3333	20	35.3333	26	FALSE	FALSE
Protein disulfide-isomerase A3 OS=Mus musculus OX=10090 GN=Pdia3 PE=1 SV=2	Pdia3	25	15.3333	30.3333	19.3333	FALSE	FALSE
14-3-3 protein theta OS=Mus musculus OX=10090 GN=Ywhaq PE=1 SV=1	Ywhaq	27.6667	15	14.3333	13	FALSE	FALSE
Filamin-C OS=Mus musculus OX=10090 GN=Flnc PE=1 SV=3	Flnc	0	0	0	0	FALSE	FALSE
Elongation factor 1-gamma OS=Mus musculus OX=10090 GN=Eef1g PE=1 SV=3	Eef1g	29	6.66667	14.3333	7.33333	FALSE	FALSE
ATP-dependent RNA helicase DDX1 OS=Mus musculus OX=10090 GN=Ddx1 PE=1 SV=1	Ddx1	12.3333	12	10.3333	9.66667	FALSE	FALSE
Unconventional myosin-VIIa OS=Mus musculus OX=10090 GN=Myo7a PE=1 SV=2	Myo7a	27.3333	30.3333	16.6667	38.6667	FALSE	FALSE
Nischarin OS=Mus musculus OX=10090 GN=Nisch PE=1 SV=2	Nisch	0	0	0	0	FALSE	FALSE
Calcium-binding mitochondrial carrier protein Aralar2 OS=Mus musculus OX=10090 GN=Slc25a13 PE=1 SV=1	Slc25a13	23.3333	17.3333	27.3333	23	FALSE	FALSE
Ornithine carbamoyltransferase, mitochondrial OS=Mus musculus OX=10090 GN=Otc PE=1 SV=1	Otc	30	28	36	32.3333	FALSE	FALSE
Heterogeneous nuclear ribonucleoprotein Q OS=Mus musculus OX=10090 GN=Syncrip PE=1 SV=2	Syncrip	14.6667	10.3333	9	9.33333	FALSE	FALSE
UDP-glucose 6-dehydrogenase OS=Mus musculus OX=10090 GN=Ugdh PE=1 SV=1	Ugdh	24.6667	24	25.6667	25	FALSE	FALSE
60S ribosomal protein L3 OS=Mus musculus OX=10090 GN=Rpl3 PE=1 SV=3	Rpl3	17	12.3333	11.3333	17.6667	FALSE	FALSE
Triosephosphate isomerase OS=Mus musculus OX=10090 GN=Tpi1 PE=1 SV=5	Tpi1	26.3333	13	18	15.6667	FALSE	FALSE
Poly(rC)-binding protein 1 OS=Mus musculus OX=10090 GN=Pcbp1 PE=1 SV=1	Pcbp1	19	12.3333	12.3333	14.3333	FALSE	FALSE
Constitutive coactivator of PPAR-gamma-like protein 1 OS=Mus musculus OX=10090 GN=FAM120A PE=1 SV=2	FAM120A	3.66667	3	4	2.66667	FALSE	FALSE
Transketolase OS=Mus musculus OX=10090 GN=Tkt PE=1 SV=1	Tkt	20.3333	10.3333	19.3333	14.3333	FALSE	FALSE
Phosphoglycerate kinase 1 OS=Mus musculus OX=10090 GN=Pgk1 PE=1 SV=4	Pgk1	25	14.6667	20.6667	16.3333	FALSE	FALSE
60S ribosomal protein L12 OS=Mus musculus OX=10090 GN=Rpl12 PE=1 SV=2	Rpl12	19.3333	16.6667	18.6667	22	FALSE	FALSE
Keratin, type II cytoskeletal 72 OS=Mus musculus OX=10090 GN=Krt72 PE=3 SV=1	Krt72	0	8.33333	0	0	FALSE	FALSE
Keratin, type II cuticular 87 OS=Mus musculus OX=10090 GN=Krt87 PE=2 SV=2	Krt87	12.6667	6.66667	3.33333	5	FALSE	FALSE
L-lactate dehydrogenase A chain OS=Mus musculus OX=10090 GN=Ldha PE=1 SV=3	Ldha	19	13.6667	20	14.3333	FALSE	FALSE
Keratin, type II cuticular Hb5 OS=Mus musculus OX=10090 GN=Krt85 PE=1 SV=2	Krt85	7	4.66667	0	0	FALSE	FALSE
Phosphate carrier protein, mitochondrial OS=Mus musculus OX=10090 GN=Slc25a3 PE=1 SV=1	Slc25a3	19.3333	17	18.3333	14	FALSE	FALSE
Ras GTPase-activating protein-binding protein 1 OS=Mus musculus OX=10090 GN=G3bp1 PE=1 SV=1	G3bp1	6	4.66667	3.66667	4.66667	FALSE	FALSE
Keratin, type I cytoskeletal 28 OS=Mus musculus OX=10090 GN=Krt28 PE=1 SV=1	Krt28	12.3333	7.33333	0	0	FALSE	FALSE
PRKC apoptosis WT1 regulator protein OS=Mus musculus OX=10090 GN=Pawr PE=1 SV=2	Pawr	21.6667	21.3333	18	31.3333	FALSE	FALSE
sp|Q9WVQ0|PMFBP_MOUSE-DECOY		15	13.6667	14.3333	15.6667	FALSE	FALSE
14-3-3 protein beta/alpha OS=Mus musculus OX=10090 GN=Ywhab PE=1 SV=3	Ywhab	27.6667	8.33333	10.3333	10	FALSE	FALSE
Trifunctional enzyme subunit beta, mitochondrial OS=Mus musculus OX=10090 GN=Hadhb PE=1 SV=1	Hadhb	20	20.6667	19	20.3333	FALSE	FALSE
Sarcoplasmic/endoplasmic reticulum calcium ATPase 2 OS=Mus musculus OX=10090 GN=Atp2a2 PE=1 SV=2	Atp2a2	15.6667	1.66667	0	0.666667	FALSE	FALSE
Glutathione S-transferase Mu 1 OS=Mus musculus OX=10090 GN=Gstm1 PE=1 SV=2	Gstm1	27.6667	19	28.3333	21.6667	FALSE	FALSE
Sulfide:quinone oxidoreductase, mitochondrial OS=Mus musculus OX=10090 GN=Sqor PE=1 SV=3	Sqor	14.3333	12.6667	12.6667	12	FALSE	FALSE
Serine/threonine-protein phosphatase PP1-beta catalytic subunit OS=Mus musculus OX=10090 GN=Ppp1cb PE=1 SV=3	Ppp1cb	18.3333	14.3333	13	24	FALSE	FALSE
Protein-glutamine gamma-glutamyltransferase 2 OS=Mus musculus OX=10090 GN=Tgm2 PE=1 SV=4	Tgm2	17.6667	13	22	14.6667	FALSE	FALSE
Aconitate hydratase, mitochondrial OS=Mus musculus OX=10090 GN=Aco2 PE=1 SV=1	Aco2	20.6667	17.3333	18.6667	22	FALSE	FALSE
Leucine-rich repeat flightless-interacting protein 2 OS=Mus musculus OX=10090 GN=Lrrfip2 PE=1 SV=1	Lrrfip2	23	25	16.3333	33.3333	FALSE	FALSE
F-actin-capping protein subunit alpha-1 OS=Mus musculus OX=10090 GN=Capza1 PE=1 SV=4	Capza1	19.6667	18	12.3333	30	FALSE	FALSE
40S ribosomal protein S2 OS=Mus musculus OX=10090 GN=Rps2 PE=1 SV=3	Rps2	20.6667	16	7	8	FALSE	FALSE
Adenosylhomocysteinase OS=Mus musculus OX=10090 GN=Ahcy PE=1 SV=3	Ahcy	20.3333	14.3333	22.3333	16.3333	FALSE	FALSE
DnaJ homolog subfamily A member 1 OS=Mus musculus OX=10090 GN=Dnaja1 PE=1 SV=1	Dnaja1	13	9	9	10.3333	FALSE	FALSE
T-complex protein 1 subunit theta OS=Mus musculus OX=10090 GN=Cct8 PE=1 SV=3	Cct8	15.6667	6.33333	15.3333	9.33333	FALSE	FALSE
Heat shock 70 kDa protein 4 OS=Mus musculus OX=10090 GN=Hspa4 PE=1 SV=1	Hspa4	14.3333	3.33333	8	4	FALSE	FALSE
Myoferlin OS=Mus musculus OX=10090 GN=Myof PE=1 SV=2	Myof	0	0	0	0	FALSE	FALSE
Selenium-binding protein 2 OS=Mus musculus OX=10090 GN=Selenbp2 PE=1 SV=2	Selenbp2	15.3333	10	21.6667	14.6667	FALSE	FALSE
Actin-related protein 2/3 complex subunit 2 OS=Mus musculus OX=10090 GN=Arpc2 PE=1 SV=3	Arpc2	24.3333	25	15.3333	27	FALSE	FALSE
Asparagine--tRNA ligase, cytoplasmic OS=Mus musculus OX=10090 GN=NARS1 PE=1 SV=2	NARS1	16.6667	12.6667	15	13.3333	FALSE	FALSE
DNA damage-binding protein 1 OS=Mus musculus OX=10090 GN=Ddb1 PE=1 SV=2	Ddb1	9	3.33333	3.66667	3	FALSE	FALSE
Ribonuclease inhibitor OS=Mus musculus OX=10090 GN=Rnh1 PE=1 SV=1	Rnh1	10.3333	9	12	11	FALSE	FALSE
Heterogeneous nuclear ribonucleoprotein H OS=Mus musculus OX=10090 GN=Hnrnph1 PE=1 SV=3	Hnrnph1	17.3333	11	12.3333	12	FALSE	FALSE
14-3-3 protein epsilon OS=Mus musculus OX=10090 GN=Ywhae PE=1 SV=1	Ywhae	28.3333	12.6667	14.6667	10.6667	FALSE	FALSE
T-complex protein 1 subunit delta OS=Mus musculus OX=10090 GN=Cct4 PE=1 SV=3	Cct4	20.6667	6.33333	11.3333	6.33333	FALSE	FALSE
Sequestosome-1 OS=Mus musculus OX=10090 GN=Sqstm1 PE=1 SV=1	Sqstm1	13	13.3333	13.3333	16	FALSE	FALSE
Protein PRRC2C OS=Mus musculus OX=10090 GN=Prrc2c PE=1 SV=3	Prrc2c	0	0	0	0	FALSE	FALSE
GRB10-interacting GYF protein 2 OS=Mus musculus OX=10090 GN=Gigyf2 PE=1 SV=2	Gigyf2	11	13	12	14	FALSE	FALSE
Keratin, type I cytoskeletal 27 OS=Mus musculus OX=10090 GN=Krt27 PE=1 SV=1	Krt27	0	0	0	0	FALSE	FALSE
Poly [ADP-ribose] polymerase 1 OS=Mus musculus OX=10090 GN=Parp1 PE=1 SV=3	Parp1	26.6667	19	13	19.3333	FALSE	FALSE
Keratin, type I cuticular Ha1 OS=Mus musculus OX=10090 GN=Krt31 PE=1 SV=2	Krt31	6	0	0	0	FALSE	FALSE
Methanethiol oxidase OS=Mus musculus OX=10090 GN=Selenbp1 PE=1 SV=2	Selenbp1	17.6667	15.3333	24.6667	21.6667	FALSE	FALSE
Clathrin interactor 1 OS=Mus musculus OX=10090 GN=Clint1 PE=1 SV=2	Clint1	9.66667	10	8	9.66667	FALSE	FALSE
Sorbin and SH3 domain-containing protein 2 OS=Mus musculus OX=10090 GN=Sorbs2 PE=1 SV=2	Sorbs2	4.66667	11	2	15.3333	FALSE	FALSE
60S acidic ribosomal protein P2 OS=Mus musculus OX=10090 GN=Rplp2 PE=1 SV=3	Rplp2	20	11.3333	11.6667	14	FALSE	FALSE
Albumin OS=Mus musculus OX=10090 GN=Alb PE=1 SV=3	Alb	19.6667	14	19	19.3333	FALSE	FALSE
Keratin, type I cuticular Ha3-II OS=Mus musculus OX=10090 GN=Krt33b PE=1 SV=2	Krt33b	0	0	0	0	FALSE	FALSE
Src substrate cortactin OS=Mus musculus OX=10090 GN=Cttn PE=1 SV=2	Cttn	19.6667	18.6667	16.3333	22	FALSE	FALSE
Unconventional myosin-Va OS=Mus musculus OX=10090 GN=Myo5a PE=1 SV=2	Myo5a	2.33333	0	0	0	FALSE	FALSE
Succinate--CoA ligase [GDP-forming] subunit beta, mitochondrial OS=Mus musculus OX=10090 GN=Suclg2 PE=1 SV=3	Suclg2	17.6667	13	20	19	FALSE	FALSE
Heterogeneous nuclear ribonucleoproteins A2/B1 OS=Mus musculus OX=10090 GN=Hnrnpa2b1 PE=1 SV=2	Hnrnpa2b1	16.6667	10.3333	6.33333	7.66667	FALSE	FALSE
Serine/arginine-rich splicing factor 1 OS=Mus musculus OX=10090 GN=Srsf1 PE=1 SV=3	Srsf1	11	8	7	8	FALSE	FALSE
DnaJ homolog subfamily A member 2 OS=Mus musculus OX=10090 GN=Dnaja2 PE=1 SV=1	Dnaja2	9	6.66667	9	3.33333	FALSE	FALSE
Fragile X mental retardation syndrome-related protein 1 OS=Mus musculus OX=10090 GN=Fxr1 PE=1 SV=2	Fxr1	4.66667	5.66667	4.33333	8	FALSE	FALSE
Leucine-rich repeat flightless-interacting protein 1 OS=Mus musculus OX=10090 GN=Lrrfip1 PE=1 SV=2	Lrrfip1	17.3333	18.3333	17	31	FALSE	FALSE
Ubiquitin-associated protein 2-like OS=Mus musculus OX=10090 GN=Ubap2l PE=1 SV=1	Ubap2l	10	9	9.33333	10.3333	FALSE	FALSE
Poly(rC)-binding protein 2 OS=Mus musculus OX=10090 GN=Pcbp2 PE=1 SV=1	Pcbp2	15.6667	6.33333	12.3333	12	FALSE	FALSE
Apoptosis-inducing factor 1, mitochondrial OS=Mus musculus OX=10090 GN=Aifm1 PE=1 SV=1	Aifm1	13	10.6667	11.3333	13.3333	FALSE	FALSE
E3 ubiquitin-protein ligase UBR4 OS=Mus musculus OX=10090 GN=Ubr4 PE=1 SV=1	Ubr4	8	0	0	0	FALSE	FALSE
F-box-like/WD repeat-containing protein TBL1X OS=Mus musculus OX=10090 GN=Tbl1x PE=1 SV=2	Tbl1x	12	13.3333	16	13.6667	FALSE	FALSE
ADP/ATP translocase 1 OS=Mus musculus OX=10090 GN=Slc25a4 PE=1 SV=4	Slc25a4	4.66667	0	0	0	FALSE	FALSE
BAG family molecular chaperone regulator 5 OS=Mus musculus OX=10090 GN=Bag5 PE=1 SV=1	Bag5	0	0	0	0	FALSE	FALSE
Hydroxymethylglutaryl-CoA synthase, mitochondrial OS=Mus musculus OX=10090 GN=Hmgcs2 PE=1 SV=2	Hmgcs2	24.6667	17.3333	24	24.6667	FALSE	FALSE
40S ribosomal protein S11 OS=Mus musculus OX=10090 GN=Rps11 PE=1 SV=3	Rps11	14	17	12	14.3333	FALSE	FALSE
Heat shock protein beta-1 OS=Mus musculus OX=10090 GN=Hspb1 PE=1 SV=3	Hspb1	19.6667	13.3333	17	12.6667	FALSE	FALSE
Very long-chain specific acyl-CoA dehydrogenase, mitochondrial OS=Mus musculus OX=10090 GN=Acadvl PE=1 SV=3	Acadvl	18	16.6667	22.3333	22.6667	FALSE	FALSE
40S ribosomal protein S5 OS=Mus musculus OX=10090 GN=Rps5 PE=1 SV=3	Rps5	13	10.3333	11.6667	12	FALSE	FALSE
Dolichyl-diphosphooligosaccharide--protein glycosyltransferase subunit 1 OS=Mus musculus OX=10090 GN=Rpn1 PE=1 SV=1	Rpn1	17	10.6667	16.3333	14.6667	FALSE	FALSE
Enoyl-CoA delta isomerase 1, mitochondrial OS=Mus musculus OX=10090 GN=Eci1 PE=1 SV=2	Eci1	22	20.3333	23.3333	20	FALSE	FALSE
Eukaryotic translation initiation factor 4 gamma 3 OS=Mus musculus OX=10090 GN=Eif4g3 PE=1 SV=2	Eif4g3	2.33333	1	0	0.666667	FALSE	FALSE
Eukaryotic initiation factor 4A-I OS=Mus musculus OX=10090 GN=Eif4a1 PE=1 SV=1	Eif4a1	25.3333	10.3333	10.3333	7	FALSE	FALSE
Methylmalonate-semialdehyde dehydrogenase [acylating], mitochondrial OS=Mus musculus OX=10090 GN=Aldh6a1 PE=1 SV=1	Aldh6a1	17.6667	16	24	16.6667	FALSE	FALSE
Peptidyl-prolyl cis-trans isomerase A OS=Mus musculus OX=10090 GN=Ppia PE=1 SV=2	Ppia	21.3333	11.6667	11.6667	9.66667	FALSE	FALSE
Long-chain-fatty-acid--CoA ligase 5 OS=Mus musculus OX=10090 GN=Acsl5 PE=1 SV=1	Acsl5	14	17.3333	14.6667	15	FALSE	FALSE
60S ribosomal protein L7 OS=Mus musculus OX=10090 GN=Rpl7 PE=1 SV=2	Rpl7	14.6667	14.3333	9	13	FALSE	FALSE
Serine/threonine-protein phosphatase PP1-alpha catalytic subunit OS=Mus musculus OX=10090 GN=Ppp1ca PE=1 SV=1	Ppp1ca	15.3333	10	9.66667	16	FALSE	FALSE
Importin subunit beta-1 OS=Mus musculus OX=10090 GN=Kpnb1 PE=1 SV=2	Kpnb1	19	3.66667	7	4	FALSE	FALSE
X-ray repair cross-complementing protein 6 OS=Mus musculus OX=10090 GN=Xrcc6 PE=1 SV=5	Xrcc6	18.6667	12	8.33333	15	FALSE	FALSE
40S ribosomal protein S8 OS=Mus musculus OX=10090 GN=Rps8 PE=1 SV=2	Rps8	16.3333	13	11	13.6667	FALSE	FALSE
Cytospin-A OS=Mus musculus OX=10090 GN=Specc1l PE=1 SV=1	Specc1l	9.66667	6.66667	1.33333	10	FALSE	FALSE
E3 ubiquitin-protein ligase NEDD4 OS=Mus musculus OX=10090 GN=Nedd4 PE=1 SV=3	Nedd4	5.66667	1.33333	1.33333	1	FALSE	FALSE
Heterogeneous nuclear ribonucleoprotein U OS=Mus musculus OX=10090 GN=Hnrnpu PE=1 SV=1	Hnrnpu	13.3333	9	9	10.6667	FALSE	FALSE
T-complex protein 1 subunit epsilon OS=Mus musculus OX=10090 GN=Cct5 PE=1 SV=1	Cct5	11.6667	2.66667	8.66667	3.33333	FALSE	FALSE
T-complex protein 1 subunit beta OS=Mus musculus OX=10090 GN=Cct2 PE=1 SV=4	Cct2	13.3333	6.66667	8.33333	7.33333	FALSE	FALSE
Liprin-beta-1 OS=Mus musculus OX=10090 GN=Ppfibp1 PE=1 SV=3	Ppfibp1	5.33333	1.33333	0.666667	2.33333	FALSE	FALSE
60S ribosomal protein L10a OS=Mus musculus OX=10090 GN=Rpl10a PE=1 SV=3	Rpl10a	16.6667	12.6667	9.33333	12.3333	FALSE	FALSE
Long-chain-fatty-acid--CoA ligase 1 OS=Mus musculus OX=10090 GN=Acsl1 PE=1 SV=2	Acsl1	18	19	24.6667	24.3333	FALSE	FALSE
Eukaryotic translation initiation factor 3 subunit A OS=Mus musculus OX=10090 GN=Eif3a PE=1 SV=5	Eif3a	13	1	1	0	FALSE	FALSE
Nuclear fragile X mental retardation-interacting protein 2 OS=Mus musculus OX=10090 GN=Nufip2 PE=1 SV=1	Nufip2	2.66667	2	2	0.666667	FALSE	FALSE
Protein PRRC2B OS=Mus musculus OX=10090 GN=Prrc2b PE=1 SV=1	Prrc2b	12.6667	13.6667	14	15.6667	FALSE	FALSE
ATP synthase subunit d, mitochondrial OS=Mus musculus OX=10090 GN=Atp5pd PE=1 SV=3	Atp5pd	17.6667	19	19.3333	16	FALSE	FALSE
40S ribosomal protein S15 OS=Mus musculus OX=10090 GN=Rps15 PE=1 SV=2	Rps15	13	7.33333	9	12.3333	FALSE	FALSE
DnaJ homolog subfamily C member 7 OS=Mus musculus OX=10090 GN=Dnajc7 PE=1 SV=2	Dnajc7	0	0	0	0	FALSE	FALSE
Electron transfer flavoprotein subunit alpha, mitochondrial OS=Mus musculus OX=10090 GN=Etfa PE=1 SV=2	Etfa	15.6667	14.6667	17.6667	18.3333	FALSE	FALSE
La-related protein 1 OS=Mus musculus OX=10090 GN=Larp1 PE=1 SV=3	Larp1	1	0	0	0	FALSE	FALSE
AP-2 complex subunit mu OS=Mus musculus OX=10090 GN=Ap2m1 PE=1 SV=1	Ap2m1	8	7.66667	5.66667	12	FALSE	FALSE
Unconventional myosin-X OS=Mus musculus OX=10090 GN=Myo10 PE=1 SV=1	Myo10	14.3333	16.3333	7.66667	27.3333	FALSE	FALSE
Paternally-expressed gene 3 protein OS=Mus musculus OX=10090 GN=Peg3 PE=1 SV=1	Peg3	0	0	0	0	FALSE	FALSE
Histone H2B type 1-M OS=Mus musculus OX=10090 GN=H2bc14 PE=1 SV=2	H2bc14	19.3333	10	8.33333	9	FALSE	FALSE
Vigilin OS=Mus musculus OX=10090 GN=Hdlbp PE=1 SV=1	Hdlbp	14	5	18.3333	9	FALSE	FALSE
Calumenin OS=Mus musculus OX=10090 GN=Calu PE=1 SV=1	Calu	8	4.66667	6.33333	3.33333	FALSE	FALSE
Polypyrimidine tract-binding protein 1 OS=Mus musculus OX=10090 GN=Ptbp1 PE=1 SV=2	Ptbp1	8.33333	7.33333	7.66667	8.33333	FALSE	FALSE
STIP1 homology and U box-containing protein 1 OS=Mus musculus OX=10090 GN=Stub1 PE=1 SV=1	Stub1	0	0	0	0	FALSE	FALSE
Nuclear receptor corepressor 1 OS=Mus musculus OX=10090 GN=Ncor1 PE=1 SV=1	Ncor1	5.33333	8	10.3333	7.33333	FALSE	FALSE
Receptor of activated protein C kinase 1 OS=Mus musculus OX=10090 GN=Rack1 PE=1 SV=3	Rack1	16	11.6667	11.3333	11.3333	FALSE	FALSE
Myosin light chain 6B OS=Mus musculus OX=10090 GN=Myl6b PE=1 SV=1	Myl6b	4.33333	0	0	15.3333	FALSE	TRUE
Leucine-rich repeat-containing protein 59 OS=Mus musculus OX=10090 GN=Lrrc59 PE=1 SV=1	Lrrc59	15.6667	16	13.6667	12.6667	FALSE	FALSE
ADP-ribosylation factor 3 OS=Mus musculus OX=10090 GN=Arf3 PE=2 SV=2	Arf3	10.3333	8.66667	8	6.33333	FALSE	FALSE
Nuclear pore complex protein Nup214 OS=Mus musculus OX=10090 GN=Nup214 PE=1 SV=2	Nup214	10.3333	8.33333	7.66667	5	FALSE	FALSE
60S ribosomal protein L13a OS=Mus musculus OX=10090 GN=Rpl13a PE=1 SV=4	Rpl13a	12.3333	14.6667	9.33333	10.3333	FALSE	FALSE
14-3-3 protein eta OS=Mus musculus OX=10090 GN=Ywhah PE=1 SV=2	Ywhah	18	6.33333	8	11.6667	FALSE	FALSE
40S ribosomal protein S9 OS=Mus musculus OX=10090 GN=Rps9 PE=1 SV=3	Rps9	15.3333	15.3333	7.33333	12.6667	FALSE	FALSE
Heterogeneous nuclear ribonucleoprotein A3 OS=Mus musculus OX=10090 GN=Hnrnpa3 PE=1 SV=1	Hnrnpa3	14	10	7	9.33333	FALSE	FALSE
Actin-related protein 2/3 complex subunit 1B OS=Mus musculus OX=10090 GN=Arpc1b PE=1 SV=4	Arpc1b	15.3333	17	14	22	FALSE	FALSE
sp|A2ASS6|TITIN_MOUSE-DECOY		4.33333	1.33333	0.666667	1	FALSE	FALSE
Protein FAM83H OS=Mus musculus OX=10090 GN=Fam83h PE=1 SV=1	Fam83h	3	0	0	0	FALSE	FALSE
40S ribosomal protein S10 OS=Mus musculus OX=10090 GN=Rps10 PE=1 SV=1	Rps10	13.3333	9.33333	10.6667	10	FALSE	FALSE
Fructose-bisphosphate aldolase A OS=Mus musculus OX=10090 GN=Aldoa PE=1 SV=2	Aldoa	23.3333	7.33333	6.66667	6.33333	FALSE	FALSE
ADP-ribosylation factor 4 OS=Mus musculus OX=10090 GN=Arf4 PE=1 SV=2	Arf4	8	8.33333	7	7.33333	FALSE	FALSE
Leucine zipper protein 1 OS=Mus musculus OX=10090 GN=Luzp1 PE=1 SV=2	Luzp1	2	3.33333	2.66667	12	FALSE	TRUE
MICOS complex subunit Mic60 OS=Mus musculus OX=10090 GN=Immt PE=1 SV=1	Immt	2.33333	1.66667	0	3.66667	FALSE	FALSE
Carnitine O-palmitoyltransferase 1, liver isoform OS=Mus musculus OX=10090 GN=Cpt1a PE=1 SV=4	Cpt1a	6.33333	6.33333	6	6.33333	FALSE	FALSE
60S ribosomal protein L23a OS=Mus musculus OX=10090 GN=Rpl23a PE=1 SV=1	Rpl23a	13.3333	13.6667	11.3333	10.3333	FALSE	FALSE
RNA transcription, translation and transport factor protein OS=Mus musculus OX=10090 GN=RTRAF PE=1 SV=1	RTRAF	9.66667	6.33333	7.66667	11	FALSE	FALSE
Ras GTPase-activating-like protein IQGAP2 OS=Mus musculus OX=10090 GN=Iqgap2 PE=1 SV=2	Iqgap2	22.6667	9.66667	22.6667	14	FALSE	FALSE
14-3-3 protein gamma OS=Mus musculus OX=10090 GN=Ywhag PE=1 SV=2	Ywhag	18.6667	3.66667	11.3333	4.33333	FALSE	FALSE
Casein kinase I isoform delta OS=Mus musculus OX=10090 GN=Csnk1d PE=1 SV=2	Csnk1d	1.33333	0	0	0	FALSE	FALSE
60S ribosomal protein L6 OS=Mus musculus OX=10090 GN=Rpl6 PE=1 SV=3	Rpl6	11	13	9.66667	8.33333	FALSE	FALSE
Synaptic functional regulator FMR1 OS=Mus musculus OX=10090 GN=Fmr1 PE=1 SV=1	Fmr1	0	0	0	0	FALSE	FALSE
Keratin, type I cuticular Ha3-I OS=Mus musculus OX=10090 GN=Krt33a PE=1 SV=1	Krt33a	4.33333	1.66667	0	1.66667	FALSE	FALSE
E3 ubiquitin-protein ligase TRIM21 OS=Mus musculus OX=10090 GN=Trim21 PE=1 SV=1	Trim21	15	15.3333	18.3333	17.3333	FALSE	FALSE
Succinate dehydrogenase [ubiquinone] iron-sulfur subunit, mitochondrial OS=Mus musculus OX=10090 GN=Sdhb PE=1 SV=1	Sdhb	15.6667	14.3333	18.6667	20	FALSE	FALSE
Aspartate aminotransferase, mitochondrial OS=Mus musculus OX=10090 GN=Got2 PE=1 SV=1	Got2	19.3333	17.6667	22.3333	13.3333	FALSE	FALSE
Annexin A4 OS=Mus musculus OX=10090 GN=Anxa4 PE=1 SV=4	Anxa4	9	2.33333	4.66667	3.33333	FALSE	FALSE
40S ribosomal protein S14 OS=Mus musculus OX=10090 GN=Rps14 PE=1 SV=3	Rps14	12.3333	11.3333	10.6667	12.3333	FALSE	FALSE
Inorganic pyrophosphatase OS=Mus musculus OX=10090 GN=Ppa1 PE=1 SV=1	Ppa1	14	8	13	10	FALSE	FALSE
26S proteasome regulatory subunit 6A OS=Mus musculus OX=10090 GN=Psmc3 PE=1 SV=2	Psmc3	11.6667	4	5.66667	4.33333	FALSE	FALSE
Histone H4 OS=Mus musculus OX=10090 GN=H4c1 PE=1 SV=2	H4c1	15	13.3333	6	6.66667	FALSE	FALSE
Dihydrolipoyllysine-residue succinyltransferase component of 2-oxoglutarate dehydrogenase complex, mitochondrial OS=Mus musculus OX=10090 GN=Dlst PE=1 SV=1	Dlst	13	15.3333	14	18.3333	FALSE	FALSE
40S ribosomal protein S19 OS=Mus musculus OX=10090 GN=Rps19 PE=1 SV=3	Rps19	13.3333	11.6667	13.3333	12	FALSE	FALSE
Ubiquitin-like modifier-activating enzyme 1 OS=Mus musculus OX=10090 GN=Uba1 PE=1 SV=1	Uba1	10.6667	1.66667	8	3.33333	FALSE	FALSE
Calreticulin OS=Mus musculus OX=10090 GN=Calr PE=1 SV=1	Calr	16.3333	9	19	10.3333	FALSE	FALSE
40S ribosomal protein S12 OS=Mus musculus OX=10090 GN=Rps12 PE=1 SV=2	Rps12	10.6667	9.33333	9.66667	8.66667	FALSE	FALSE
Cryptochrome-1 OS=Mus musculus OX=10090 GN=Cry1 PE=1 SV=1	Cry1	0	0	0	0	FALSE	FALSE
Cryptochrome-2 OS=Mus musculus OX=10090 GN=Cry2 PE=1 SV=1	Cry2	0	0	0	0	FALSE	FALSE
X-ray repair cross-complementing protein 5 OS=Mus musculus OX=10090 GN=Xrcc5 PE=1 SV=4	Xrcc5	12.3333	11.6667	6.33333	10.3333	FALSE	FALSE
Epoxide hydrolase 1 OS=Mus musculus OX=10090 GN=Ephx1 PE=1 SV=2	Ephx1	17	14.6667	17.6667	10.6667	FALSE	FALSE
Isoleucine--tRNA ligase, cytoplasmic OS=Mus musculus OX=10090 GN=Iars1 PE=1 SV=2	Iars1	12.3333	2.33333	6	3.33333	FALSE	FALSE
Serine/threonine-protein phosphatase PP1-gamma catalytic subunit OS=Mus musculus OX=10090 GN=Ppp1cc PE=1 SV=1	Ppp1cc	0	0	0	0	FALSE	FALSE
Twinfilin-1 OS=Mus musculus OX=10090 GN=Twf1 PE=1 SV=2	Twf1	16.6667	19	13.6667	20.3333	FALSE	FALSE
Desmoglein-1-beta OS=Mus musculus OX=10090 GN=Dsg1b PE=1 SV=1	Dsg1b	16	18	14.3333	9.33333	FALSE	FALSE
Programmed cell death 6-interacting protein OS=Mus musculus OX=10090 GN=Pdcd6ip PE=1 SV=3	Pdcd6ip	17	5.66667	6.33333	7.33333	FALSE	FALSE
Heterogeneous nuclear ribonucleoprotein A1 OS=Mus musculus OX=10090 GN=Hnrnpa1 PE=1 SV=2	Hnrnpa1	15.3333	7	4.33333	9	FALSE	FALSE
Fatty acid-binding protein, liver OS=Mus musculus OX=10090 GN=Fabp1 PE=1 SV=2	Fabp1	19	11.3333	23.3333	18.3333	FALSE	FALSE
Aldehyde dehydrogenase X, mitochondrial OS=Mus musculus OX=10090 GN=Aldh1b1 PE=1 SV=1	Aldh1b1	18.6667	15.6667	20.3333	18.3333	FALSE	FALSE
40S ribosomal protein S6 OS=Mus musculus OX=10090 GN=Rps6 PE=1 SV=1	Rps6	12.6667	11.6667	5.33333	11	FALSE	FALSE
Cytochrome c oxidase subunit NDUFA4 OS=Mus musculus OX=10090 GN=Ndufa4 PE=1 SV=2	Ndufa4	13.3333	11.3333	14	13	FALSE	FALSE
Sorting nexin-9 OS=Mus musculus OX=10090 GN=Snx9 PE=1 SV=1	Snx9	16.3333	10.3333	8	17.6667	FALSE	FALSE
Nucleophosmin OS=Mus musculus OX=10090 GN=Npm1 PE=1 SV=1	Npm1	11.3333	10.6667	8.66667	9.66667	FALSE	FALSE
Isocitrate dehydrogenase [NADP] cytoplasmic OS=Mus musculus OX=10090 GN=Idh1 PE=1 SV=2	Idh1	14.6667	13.3333	14	11.3333	FALSE	FALSE
Elongation factor 1-delta OS=Mus musculus OX=10090 GN=Eef1d PE=1 SV=3	Eef1d	16.6667	6.33333	13	9.33333	FALSE	FALSE
Protein PRRC2A OS=Mus musculus OX=10090 GN=Prrc2a PE=1 SV=1	Prrc2a	0	0	0	0	FALSE	FALSE
Dolichyl-diphosphooligosaccharide--protein glycosyltransferase subunit 2 OS=Mus musculus OX=10090 GN=Rpn2 PE=1 SV=1	Rpn2	14	6.33333	8.66667	10.6667	FALSE	FALSE
Ezrin OS=Mus musculus OX=10090 GN=Ezr PE=1 SV=3	Ezr	16.6667	0	0	0	FALSE	FALSE
Serine/threonine-protein kinase MRCK beta OS=Mus musculus OX=10090 GN=Cdc42bpb PE=1 SV=2	Cdc42bpb	9	9.66667	5.33333	18.6667	FALSE	FALSE
Microtubule-associated protein 4 OS=Mus musculus OX=10090 GN=Map4 PE=1 SV=3	Map4	10.6667	4.66667	6.66667	6.66667	FALSE	FALSE
Band 4.1-like protein 5 OS=Mus musculus OX=10090 GN=Epb41l5 PE=1 SV=1	Epb41l5	2.66667	3.33333	0.666667	10.6667	FALSE	TRUE
Importin-9 OS=Mus musculus OX=10090 GN=Ipo9 PE=1 SV=3	Ipo9	4	0	0	0	FALSE	FALSE
Protein phosphatase 1 regulatory subunit 12C OS=Mus musculus OX=10090 GN=Ppp1r12c PE=1 SV=1	Ppp1r12c	15.6667	15.3333	7	21.3333	FALSE	FALSE
Fructose-bisphosphate aldolase B OS=Mus musculus OX=10090 GN=Aldob PE=1 SV=3	Aldob	16.3333	13.3333	18.6667	12.6667	FALSE	FALSE
Annexin A5 OS=Mus musculus OX=10090 GN=Anxa5 PE=1 SV=1	Anxa5	15.3333	8.33333	15.6667	11.3333	FALSE	FALSE
DDB1- and CUL4-associated factor 1 OS=Mus musculus OX=10090 GN=Dcaf1 PE=1 SV=4	Dcaf1	0	0	0	0	FALSE	FALSE
Glutathione S-transferase A3 OS=Mus musculus OX=10090 GN=Gsta3 PE=1 SV=2	Gsta3	13	8.33333	10.6667	12.6667	FALSE	FALSE
Fragile X mental retardation syndrome-related protein 2 OS=Mus musculus OX=10090 GN=Fxr2 PE=1 SV=1	Fxr2	0	0	0	0	FALSE	FALSE
Actin-related protein 2/3 complex subunit 5 OS=Mus musculus OX=10090 GN=Arpc5 PE=1 SV=3	Arpc5	13.3333	13	8.33333	16.3333	FALSE	FALSE
Golgi apparatus protein 1 OS=Mus musculus OX=10090 GN=Glg1 PE=1 SV=1	Glg1	4	2	0.666667	4.33333	FALSE	FALSE
Keratin, type I cuticular Ha4 OS=Mus musculus OX=10090 GN=Krt34 PE=2 SV=1	Krt34	0	0	0	0	FALSE	FALSE
Cofilin-1 OS=Mus musculus OX=10090 GN=Cfl1 PE=1 SV=3	Cfl1	12.3333	6.66667	12	6	FALSE	FALSE
Poly(U)-binding-splicing factor PUF60 OS=Mus musculus OX=10090 GN=Puf60 PE=1 SV=2	Puf60	13.6667	11.3333	11	11.6667	FALSE	FALSE
Matrin-3 OS=Mus musculus OX=10090 GN=Matr3 PE=1 SV=1	Matr3	2	0	0	0	FALSE	FALSE
Calnexin OS=Mus musculus OX=10090 GN=Canx PE=1 SV=1	Canx	11.3333	7.33333	9.33333	9.66667	FALSE	FALSE
Serine/threonine-protein phosphatase 2A 65 kDa regulatory subunit A alpha isoform OS=Mus musculus OX=10090 GN=Ppp2r1a PE=1 SV=3	Ppp2r1a	12.3333	3.33333	4	4.66667	FALSE	FALSE
Long-chain specific acyl-CoA dehydrogenase, mitochondrial OS=Mus musculus OX=10090 GN=Acadl PE=1 SV=2	Acadl	12.6667	10.6667	13.6667	11.3333	FALSE	FALSE
Transgelin-2 OS=Mus musculus OX=10090 GN=Tagln2 PE=1 SV=4	Tagln2	16	6.33333	12.6667	5.33333	FALSE	FALSE
Profilin-1 OS=Mus musculus OX=10090 GN=Pfn1 PE=1 SV=2	Pfn1	12.3333	7	10.3333	6.66667	FALSE	FALSE
Ataxin-10 OS=Mus musculus OX=10090 GN=Atxn10 PE=1 SV=2	Atxn10	10.3333	7	6.66667	7.33333	FALSE	FALSE
Importin-7 OS=Mus musculus OX=10090 GN=Ipo7 PE=1 SV=2	Ipo7	5.66667	3	3.33333	1	FALSE	FALSE
mRNA export factor OS=Mus musculus OX=10090 GN=Rae1 PE=1 SV=1	Rae1	4.33333	4.33333	5	3	FALSE	FALSE
Exportin-2 OS=Mus musculus OX=10090 GN=Cse1l PE=1 SV=1	Cse1l	9.66667	1.33333	2	1.66667	FALSE	FALSE
D-beta-hydroxybutyrate dehydrogenase, mitochondrial OS=Mus musculus OX=10090 GN=Bdh1 PE=1 SV=2	Bdh1	16.6667	18.3333	20.6667	15	FALSE	FALSE
Heterogeneous nuclear ribonucleoprotein H2 OS=Mus musculus OX=10090 GN=Hnrnph2 PE=1 SV=1	Hnrnph2	0	0	0	0	FALSE	FALSE
Isocitrate dehydrogenase [NADP], mitochondrial OS=Mus musculus OX=10090 GN=Idh2 PE=1 SV=3	Idh2	10	7	12	10	FALSE	FALSE
FERM, ARHGEF and pleckstrin domain-containing protein 1 OS=Mus musculus OX=10090 GN=Farp1 PE=1 SV=1	Farp1	6.66667	1.66667	2.33333	3.66667	FALSE	FALSE
60S ribosomal protein L30 OS=Mus musculus OX=10090 GN=Rpl30 PE=1 SV=2	Rpl30	7.66667	8	6.33333	6.66667	FALSE	FALSE
60S ribosomal protein L5 OS=Mus musculus OX=10090 GN=Rpl5 PE=1 SV=3	Rpl5	13	7.66667	8.66667	8.66667	FALSE	FALSE
Cold shock domain-containing protein E1 OS=Mus musculus OX=10090 GN=Csde1 PE=1 SV=1	Csde1	9.33333	3.33333	1.66667	4.33333	FALSE	FALSE
40S ribosomal protein S16 OS=Mus musculus OX=10090 GN=Rps16 PE=1 SV=4	Rps16	12.3333	9.66667	8.66667	12	FALSE	FALSE
60S ribosomal protein L18a OS=Mus musculus OX=10090 GN=Rpl18a PE=1 SV=1	Rpl18a	9.33333	8.66667	5.66667	8	FALSE	FALSE
Serine/threonine-protein phosphatase 2A 55 kDa regulatory subunit B alpha isoform OS=Mus musculus OX=10090 GN=Ppp2r2a PE=1 SV=1	Ppp2r2a	10	8	6	6.66667	FALSE	FALSE
Interferon-induced very large GTPase 1 OS=Mus musculus OX=10090 GN=Gvin1 PE=1 SV=1	Gvin1	19.6667	16.6667	13	18	FALSE	FALSE
ADP-ribosylation factor 5 OS=Mus musculus OX=10090 GN=Arf5 PE=1 SV=2	Arf5	9.33333	6.66667	4.66667	5.33333	FALSE	FALSE
Coatomer subunit delta OS=Mus musculus OX=10090 GN=Arcn1 PE=1 SV=2	Arcn1	10.6667	2.33333	6.66667	3.66667	FALSE	FALSE
40S ribosomal protein S24 OS=Mus musculus OX=10090 GN=Rps24 PE=1 SV=1	Rps24	8.66667	9	7.33333	9.33333	FALSE	FALSE
Aldehyde dehydrogenase, cytosolic 1 OS=Mus musculus OX=10090 GN=Aldh1a7 PE=1 SV=1	Aldh1a7	0	0	0	0	FALSE	FALSE
14-3-3 protein sigma OS=Mus musculus OX=10090 GN=Sfn PE=1 SV=2	Sfn	27.3333	3	0	0	FALSE	FALSE
40S ribosomal protein S20 OS=Mus musculus OX=10090 GN=Rps20 PE=1 SV=1	Rps20	12.6667	10	8.33333	12	FALSE	FALSE
RuvB-like 2 OS=Mus musculus OX=10090 GN=Ruvbl2 PE=1 SV=3	Ruvbl2	10	3.66667	8.33333	4	FALSE	FALSE
26S proteasome non-ATPase regulatory subunit 2 OS=Mus musculus OX=10090 GN=Psmd2 PE=1 SV=1	Psmd2	12	2.33333	5	2.66667	FALSE	FALSE
Pyrroline-5-carboxylate reductase 2 OS=Mus musculus OX=10090 GN=Pycr2 PE=1 SV=1	Pycr2	0	0	0	0	FALSE	FALSE
Cytochrome P450 2F2 OS=Mus musculus OX=10090 GN=Cyp2f2 PE=1 SV=1	Cyp2f2	16.6667	13	19	17.3333	FALSE	FALSE
NADH-cytochrome b5 reductase 3 OS=Mus musculus OX=10090 GN=Cyb5r3 PE=1 SV=3	Cyb5r3	14	11	11.3333	13	FALSE	FALSE
Keratin, type I cytoskeletal 24 OS=Mus musculus OX=10090 GN=Krt24 PE=2 SV=2	Krt24	4	0	4.66667	0	FALSE	FALSE
Leucine--tRNA ligase, cytoplasmic OS=Mus musculus OX=10090 GN=Lars1 PE=1 SV=2	Lars1	8	0.666667	3.33333	0.666667	FALSE	FALSE
Insulin-degrading enzyme OS=Mus musculus OX=10090 GN=Ide PE=1 SV=1	Ide	22.6667	3.66667	3.33333	0.666667	FALSE	FALSE
Non-specific lipid-transfer protein OS=Mus musculus OX=10090 GN=Scp2 PE=1 SV=3	Scp2	15.3333	9.33333	18.3333	18.3333	FALSE	FALSE
Casein kinase I isoform epsilon OS=Mus musculus OX=10090 GN=Csnk1e PE=1 SV=2	Csnk1e	0	0	0	0	FALSE	FALSE
Membrane-associated progesterone receptor component 1 OS=Mus musculus OX=10090 GN=Pgrmc1 PE=1 SV=4	Pgrmc1	12.3333	10.6667	12.3333	11.3333	FALSE	FALSE
[truncated: 2,838 more rows]
